# Supplementary material for: Co-expression analysis identifies neuro-inflammation as a driver of sensory neuron aging in Aplysia californica
Source: PLoS One. 2021 Jun 11;16(6):e0252647. doi: 10.1371/journal.pone.0252647 (PMC8195618; doi:10.1371/journal.pone.0252647)
Supplement: S1 File — All R packages and respective versions used for clustering, analysis, and visualization of RNA sequencing transcript abundances. (TXT) [file pone.0252647.s007.txt]

R version 3.6.0 (2019-04-26)
Platform: x86_64-w64-mingw32/x64 (64-bit)
Running under: Windows 8.1 x64 (build 9600)

Matrix products: default

locale:
[1] LC_COLLATE=English_United States.1252
[2] LC_CTYPE=English_United States.1252
[3] LC_MONETARY=English_United States.1252
[4] LC_NUMERIC=C
[5] LC_TIME=English_United States.1252

attached base packages:
 [1] parallel  stats4    grid      stats     graphics  grDevices utils
 [8] datasets  methods   base

other attached packages:
 [1] clusterProfiler_3.14.3 org.Hs.eg.db_3.10.0    AnnotationDbi_1.48.0
 [4] IRanges_2.20.1         S4Vectors_0.24.1       Biobase_2.46.0
 [7] BiocGenerics_0.32.0    circlize_0.4.8         ComplexHeatmap_2.2.0
[10] cowplot_1.0.0          RColorBrewer_1.1-2     WGCNA_1.68
[13] fastcluster_1.1.25     dynamicTreeCut_1.63-1  forcats_0.4.0
[16] stringr_1.4.0          dplyr_0.8.3            purrr_0.3.3
[19] readr_1.3.1            tidyr_1.0.2            tibble_2.1.3
[22] ggplot2_3.3.2          tidyverse_1.3.0

loaded via a namespace (and not attached):
  [1] readxl_1.3.1          backports_1.1.5       Hmisc_4.3-1
  [4] fastmatch_1.1-0       plyr_1.8.5            igraph_1.2.4.2
  [7] splines_3.6.0         BiocParallel_1.20.1   robust_0.4-18.2
 [10] urltools_1.7.3        digest_0.6.25         foreach_1.4.8
 [13] htmltools_0.4.0       GOSemSim_2.12.0       viridis_0.5.1
 [16] GO.db_3.10.0          fansi_0.4.1           magrittr_1.5
 [19] checkmate_2.0.0       memoise_1.1.0         fit.models_0.5-14
 [22] cluster_2.0.8         doParallel_1.0.15     graphlayouts_0.5.0
 [25] modelr_0.1.6          matrixStats_0.55.0    enrichplot_1.6.1
 [28] prettyunits_1.1.1     jpeg_0.1-8.1          colorspace_1.4-1
 [31] blob_1.2.1            rvest_0.3.5           rrcov_1.5-2
 [34] ggrepel_0.8.2         haven_2.2.0           xfun_0.12
 [37] crayon_1.3.4          jsonlite_1.6.1        impute_1.60.0
 [40] survival_3.1-8        iterators_1.0.12      glue_1.3.1
 [43] polyclip_1.10-0       gtable_0.3.0          GetoptLong_0.1.8
 [46] shape_1.4.4           DEoptimR_1.0-8        scales_1.1.0
 [49] DOSE_3.12.0           mvtnorm_1.0-11        DBI_1.1.0
 [52] Rcpp_1.0.3            viridisLite_0.3.0     progress_1.2.2
 [55] htmlTable_1.13.3      clue_0.3-57           gridGraphics_0.4-1
 [58] foreign_0.8-71        bit_1.1-15.2          europepmc_0.3
 [61] preprocessCore_1.48.0 Formula_1.2-3         htmlwidgets_1.5.1
 [64] httr_1.4.1            fgsea_1.12.0          acepack_1.4.1
 [67] pkgconfig_2.0.3       farver_2.0.3          nnet_7.3-12
 [70] dbplyr_1.4.2          ggplotify_0.0.4       tidyselect_1.0.0
 [73] rlang_0.4.4           reshape2_1.4.3        munsell_0.5.0
 [76] cellranger_1.1.0      tools_3.6.0           cli_2.0.1
 [79] generics_0.0.2        RSQLite_2.2.0         ggridges_0.5.2
 [82] broom_0.5.4           knitr_1.28            bit64_0.9-7
 [85] fs_1.3.1              tidygraph_1.1.2       robustbase_0.93-5
 [88] ggraph_2.0.1          nlme_3.1-139          DO.db_2.9
 [91] xml2_1.2.2            compiler_3.6.0        rstudioapi_0.11
 [94] png_0.1-7             reprex_0.3.0          tweenr_1.0.1
 [97] pcaPP_1.9-73          stringi_1.4.6         lattice_0.20-38
[100] Matrix_1.2-17         vctrs_0.2.3           pillar_1.4.3
[103] lifecycle_0.1.0       BiocManager_1.30.10   triebeard_0.3.0
[106] GlobalOptions_0.1.1   data.table_1.12.8     qvalue_2.18.0
[109] R6_2.4.1              latticeExtra_0.6-29   gridExtra_2.3
[112] codetools_0.2-16      MASS_7.3-51.4         assertthat_0.2.1
[115] rjson_0.2.20          withr_2.1.2           hms_0.5.3
[118] rpart_4.1-15          rvcheck_0.1.7         ggforce_0.3.1
[121] lubridate_1.7.4       base64enc_0.1-3
