# Supplementary material for: Co-expression analysis identifies neuro-inflammation as a driver of sensory neuron aging in Aplysia californica
Source: PLoS One. 2021 Jun 11;16(6):e0252647. doi: 10.1371/journal.pone.0252647 (PMC8195618; doi:10.1371/journal.pone.0252647)
Supplement: S1 Dataset — Full results for all modules of KEGG enrichment of co-expression modules using clusterProfiler. (XLSX) [file pone.0252647.s008.xlsx]

## Sheet: README
S1 Dataset
This file contains all of the results for the KEGG enrichment of co-expression modules using clusterProfiler.

## Sheet: blue
	ID	Description	GeneRatio	BgRatio	pvalue	p.adjust	qvalue	geneID	Count
ko04140	ko04140	Autophagy - animal	26/485	109/12712	3.2573e-14	1.06514e-11	5.38312e-12	K04368/K07204/K04958/K08331/K02649/K08269/K16186/K07298/K07897/K17589/K18086/K17889/K04456/K11248/K08491/K07920/K06276/K17907/K17906/K08268/K00922/K06528/K21248/K08337/K18082/K08343	26
ko04013	ko04013	MAPK signaling pathway - fly	22/485	84/12712	4.04287e-13	6.61009e-11	3.34069e-11	K04368/K04506/K04448/K04461/K20211/K04564/K04364/K04404/K04430/K20235/K17608/K04426/K17383/K20223/K04352/K07293/K04441/K20234/K05088/K20225/K13578/K02678	22
ko04910	ko04910	Insulin signaling pathway	22/485	88/12712	1.13481e-12	1.23694e-10	6.2514e-11	K04368/K00844/K07204/K02183/K00871/K02649/K07205/K07188/K00665/K03841/K15909/K04364/K04527/K07190/K04456/K06276/K07199/K07189/K00922/K04438/K07192/K04372	22
ko04070	ko04070	Phosphatidylinositol signaling system	17/485	55/12712	1.04031e-11	8.50456e-10	4.29813e-10	K13024/K05857/K04958/K02183/K02649/K19801/K02677/K15909/K18086/K20279/K01099/K05858/K00922/K00921/K00911/K15759/K18082	17
ko04722	ko04722	Neurotrophin signaling pathway	20/485	90/12712	1.23825e-10	8.09816e-09	4.09275e-09	K04368/K02183/K02649/K04448/K04353/K04730/K04364/K04456/K04445/K04426/K06276/K07293/K04733/K04441/K00922/K12459/K04438/K04443/K12388/K09408	20
ko04361	ko04361	Axon regeneration	16/485	59/12712	3.8034e-10	2.07285e-08	1.0476e-08	K04422/K06704/K04527/K04430/K16336/K05858/K08268/K10693/K04441/K00922/K11593/K02599/K04443/K04459/K04634/K09408	16
ko05017	ko05017	Spinocerebellar ataxia	21/485	109/12712	7.14825e-10	3.33925e-08	1.68763e-08	K05210/K05208/K04958/K08331/K02649/K03173/K08269/K05198/K02677/K17589/K08064/K17889/K23010/K04456/K05858/K04426/K17906/K00922/K03120/K20225/K04634	21
ko04010	ko04010	MAPK signaling pathway	31/485	235/12712	1.47288e-09	6.02041e-08	3.04267e-08	K04368/K04422/K04448/K03173/K04353/K02677/K04461/K04378/K12362/K04730/K04364/K04527/K04404/K04409/K04430/K04420/K04456/K04445/K04437/K04426/K04352/K04674/K04733/K16342/K04441/K04438/K04443/K04459/K04429/K08052/K04372	31
ko04360	ko04360	Axon guidance	22/485	127/12712	2.32252e-09	8.43851e-08	4.26475e-08	K04237/K02649/K00444/K07521/K02677/K05734/K05719/K04409/K16621/K06841/K06820/K04352/K07293/K23096/K00922/K06842/K05725/K05128/K13578/K06766/K07525/K04671	22
ko04150	ko04150	mTOR signaling pathway	21/485	117/12712	2.76763e-09	9.05015e-08	4.57387e-08	K04368/K07204/K02649/K20411/K00444/K07205/K08269/K16186/K02677/K07298/K03258/K13780/K04364/K04527/K20397/K04456/K10421/K14995/K06276/K00922/K15728	21
ko05205	ko05205	Proteoglycans in cancer	25/485	165/12712	3.3881e-09	9.26128e-08	4.68057e-08	K05762/K04368/K10380/K04958/K02649/K00444/K02677/K03258/K04364/K05719/K04409/K16336/K04456/K04437/K06276/K07293/K08268/K05760/K16848/K04441/K00922/K07964/K05725/K06270/K06255	25
ko05131	ko05131	Shigellosis	28/485	203/12712	3.39863e-09	9.26128e-08	4.68057e-08	K05857/K00844/K07204/K04958/K02649/K04448/K03173/K16186/K16944/K12366/K18441/K10630/K08770/K04404/K05719/K17889/K04456/K04445/K05858/K13708/K05760/K04441/K00922/K05725/K04438/K20121/K09408/K06271	28
ko04068	ko04068	FoxO signaling pathway	19/485	102/12712	8.37846e-09	2.10751e-07	1.06512e-07	K04368/K02649/K10305/K07298/K11838/K04564/K04498/K04364/K04527/K09385/K04456/K08861/K06276/K07199/K04674/K04441/K00922/K09408/K10151	19
ko04015	ko04015	Rap1 signaling pathway	24/485	162/12712	1.10365e-08	2.57782e-07	1.30281e-07	K06070/K04368/K04237/K05210/K05208/K02183/K02649/K04353/K17700/K02677/K12362/K04527/K05719/K04456/K05858/K08045/K08015/K04441/K00922/K05631/K04438/K17704/K04634/K06271	24
ko04142	ko04142	Lysosome	19/485	105/12712	1.38005e-08	3.00851e-07	1.52048e-07	K05642/K12301/K04646/K01195/K12305/K13444/K06546/K12385/K01206/K12350/K12384/K01201/K12309/K06528/K13289/K10089/K12383/K12348/K12388	19
ko05211	ko05211	Renal cell carcinoma	14/485	56/12712	1.52986e-08	3.12666e-07	1.58019e-07	K04368/K02649/K04448/K04353/K04498/K05734/K04364/K04409/K04456/K07293/K08268/K00922/K04438/K02678	14
ko04211	ko04211	Longevity regulating pathway	15/485	68/12712	2.93266e-08	5.64106e-07	2.85095e-07	K09048/K10141/K07204/K08331/K02649/K07205/K07298/K04564/K17589/K04527/K04456/K07199/K08045/K00922/K09408	15
ko04720	ko04720	Long-term potentiation	12/485	43/12712	4.33393e-08	7.87331e-07	3.97911e-07	K04368/K05210/K05208/K04958/K02183/K04353/K05198/K02677/K04498/K05858/K04604/K04634	12
ko05231	ko05231	Choline metabolism in cancer	14/485	61/12712	4.979e-08	8.56912e-07	4.33077e-07	K04368/K08202/K02649/K04448/K14387/K07205/K02677/K04364/K04456/K06276/K15377/K08268/K16342/K00922	14
ko04144	ko04144	Endocytosis	23/485	166/12712	8.0083e-08	1.30936e-06	6.61738e-07	K04237/K10396/K04646/K12495/K12562/K18442/K07897/K18441/K11839/K12184/K12484/K11248/K12485/K04674/K04678/K19366/K00910/K12487/K12472/K12471/K07938/K07905/K12488	23
ko05135	ko05135	Yersinia infection	19/485	117/12712	8.51462e-08	1.32585e-06	6.70073e-07	K04368/K02649/K04448/K03173/K04730/K12366/K04404/K05719/K04430/K04456/K13708/K04733/K05760/K04441/K00922/K12487/K05725/K04438/K04634	19
ko04152	ko04152	AMPK signaling pathway	16/485	84/12712	9.17119e-08	1.36317e-06	6.88936e-07	K09048/K07204/K02649/K07205/K08292/K07188/K00665/K03841/K07298/K04527/K04456/K06276/K07199/K00922/K09408/K07905	16
ko04510	ko04510	Focal adhesion	21/485	149/12712	2.19539e-07	3.12127e-06	1.57747e-06	K04368/K02649/K04448/K04353/K02677/K05734/K04364/K05719/K04409/K04456/K04437/K13708/K06276/K05636/K05760/K00922/K05725/K06270/K04438/K10151/K06271	21
ko04012	ko04012	ErbB signaling pathway	14/485	69/12712	2.58333e-07	3.51978e-06	1.77887e-06	K04368/K02649/K04448/K07205/K02677/K05734/K04364/K04409/K04430/K04456/K00922/K05725/K04438/K05457	14
ko04935	ko04935	Growth hormone synthesis, secretion and action	16/485	91/12712	2.92302e-07	3.82332e-06	1.93227e-06	K09048/K04368/K04958/K02649/K02677/K04498/K04364/K04430/K04456/K05858/K08045/K04441/K00922/K05725/K04438/K04634	16
ko04014	ko04014	Ras signaling pathway	23/485	180/12712	3.57244e-07	4.49303e-06	2.27074e-06	K04368/K05210/K05208/K02183/K02649/K04353/K02677/K09254/K12362/K05734/K04364/K04527/K17633/K04409/K04456/K04352/K01047/K07293/K08015/K16342/K00922/K08052/K02678	23
ko04120	ko04120	Ubiquitin mediated proteolysis	19/485	131/12712	5.28696e-07	6.40309e-06	3.23607e-06	K04506/K10592/K10589/K10143/K04706/K16061/K04556/K08770/K10586/K10583/K10597/K10578/K10588/K10573/K10599/K10582/K04678/K03869/K10593	19
ko04912	ko04912	GnRH signaling pathway	13/485	64/12712	6.84048e-07	7.9887e-06	4.03742e-06	K04368/K04958/K02183/K04448/K02677/K04364/K04430/K04420/K05858/K08045/K16342/K04441/K04634	13
ko04024	ko04024	cAMP signaling pathway	21/485	163/12712	1.0065e-06	1.13254e-05	5.72377e-06	K09048/K04368/K05210/K05208/K02183/K02649/K04448/K04615/K07188/K04353/K05198/K00232/K04962/K04498/K04409/K04456/K08045/K00922/K06270/K04950/K19021	21
ko04724	ko04724	Glutamatergic synapse	15/485	88/12712	1.03903e-06	1.13254e-05	5.72377e-06	K04608/K05210/K05208/K04958/K05198/K02677/K05858/K05614/K05613/K01915/K04604/K08045/K16342/K00910/K04634	15
ko04370	ko04370	VEGF signaling pathway	10/485	39/12712	1.39762e-06	1.42855e-05	7.21976e-06	K04368/K02649/K02677/K04456/K05760/K16342/K04441/K00922/K05725/K04443	10
ko04611	ko04611	Platelet activation	15/485	90/12712	1.39797e-06	1.42855e-05	7.21976e-06	K04958/K02649/K04353/K05719/K04456/K05858/K08045/K16342/K04441/K00922/K06270/K17704/K16059/K04634/K06271	15
ko04071	ko04071	Sphingolipid signaling pathway	14/485	80/12712	1.71478e-06	1.6992e-05	8.5876e-06	K04368/K05665/K02649/K03173/K02677/K04456/K05858/K12350/K04426/K06276/K04441/K00922/K12348/K04634	14
ko04218	ko04218	Cellular senescence	17/485	117/12712	2.04266e-06	1.96456e-05	9.92874e-06	K04368/K04958/K02183/K02649/K07205/K04682/K04456/K10866/K04674/K08015/K04441/K00922/K08826/K04443/K09408/K10151/K02678	17
ko05016	ko05016	Huntington disease	25/485	229/12712	2.20224e-06	2.05752e-05	1.03985e-05	K09048/K05210/K10396/K05208/K04958/K08331/K04646/K03173/K08269/K10407/K05198/K04564/K04498/K17589/K17889/K03006/K05858/K05614/K04426/K05613/K17906/K04604/K03120/K04559/K04634	25
ko04745	ko04745	Phototransduction - fly	7/485	18/12712	2.48745e-06	2.25944e-05	1.1419e-05	K04958/K02183/K02677/K05858/K13806/K00910/K04634	7
ko04728	ko04728	Dopaminergic synapse	14/485	84/12712	3.13762e-06	2.71365e-05	1.37146e-05	K09048/K05210/K10396/K04958/K02183/K05198/K02677/K02296/K04456/K05858/K08045/K04441/K04634/K02223	14
ko04666	ko04666	Fc gamma R-mediated phagocytosis	12/485	62/12712	3.15348e-06	2.71365e-05	1.37146e-05	K04368/K02649/K12562/K02677/K15909/K04409/K04456/K05768/K16342/K00922/K04438/K12488	12
ko05170	ko05170	Human immunodeficiency virus 1 infection	20/485	163/12712	3.91139e-06	3.27955e-05	1.65746e-05	K04368/K04958/K02183/K02649/K04448/K22544/K03173/K02677/K04730/K05734/K04404/K04409/K04456/K04733/K05760/K04441/K00922/K05725/K04438/K04634	20
ko05132	ko05132	Salmonella infection	22/485	196/12712	5.70408e-06	4.66309e-05	2.35669e-05	K04368/K17923/K06111/K20282/K04448/K03173/K10407/K04730/K07897/K10352/K18441/K04404/K04409/K04430/K04456/K04437/K18423/K04733/K04441/K15348/K20184/K10089	22
ko04915	ko04915	Estrogen signaling pathway	13/485	77/12712	6.08241e-06	4.85109e-05	2.4517e-05	K09048/K04368/K04958/K02183/K02649/K04448/K04615/K04364/K04456/K05858/K08045/K00922/K04634	13
ko04919	ko04919	Thyroid hormone signaling pathway	14/485	91/12712	8.26957e-06	6.36614e-05	3.2174e-05	K04368/K05857/K02649/K02677/K04498/K15164/K04456/K05858/K06276/K08268/K00922/K17902/K02599/K08747	14
ko04922	ko04922	Glucagon signaling pathway	11/485	57/12712	8.37138e-06	6.36614e-05	3.2174e-05	K09048/K04958/K02183/K00871/K03841/K04498/K07190/K04456/K05858/K07199/K04634	11
ko04664	ko04664	Fc epsilon RI signaling pathway	10/485	47/12712	8.6514e-06	6.42957e-05	3.24945e-05	K04368/K02649/K02677/K04364/K04430/K04456/K06276/K16342/K04441/K00922	10
ko04072	ko04072	Phospholipase D signaling pathway	15/485	108/12712	1.42279e-05	0.000103389	5.2252e-05	K04368/K04608/K02649/K13509/K02677/K18441/K04364/K04527/K04456/K05858/K04604/K07293/K08045/K16342/K00922	15
ko04136	ko04136	Autophagy - other	7/485	23/12712	1.62266e-05	0.00011535	5.82971e-05	K07204/K08331/K08269/K17907/K17906/K08337/K08343	7
ko04931	ko04931	Insulin resistance	12/485	74/12712	2.11371e-05	0.00014706	7.43231e-05	K09048/K09667/K02649/K04527/K00820/K04456/K06276/K07199/K07293/K07189/K00922/K17902	12
ko00562	ko00562	Inositol phosphate metabolism	12/485	76/12712	2.78836e-05	0.000189957	9.60027e-05	K05857/K19801/K15909/K18086/K20279/K01099/K05858/K22913/K00922/K00921/K00911/K18082	12
ko04925	ko04925	Aldosterone synthesis and secretion	11/485	65/12712	3.08294e-05	0.000205739	0.000103979	K09048/K06070/K04958/K02183/K07188/K02677/K05858/K13806/K08045/K08558/K04634	11
ko04725	ko04725	Cholinergic synapse	13/485	90/12712	3.46185e-05	0.000226405	0.000114423	K09048/K04368/K04958/K02649/K14387/K02677/K14636/K01049/K04456/K05858/K08045/K00922/K04634	13
ko05203	ko05203	Viral carcinogenesis	19/485	174/12712	3.62329e-05	0.000232317	0.000117411	K09048/K15305/K02649/K04448/K03173/K11406/K11838/K04378/K09254/K04498/K04364/K02330/K05760/K05768/K00922/K03120/K04443/K16175/K10151	19
ko04713	ko04713	Circadian entrainment	12/485	79/12712	4.14932e-05	0.000256062	0.000129412	K05210/K05208/K04958/K02183/K05198/K02677/K04962/K04445/K05858/K08045/K02633/K04634	12
ko05161	ko05161	Hepatitis B	16/485	132/12712	4.18877e-05	0.000256062	0.000129412	K09048/K04368/K02649/K04448/K02677/K04730/K04498/K04364/K04404/K04430/K04456/K04674/K04733/K04441/K00922/K06255	16
ko04810	ko04810	Regulation of actin cytoskeleton	18/485	161/12712	4.22855e-05	0.000256062	0.000129412	K05762/K04368/K02649/K05734/K10352/K05719/K04409/K13708/K05741/K05760/K05768/K16848/K00922/K00921/K05725/K06270/K04438/K05769	18
ko01524	ko01524	Platinum drug resistance	9/485	46/12712	4.971e-05	0.000293976	0.000148573	K02649/K17686/K04456/K10847/K14686/K04426/K06276/K00922/K03164	9
ko04212	ko04212	Longevity regulating pathway - worm	10/485	57/12712	5.12436e-05	0.000293976	0.000148573	K08269/K14966/K04564/K04527/K04456/K08268/K11204/K04441/K00922/K09408	10
ko04917	ko04917	Prolactin signaling pathway	10/485	57/12712	5.12436e-05	0.000293976	0.000148573	K04368/K02649/K04699/K04364/K04456/K00512/K04441/K00922/K09408/K10151	10
ko05200	ko05200	Pathways in cancer	33/485	417/12712	5.94901e-05	0.000335401	0.000169509	K04368/K02183/K02649/K04448/K00444/K03173/K02677/K12362/K16061/K04498/K04364/K05719/K04702/K06051/K12331/K04456/K04445/K05858/K04674/K05636/K08268/K08045/K08015/K00922/K05725/K09289/K02599/K04438/K06054/K04634/K08878/K10151/K02678	33
ko04270	ko04270	Vascular smooth muscle contraction	13/485	95/12712	6.18009e-05	0.000342524	0.000173109	K04368/K04958/K02183/K02677/K04577/K10352/K12331/K05858/K01047/K08045/K16342/K06270/K04634	13
ko05166	ko05166	Human T-cell leukemia virus 1 infection	19/485	182/12712	6.72663e-05	0.000366601	0.000185277	K09048/K04368/K15309/K15305/K02649/K04448/K08065/K04378/K04498/K04430/K04456/K02330/K04674/K08045/K00922/K03120/K10151/K02678/K06271	19
ko04926	ko04926	Relaxin signaling pathway	13/485	96/12712	6.90437e-05	0.000370119	0.000187055	K09048/K04368/K02649/K04448/K02677/K04364/K04430/K04456/K05858/K04674/K08045/K04441/K00922	13
ko05165	ko05165	Human papillomavirus infection	22/485	231/12712	7.43639e-05	0.00039221	0.00019822	K09048/K04368/K04237/K02649/K00444/K10389/K07205/K05948/K04498/K04364/K05719/K04456/K05636/K05760/K00922/K05725/K03120/K05631/K02599/K06054/K16175/K10151	22
ko04380	ko04380	Osteoclast differentiation	13/485	99/12712	9.53642e-05	0.000494986	0.000250162	K04368/K07371/K02649/K04448/K03173/K09030/K04364/K04404/K04456/K04674/K04441/K00922/K05148	13
ko05010	ko05010	Alzheimer disease	25/485	287/12712	0.000105545	0.000537499	0.000271648	K04368/K05210/K10396/K05208/K04958/K02183/K08331/K02649/K06704/K00444/K03173/K08269/K10407/K17589/K04527/K17889/K04456/K05858/K04426/K04210/K17906/K04604/K00922/K04550/K04634	25
ko00565	ko00565	Ether lipid metabolism	7/485	30/12712	0.000106842	0.000537499	0.000271648	K01019/K13510/K01047/K16342/K01062/K00993/K16860	7
ko04929	ko04929	GnRH secretion	9/485	51/12712	0.000115886	0.000572897	0.000289537	K04368/K04958/K02649/K04615/K02677/K04456/K05858/K00922/K04634	9
ko04530	ko04530	Tight junction	13/485	101/12712	0.000117383	0.000572897	0.000289537	K05762/K04237/K20479/K04448/K04353/K07298/K10352/K05719/K04426/K07199/K07839/K05631/K16175	13
ko04066	ko04066	HIF-1 signaling pathway	11/485	76/12712	0.000135178	0.000650049	0.00032853	K04368/K00844/K02649/K07205/K02677/K04498/K04527/K04456/K08268/K00922/K04372	11
ko05163	ko05163	Human cytomegalovirus infection	19/485	192/12712	0.000137741	0.000652775	0.000329907	K09048/K04368/K04958/K02183/K02649/K07205/K03173/K02677/K04364/K12331/K04456/K05858/K05760/K08045/K04441/K00922/K05725/K04438/K04634	19
ko01522	ko01522	Endocrine resistance	11/485	77/12712	0.00015239	0.00071188	0.000359778	K04368/K02649/K04448/K04364/K06051/K04456/K08045/K04441/K00922/K05725/K02599	11
ko04668	ko04668	TNF signaling pathway	12/485	92/12712	0.000187698	0.000864468	0.000436895	K09048/K04368/K02649/K04448/K03173/K04404/K04430/K04456/K04445/K04426/K04441/K00922	12
ko00600	ko00600	Sphingolipid metabolism	8/485	44/12712	0.000223614	0.00101558	0.000513266	K01019/K04715/K12350/K04708/K01201/K00720/K12309/K12348	8
ko04750	ko04750	Inflammatory mediator regulation of TRP channels	10/485	68/12712	0.000237101	0.00106208	0.000536767	K04958/K02183/K02649/K02677/K05858/K08045/K16342/K04441/K00922/K04634	10
ko05031	ko05031	Amphetamine addiction	8/485	46/12712	0.000307927	0.00135976	0.000687214	K09048/K05210/K05208/K02183/K04448/K05198/K02677/K08045	8
ko04213	ko04213	Longevity regulating pathway - multiple species	9/485	58/12712	0.000320189	0.00135976	0.000687214	K07204/K02649/K04564/K04527/K04456/K07199/K08045/K00922/K09408	9
ko04662	ko04662	B cell receptor signaling pathway	9/485	58/12712	0.000320189	0.00135976	0.000687214	K04368/K07371/K02649/K04448/K12362/K15909/K04364/K04456/K00922	9
ko05223	ko05223	Non-small cell lung cancer	9/485	58/12712	0.000320189	0.00135976	0.000687214	K04368/K02649/K02677/K04364/K04456/K06276/K08015/K00922/K09408	9
ko04921	ko04921	Oxytocin signaling pathway	13/485	112/12712	0.000333971	0.00140011	0.000707604	K04368/K04958/K02183/K04448/K08292/K02677/K04962/K05858/K07199/K08045/K16342/K06270/K04634	13
ko01523	ko01523	Antifolate resistance	6/485	26/12712	0.000358806	0.00148518	0.0007506	K05665/K14613/K05667/K00600/K00602/K05681	6
ko05142	ko05142	Chagas disease (American trypanosomiasis)	11/485	85/12712	0.000369948	0.00150742	0.000761838	K02649/K04448/K04730/K04430/K04456/K05858/K04674/K04733/K04441/K00922/K04634	11
ko05418	ko05418	Fluid shear stress and atherosclerosis	12/485	99/12712	0.000375778	0.00150742	0.000761838	K02183/K02649/K04448/K04430/K16336/K04456/K04426/K04441/K00922/K05725/K13578/K04671	12
ko04062	ko04062	Chemokine signaling pathway	16/485	159/12712	0.000378007	0.00150742	0.000761838	K04368/K04237/K02649/K04353/K12366/K04364/K04409/K04456/K05858/K05760/K08045/K00922/K00910/K05725/K04438/K09408	16
ko04137	ko04137	Mitophagy - animal	9/485	60/12712	0.000415501	0.00161749	0.000817464	K04448/K07897/K04556/K11839/K08770/K21343/K17907/K08268/K09408	9
ko04540	ko04540	Gap junction	9/485	60/12712	0.000415501	0.00161749	0.000817464	K04368/K04958/K02677/K04364/K04420/K05858/K04604/K08045/K04634	9
ko05230	ko05230	Central carbon metabolism in cancer	8/485	49/12712	0.000481473	0.00185225	0.000936114	K04368/K00844/K02649/K13780/K04456/K08268/K00922/K11416	8
ko04670	ko04670	Leukocyte transendothelial migration	10/485	75/12712	0.0005328	0.00200729	0.00101447	K02649/K04353/K02677/K05719/K07293/K05760/K08015/K04441/K00922/K05725	10
ko05167	ko05167	Kaposi sarcoma-associated herpesvirus infection	16/485	164/12712	0.000534049	0.00200729	0.00101447	K04368/K04958/K02183/K02649/K04448/K03173/K04498/K08770/K17889/K04430/K04456/K08268/K04441/K00922/K04443/K08343	16
ko04320	ko04320	Dorso-ventral axis formation	6/485	28/12712	0.000550312	0.00204491	0.00103348	K04368/K02156/K04364/K02599/K02098/K02678	6
ko04371	ko04371	Apelin signaling pathway	12/485	104/12712	0.000591736	0.00213105	0.00107702	K04368/K04958/K02183/K07188/K11406/K04962/K04456/K05858/K07199/K04674/K08045/K04634	12
ko04620	ko04620	Toll-like receptor signaling pathway	10/485	76/12712	0.000593045	0.00213105	0.00107702	K04368/K02649/K04448/K04730/K04404/K04430/K04456/K04733/K04441/K00922	10
ko04933	ko04933	AGE-RAGE signaling pathway in diabetic complications	10/485	76/12712	0.000593045	0.00213105	0.00107702	K05857/K02649/K04448/K02677/K04702/K04456/K05858/K04674/K04441/K00922	10
ko05220	ko05220	Chronic myeloid leukemia	9/485	63/12712	0.000601256	0.00213707	0.00108006	K04368/K02649/K04364/K04456/K04674/K07293/K00922/K04438/K08878	9
ko04020	ko04020	Calcium signaling pathway	15/485	154/12712	0.000802822	0.00282283	0.00142663	K05857/K16057/K05208/K04958/K02183/K00871/K02677/K04962/K07190/K05858/K04604/K05218/K16059/K00911/K04634	15
ko01521	ko01521	EGFR tyrosine kinase inhibitor resistance	9/485	67/12712	0.000949441	0.00326808	0.00165166	K04368/K02649/K07205/K02677/K04364/K04456/K00922/K08052/K09408	9
ko04916	ko04916	Melanogenesis	9/485	67/12712	0.000949441	0.00326808	0.00165166	K09048/K04368/K02183/K00444/K02677/K04498/K05858/K08045/K04634	9
ko00514	ko00514	Other types of O-glycan biosynthesis	6/485	31/12712	0.000976102	0.00332485	0.00168035	K18134/K00710/K09667/K05948/K11703/K00731	6
ko04625	ko04625	C-type lectin receptor signaling pathway	10/485	82/12712	0.00108444	0.00365578	0.0018476	K04958/K02183/K02649/K04448/K04409/K04456/K07293/K04441/K00922/K04443	10
ko00983	ko00983	Drug metabolism - other enzymes	6/485	32/12712	0.0011632	0.00388129	0.00196157	K01195/K00857/K00088/K00106/K00876/K01464	6
ko04972	ko04972	Pancreatic secretion	9/485	69/12712	0.00117662	0.0038864	0.00196416	K04958/K04353/K02677/K04962/K05858/K01047/K08045/K10951/K04634	9
ko04973	ko04973	Carbohydrate digestion and absorption	5/485	22/12712	0.00121643	0.00397772	0.00201031	K00844/K02649/K04456/K05858/K00922	5
ko05014	ko05014	Amyotrophic lateral sclerosis (ALS)	7/485	44/12712	0.00126794	0.00410512	0.0020747	K05210/K05208/K05198/K04426/K05613/K04441/K04575	7
ko04624	ko04624	Toll and Imd signaling pathway	8/485	57/12712	0.00135159	0.00428703	0.00216663	K10380/K04448/K09254/K04730/K04404/K04733/K20703/K04441	8
ko05221	ko05221	Acute myeloid leukemia	8/485	57/12712	0.00135159	0.00428703	0.00216663	K04368/K02649/K07205/K04364/K04702/K04456/K00922/K02633	8
ko04216	ko04216	Ferroptosis	6/485	33/12712	0.00137657	0.00428703	0.00216663	K01897/K14720/K10435/K11204/K09289/K08337	6
ko04330	ko04330	Notch signaling pathway	6/485	33/12712	0.00137657	0.00428703	0.00216663	K05948/K04498/K06051/K06057/K02599/K06054	6
ko04730	ko04730	Long-term depression	7/485	45/12712	0.00145306	0.00444066	0.00224428	K04368/K04958/K05198/K02677/K05858/K16342/K04634	7
ko05213	ko05213	Endometrial cancer	7/485	45/12712	0.00145306	0.00444066	0.00224428	K04368/K02649/K04364/K04456/K06276/K00922/K09408	7
ko04660	ko04660	T cell receptor signaling pathway	10/485	86/12712	0.00156765	0.0047465	0.00239884	K04368/K02649/K04448/K05734/K04364/K04409/K04456/K06276/K04441/K00922	10
ko04923	ko04923	Regulation of lipolysis in adipocytes	7/485	46/12712	0.0016586	0.00497579	0.00251473	K02649/K07188/K04527/K04456/K08045/K00922/K16816	7
ko05130	ko05130	Pathogenic Escherichia coli infection	14/485	150/12712	0.00178643	0.00531057	0.00268392	K04448/K14007/K03173/K04730/K10352/K18441/K04404/K05719/K04409/K12331/K07293/K04733/K04441/K10357	14
ko04710	ko04710	Circadian rhythm	5/485	24/12712	0.00184361	0.00543119	0.00274488	K02296/K07199/K02295/K02633/K02223	5
ko05100	ko05100	Bacterial invasion of epithelial cells	9/485	74/12712	0.00194029	0.00566495	0.00286302	K04646/K02649/K12366/K05719/K13708/K05760/K00922/K05725/K04438	9
ko04022	ko04022	cGMP-PKG signaling pathway	12/485	121/12712	0.00223718	0.00647397	0.00327189	K09048/K04368/K04958/K02183/K04378/K04527/K04456/K05858/K08045/K06270/K04634/K19021	12
ko05169	ko05169	Epstein-Barr virus infection	15/485	172/12712	0.00243594	0.0069873	0.00353132	K07371/K02649/K04448/K03173/K11838/K04730/K04404/K04430/K04456/K19202/K04733/K04441/K00922/K06054/K10151	15
ko04138	ko04138	Autophagy - yeast	9/485	77/12712	0.00256135	0.00728314	0.00368084	K07204/K08331/K08269/K07897/K17907/K17906/K20184/K08337/K08343	9
ko04960	ko04960	Aldosterone-regulated sodium reabsorption	5/485	26/12712	0.00267954	0.00755352	0.00381749	K02649/K02677/K04527/K06276/K00922	5
ko05206	ko05206	MicroRNAs in cancer	19/485	245/12712	0.0027036	0.00755621	0.00381885	K05762/K04368/K05665/K07204/K02649/K11406/K02677/K04498/K05734/K04364/K04702/K04445/K17383/K00922/K02599/K04438/K09299/K10151/K04671	19
ko04141	ko04141	Protein processing in endoplasmic reticulum	13/485	141/12712	0.00286146	0.00792964	0.00400758	K01230/K14007/K03173/K10661/K04556/K10597/K10578/K04426/K13719/K08653/K09521/K14010/K10636	13
ko04210	ko04210	Apoptosis	11/485	110/12712	0.00315308	0.00866433	0.00437888	K04368/K04958/K02649/K04448/K03173/K04456/K02374/K04426/K06276/K00922/K02311	11
ko04261	ko04261	Adrenergic signaling in cardiomyocytes	10/485	95/12712	0.00330141	0.00899635	0.00454668	K09048/K02183/K02677/K04962/K04456/K04445/K05858/K08045/K04441/K04634	10
ko05030	ko05030	Cocaine addiction	6/485	39/12712	0.0033434	0.00903547	0.00456645	K09048/K05210/K05208/K04448/K05198/K08045	6
ko00564	ko00564	Glycerophospholipid metabolism	11/485	111/12712	0.00338313	0.0090679	0.00458284	K13509/K01517/K01049/K13510/K01047/K16342/K15728/K00993/K00894/K16860/K14286	11
ko05215	ko05215	Prostate cancer	9/485	81/12712	0.0036236	0.00963348	0.00486868	K09048/K04368/K02649/K04498/K04364/K04456/K06276/K00922/K09299	9
ko00532	ko00532	Glycosaminoglycan biosynthesis - chondroitin sulfate / dermatan sulfate	4/485	18/12712	0.00418091	0.0110255	0.00557217	K00747/K13499/K01017/K10158	4
ko05214	ko05214	Glioma	7/485	54/12712	0.00422523	0.0110532	0.0055862	K04368/K02183/K02649/K02677/K04364/K04456/K00922	7
ko04350	ko04350	TGF-beta signaling pathway	9/485	83/12712	0.00427047	0.0110829	0.0056012	K04498/K04682/K16621/K04674/K04678/K23096/K13578/K06766/K04671	9
ko04721	ko04721	Synaptic vesicle cycle	7/485	55/12712	0.00468619	0.012066	0.00609807	K15294/K04646/K05038/K14636/K05034/K05614/K05613	7
ko04928	ko04928	Parathyroid hormone synthesis, secretion and action	9/485	85/12712	0.00500408	0.0127839	0.00646086	K09048/K04368/K04958/K02677/K12331/K05858/K08045/K08558/K04634	9
ko05034	ko05034	Alcoholism	9/485	86/12712	0.00540574	0.0137029	0.00692534	K09048/K04368/K05210/K05208/K02183/K11406/K15014/K04364/K08045	9
ko04310	ko04310	Wnt signaling pathway	11/485	119/12712	0.00574748	0.0144493	0.00730254	K04506/K04448/K00444/K08399/K02677/K04498/K05858/K08110/K03213/K05128/K10151	11
ko05146	ko05146	Amoebiasis	9/485	87/12712	0.0058319	0.0144493	0.00730254	K02649/K13963/K02677/K07897/K05858/K05636/K00922/K05725/K04634	9
ko04151	ko04151	PI3K-Akt signaling pathway	19/485	263/12712	0.00583273	0.0144493	0.00730254	K09048/K04368/K07204/K02649/K07205/K02677/K07298/K03258/K04364/K04527/K05719/K04456/K06276/K05636/K00922/K05725/K05631/K09408/K10151	19
ko04146	ko04146	Peroxisome	8/485	73/12712	0.0064757	0.0158026	0.00798652	K05676/K00232/K01897/K04564/K00106/K00659/K13348/K13335	8
ko05235	ko05235	PD-L1 expression and PD-1 checkpoint pathway in cancer	8/485	73/12712	0.0064757	0.0158026	0.00798652	K04368/K02649/K04448/K04456/K07293/K08268/K04441/K00922	8
ko05224	ko05224	Breast cancer	10/485	105/12712	0.00673318	0.0163093	0.00824257	K04368/K02649/K04448/K00444/K04364/K06051/K04456/K00922/K02599/K06054	10
ko05222	ko05222	Small cell lung cancer	8/485	74/12712	0.00702544	0.0168921	0.00853711	K02649/K03173/K16061/K05719/K04456/K05636/K00922/K05725	8
ko04711	ko04711	Circadian rhythm - fly	3/485	11/12712	0.00724273	0.0172874	0.00873691	K02296/K02633/K02223	3
ko03420	ko03420	Nucleotide excision repair	6/485	47/12712	0.00851975	0.0201881	0.0102029	K10848/K10841/K10747/K10847/K10754/K10755	6
ko00511	ko00511	Other glycan degradation	4/485	22/12712	0.0088602	0.0208438	0.0105343	K01206/K01227/K01201/K12309	4
ko04970	ko04970	Salivary secretion	7/485	63/12712	0.00985259	0.0230128	0.0116305	K04958/K02183/K02677/K05858/K08045/K10951/K04634	7
ko04978	ko04978	Mineral absorption	5/485	35/12712	0.00998455	0.0231557	0.0117027	K14613/K12040/K14686/K14738/K14688	5
ko05145	ko05145	Toxoplasmosis	9/485	95/12712	0.01024	0.0235809	0.0119176	K16061/K04730/K04404/K05719/K04456/K06276/K04733/K05636/K04441	9
ko05168	ko05168	Herpes simplex virus 1 infection	12/485	147/12712	0.0105704	0.0241714	0.012216	K02649/K07205/K03173/K14966/K09228/K04730/K04404/K04456/K12891/K07293/K04733/K00922	12
ko04924	ko04924	Renin secretion	6/485	50/12712	0.0114603	0.0258354	0.013057	K04958/K02183/K05858/K08045/K04634/K19021	6
ko04971	ko04971	Gastric acid secretion	6/485	50/12712	0.0114603	0.0258354	0.013057	K04958/K02183/K02677/K05858/K08045/K04634	6
ko05152	ko05152	Tuberculosis	11/485	131/12712	0.0115351	0.0258354	0.013057	K02183/K08065/K04730/K04498/K07897/K08064/K04456/K04733/K10049/K04441/K06528	11
ko04550	ko04550	Signaling pathways regulating pluripotency of stem cells	10/485	114/12712	0.0117505	0.026139	0.0132104	K11487/K04368/K02649/K00444/K04364/K04456/K04441/K00922/K13578/K04671	10
ko00230	ko00230	Purine metabolism	15/485	210/12712	0.0147568	0.0325982	0.0164748	K01511/K01490/K00088/K01517/K12305/K18532/K13987/K00106/K01952/K01081/K08045/K00944/K19572/K00602/K19021	15
ko04391	ko04391	Hippo signaling pathway - fly	6/485	53/12712	0.015053	0.0325982	0.0164748	K04237/K05628/K16673/K16675/K09851/K16175	6
ko04918	ko04918	Thyroid hormone synthesis	6/485	53/12712	0.015053	0.0325982	0.0164748	K09048/K04958/K02677/K05858/K08045/K04634	6
ko04920	ko04920	Adipocytokine signaling pathway	6/485	53/12712	0.015053	0.0325982	0.0164748	K03173/K07298/K01897/K04456/K07199/K07293	6
ko04723	ko04723	Retrograde endocannabinoid signaling	10/485	119/12712	0.0155452	0.0332164	0.0167873	K04958/K05198/K02677/K05858/K13806/K04604/K08045/K04441/K13985/K04634	10
ko04726	ko04726	Serotonergic synapse	8/485	85/12712	0.0156367	0.0332164	0.0167873	K04368/K04958/K02677/K05858/K07414/K08045/K16342/K04634	8
ko04340	ko04340	Hedgehog signaling pathway	5/485	39/12712	0.0156432	0.0332164	0.0167873	K08958/K04678/K03869/K00910/K10151	5
ko04927	ko04927	Cortisol synthesis and secretion	6/485	54/12712	0.0164064	0.0346123	0.0174928	K09048/K04958/K05858/K08045/K00512/K04634	6
ko04913	ko04913	Ovarian steroidogenesis	5/485	40/12712	0.0173338	0.0363342	0.018363	K04527/K13368/K08045/K00512/K16342	5
ko00531	ko00531	Glycosaminoglycan degradation	3/485	15/12712	0.0178337	0.037144	0.0187723	K01195/K12309/K07964	3
ko04934	ko04934	Cushing syndrome	10/485	122/12712	0.0182209	0.0377104	0.0190586	K09048/K04368/K04958/K00444/K04353/K11839/K05858/K08045/K00512/K04634	10
ko05210	ko05210	Colorectal cancer	7/485	72/12712	0.0196179	0.0403462	0.0203907	K04368/K02649/K04448/K04364/K04456/K04674/K00922	7
ko05140	ko05140	Leishmaniasis	6/485	59/12712	0.0244395	0.0499483	0.0252435	K04448/K04730/K04404/K05719/K04733/K04441	6

## Sheet: darkgreen
	ID	Description	GeneRatio	BgRatio	pvalue	p.adjust	qvalue	geneID	Count
ko03013	ko03013	RNA transport	1952-07-01	138/12712	1.35774e-06	0.000160213	0.00014292	K14298/K12172/K14297/K14317/K14301/K14309/K14318	7
ko03430	ko03430	Mismatch repair	1952-04-01	44/12712	2.9945e-05	0.00153362	0.00136808	K10755/K10739/K07466/K03504	4
ko03420	ko03420	Nucleotide excision repair	1952-04-01	47/12712	3.89904e-05	0.00153362	0.00136808	K10755/K10739/K07466/K03504	4
ko03030	ko03030	DNA replication	1952-04-01	60/12712	0.000102497	0.00302366	0.00269728	K10755/K10739/K07466/K03504	4
ko03440	ko03440	Homologous recombination	1952-04-01	72/12712	0.000208561	0.00492204	0.00439076	K10739/K10870/K07466/K03504	4
ko00983	ko00983	Drug metabolism - other enzymes	1952-03-01	32/12712	0.000294498	0.00502745	0.00448479	K00857/K13800/K00758	3
ko03018	ko03018	RNA degradation	1952-04-01	79/12712	0.000298238	0.00502745	0.00448479	K03514/K12606/K12600/K14442	4
ko03460	ko03460	Fanconi anemia pathway	1952-03-01	54/12712	0.00138229	0.0203888	0.0181881	K10739/K10870/K07466	3
ko05164	ko05164	Influenza A	1952-04-01	128/12712	0.0018275	0.0239605	0.0213742	K12646/K14298/K14297/K04447	4

## Sheet: green
	ID	Description	GeneRatio	BgRatio	pvalue	p.adjust	qvalue	geneID	Count
ko04144	ko04144	Endocytosis	42/661	166/12712	3.24265e-18	1.12844e-15	5.9733e-16	K11247/K10396/K19366/K04513/K07876/K12481/K13649/K04500/K12474/K06643/K12183/K11981/K07941/K12192/K10591/K12190/K12491/K12197/K02833/K04393/K05633/K12475/K12186/K04646/K12188/K19367/K12184/K12480/K04679/K12483/K17919/K07889/K04705/K12470/K12472/K12492/K12185/K00889/K07905/K01528/K07939/K04439	42
ko04120	ko04120	Ubiquitin mediated proteolysis	37/661	131/12712	6.48995e-18	1.12925e-15	5.97759e-16	K10260/K10592/K10687/K07868/K10143/K10596/K10447/K03178/K10585/K10609/K02207/K10608/K10595/K06643/K03873/K10686/K10144/K10612/K10591/K03871/K10685/K10587/K03875/K03351/K10576/K05633/K03347/K10610/K06689/K09561/K03870/K04649/K08285/K10581/K10456/K10688/K10588	37
ko04910	ko04910	Insulin signaling pathway	24/661	88/12712	1.02181e-11	1.1853e-09	6.27429e-10	K00844/K06279/K00693/K04364/K07203/K01084/K07198/K04365/K07190/K02183/K04440/K04739/K07208/K06269/K07200/K07199/K02833/K05695/K01106/K07192/K07206/K04345/K03259/K07204	24
ko04146	ko04146	Peroxisome	20/661	73/12712	5.01515e-10	4.36318e-08	2.30961e-08	K12261/K13337/K00232/K17879/K00272/K01796/K11992/K13336/K00659/K00803/K13346/K00624/K13356/K00106/K13354/K13352/K01897/K13353/K00830/K00031	20
ko04150	ko04150	mTOR signaling pathway	25/661	117/12712	1.12374e-09	7.49914e-08	3.9696e-08	K04513/K14299/K04364/K20404/K07203/K08271/K04373/K16185/K07198/K04365/K08272/K07208/K03875/K20407/K02432/K02833/K20396/K15728/K07206/K02353/K20410/K03068/K03259/K02145/K07204	25
ko04070	ko04070	Phosphatidylinositol signaling system	17/661	55/12712	1.29295e-09	7.49914e-08	3.9696e-08	K01107/K13084/K01116/K00981/K01092/K01099/K02183/K00901/K00999/K00914/K01106/K18081/K00923/K18083/K00889/K21797/K00888	17
ko05034	ko05034	Alcoholism	20/661	86/12712	1.12711e-08	4.75531e-07	2.51718e-07	K04145/K06279/K11251/K11404/K04632/K04364/K09049/K04534/K04365/K02183/K11418/K06067/K04450/K06269/K04539/K02833/K11303/K04630/K04345/K04536	20
ko04921	ko04921	Oxytocin signaling pathway	23/661	112/12712	1.16616e-08	4.75531e-07	2.51718e-07	K12318/K12319/K04513/K04348/K04515/K04632/K04866/K04534/K04860/K07198/K04863/K02183/K04859/K04870/K06269/K07200/K07199/K02833/K04630/K12323/K04345/K04962/K08794	23
ko04261	ko04261	Adrenergic signaling in cardiomyocytes	21/661	95/12712	1.27842e-08	4.75531e-07	2.51718e-07	K04926/K04515/K04632/K01539/K09049/K05850/K04866/K11584/K04860/K05849/K04863/K02183/K04859/K04870/K04450/K06269/K11583/K02161/K04630/K04345/K04962	21
ko04371	ko04371	Apelin signaling pathway	22/661	104/12712	1.36647e-08	4.75531e-07	2.51718e-07	K07831/K11831/K07203/K09260/K04500/K18050/K07198/K05849/K02183/K08334/K06052/K04539/K07200/K07199/K02833/K08341/K00914/K04630/K04345/K04536/K04962/K07830	22
ko04140	ko04140	Autophagy - animal	22/661	109/12712	3.37841e-08	1.06881e-06	5.65763e-07	K08339/K07831/K08331/K21246/K07203/K16185/K07198/K08334/K04440/K07208/K08491/K07925/K02161/K02833/K08341/K00914/K07206/K04345/K08342/K07830/K08509/K07204	22
ko04728	ko04728	Dopaminergic synapse	19/661	84/12712	4.24671e-08	1.20764e-06	6.39253e-07	K04145/K10396/K04348/K04515/K04632/K09049/K05198/K11584/K04534/K02183/K04440/K04450/K06269/K04539/K11583/K04630/K04345/K04536/K04439	19
ko04211	ko04211	Longevity regulating pathway	17/661	68/12712	4.5113e-08	1.20764e-06	6.39253e-07	K10141/K08339/K08331/K09049/K07203/K08733/K07198/K07208/K04450/K07200/K07199/K02833/K02159/K07206/K04345/K03259/K07204	17
ko04922	ko04922	Glucagon signaling pathway	15/661	57/12712	1.34459e-07	3.34226e-06	1.76919e-06	K00693/K04348/K04515/K04632/K01084/K07198/K07190/K02183/K04450/K07200/K07199/K07299/K08765/K04345/K00850	15
ko04014	ko04014	Ras signaling pathway	28/661	180/12712	1.77423e-07	4.1162e-06	2.17887e-06	K16817/K07834/K07831/K06279/K04513/K16343/K04409/K04364/K10632/K01116/K05731/K07941/K02183/K04440/K08052/K04539/K18529/K04163/K02833/K01047/K04393/K19613/K08773/K04392/K07889/K04345/K04536/K07830	28
ko04361	ko04361	Axon regeneration	15/661	59/12712	2.20683e-07	4.73277e-06	2.50525e-06	K04513/K04632/K07203/K04534/K07198/K04440/K10393/K00901/K04163/K10693/K04392/K11593/K19862/K04345/K06704	15
ko04152	ko04152	AMPK signaling pathway	18/661	84/12712	2.31198e-07	4.73277e-06	2.50525e-06	K00693/K07203/K08271/K01084/K11584/K07198/K08272/K07208/K07200/K07199/K11583/K08765/K07206/K00850/K00507/K07905/K07881/K07204	18
ko05132	ko05132	Salmonella infection	29/661	196/12712	3.20855e-07	6.20321e-06	3.28361e-06	K07834/K10358/K20183/K20179/K20181/K04513/K04397/K04409/K10407/K05749/K10352/K04433/K07941/K05750/K04440/K19984/K02161/K02833/K10415/K02159/K04393/K00914/K04392/K07889/K10302/K05759/K20182/K10414/K06071	29
ko05200	ko05200	Pathways in cancer	47/661	417/12712	4.34847e-07	7.96457e-06	4.21597e-06	K07834/K03511/K04513/K04397/K04515/K04632/K04364/K01116/K22182/K07203/K04500/K08733/K04365/K06643/K03873/K02183/K04440/K06067/K06052/K03871/K04539/K03875/K00799/K07299/K02432/K02161/K02833/K02159/K08550/K04393/K03347/K04453/K08773/K04630/K04392/K09289/K08731/K02353/K03870/K04345/K03068/K08524/K02157/K04536/K10456/K05725/K12331	47
ko04530	ko04530	Tight junction	19/661	101/12712	9.11642e-07	1.52069e-05	8.04965e-06	K21108/K06095/K21066/K04513/K18050/K10352/K07198/K05731/K06091/K04440/K17260/K10591/K07200/K07199/K04393/K04392/K04345/K12076/K16175	19
ko04130	ko04130	SNARE interactions in vesicular transport	11/661	35/12712	9.1766e-07	1.52069e-05	8.04965e-06	K08493/K08495/K08498/K08490/K08491/K08492/K08504/K08515/K08513/K08489/K08509	11
ko00564	ko00564	Glycerophospholipid metabolism	20/661	111/12712	9.68969e-07	1.53273e-05	8.11337e-06	K16817/K08729/K00968/K16343/K06129/K00623/K01049/K00981/K13513/K13506/K13511/K14286/K00006/K13517/K00901/K01047/K00999/K00967/K06128/K15728	20
ko05170	ko05170	Human immunodeficiency virus 1 infection	25/661	163/12712	1.05678e-06	1.59896e-05	8.46392e-06	K12391/K04348/K04409/K01116/K07203/K10609/K04534/K04433/K03873/K02183/K10612/K04440/K04539/K02161/K02833/K02159/K03347/K10610/K04630/K05765/K04392/K12394/K04536/K02087/K05725	25
ko04138	ko04138	Autophagy - yeast	16/661	77/12712	1.67122e-06	2.42327e-05	1.28274e-05	K08339/K08493/K20183/K20179/K08331/K20181/K07203/K08334/K17260/K08341/K00914/K04345/K08342/K18083/K20182/K07204	16
ko05231	ko05231	Choline metabolism in cancer	14/661	61/12712	2.13114e-06	2.88138e-05	1.52523e-05	K08202/K00968/K04364/K01116/K14387/K07203/K04440/K07208/K00901/K02833/K04392/K06128/K07206/K00889	14
ko05131	ko05131	Shigellosis	28/661	203/12712	2.15276e-06	2.88138e-05	1.52523e-05	K08339/K00844/K16942/K04513/K01116/K07203/K07369/K16944/K16185/K12366/K18050/K06643/K07941/K08334/K04440/K16939/K02161/K06272/K02159/K04393/K03347/K08341/K00914/K04392/K06689/K05759/K05725/K07204	28
ko04740	ko04740	Olfactory transduction	9/661	25/12712	2.53564e-06	3.26816e-05	1.72997e-05	K18283/K04515/K05849/K07376/K02183/K04345/K13755/K04536/K04439	9
ko05210	ko05210	Colorectal cancer	15/661	72/12712	3.40273e-06	4.2291e-05	2.23864e-05	K07834/K03511/K04513/K04364/K07203/K04500/K08733/K04365/K04440/K02161/K02833/K02159/K04392/K08731/K02157	15
ko04013	ko04013	MAPK signaling pathway - fly	16/661	84/12712	5.55786e-06	6.66943e-05	3.5304e-05	K06279/K04364/K09260/K04461/K04365/K04440/K17608/K04450/K18529/K04392/K17536/K06689/K08892/K05088/K08840/K05759	16
ko00562	ko00562	Inositol phosphate metabolism	15/661	76/12712	6.89288e-06	7.99574e-05	4.23247e-05	K01107/K01116/K01858/K01092/K01099/K03103/K00999/K00914/K01106/K18081/K00923/K18083/K00889/K21797/K00888	15
ko04024	ko04024	cAMP signaling pathway	23/661	163/12712	1.1829e-05	0.00013279	7.02911e-05	K04145/K00232/K04513/K04955/K04515/K04409/K04632/K01539/K05850/K05198/K04153/K04365/K05731/K02183/K04440/K06269/K13293/K04630/K04392/K12323/K04345/K04962/K07830	23
ko04136	ko04136	Autophagy - other	8/661	23/12712	1.25143e-05	0.000136093	7.20396e-05	K08339/K08331/K07203/K08334/K08341/K00914/K08342/K07204	8
ko05214	ko05214	Glioma	12/661	54/12712	1.61816e-05	0.000170643	9.03282e-05	K03511/K06279/K04515/K04364/K01116/K07203/K04365/K06643/K02183/K02833/K02159/K08794	12
ko04931	ko04931	Insulin resistance	14/661	74/12712	2.30606e-05	0.000236032	0.000124941	K00693/K07203/K01084/K04373/K18050/K07198/K04440/K00820/K06269/K07200/K07199/K07299/K05695/K08765	14
ko00983	ko00983	Drug metabolism - other enzymes	9/661	32/12712	2.50742e-05	0.000242384	0.000128304	K00857/K00757/K00569/K00106/K00699/K00799/K00760/K00940/K01464	9
ko01040	ko01040	Biosynthesis of unsaturated fatty acids	9/661	32/12712	2.50742e-05	0.000242384	0.000128304	K10250/K00232/K01068/K10226/K00659/K10205/K10703/K10249/K00507	9
ko05165	ko05165	Human papillomavirus infection	28/661	231/12712	2.58386e-05	0.000243023	0.000128642	K03120/K04632/K04364/K07203/K11584/K06643/K02154/K06091/K06067/K07208/K06252/K06052/K10587/K11315/K03662/K02432/K11583/K02833/K02159/K04393/K07206/K02353/K04345/K02157/K12076/K16175/K05725/K02145	28
ko04270	ko04270	Vascular smooth muscle contraction	16/661	95/12712	2.81725e-05	0.000252024	0.000133407	K12318/K12319/K04513/K16343/K04632/K18050/K10352/K04365/K07376/K02183/K06269/K01047/K12337/K12323/K04345/K12331	16
ko04928	ko04928	Parathyroid hormone synthesis, secretion and action	15/661	85/12712	2.82441e-05	0.000252024	0.000133407	K04513/K04632/K09049/K09260/K04365/K14683/K04450/K02161/K13293/K04630/K04345/K03068/K08524/K04439/K12331	15
ko04360	ko04360	Axon guidance	19/661	127/12712	2.93749e-05	0.000255561	0.000135279	K02090/K04513/K04348/K04515/K04409/K04967/K01116/K05746/K06820/K05463/K07520/K02833/K06272/K04393/K04630/K05765/K04392/K19862/K05725	19
ko05203	ko05203	Viral carcinogenesis	23/661	174/12712	3.45005e-05	0.000292833	0.000155009	K03120/K11404/K04513/K04364/K09049/K06643/K11418/K02330/K05768/K06067/K04450/K10587/K03875/K03122/K02833/K02159/K04393/K10610/K04392/K04345/K02087/K12076/K16175	23
ko01522	ko01522	Endocrine resistance	14/661	77/12712	3.67674e-05	0.000304645	0.000161261	K06279/K04632/K04364/K07203/K04365/K06643/K04440/K06052/K02161/K02833/K02159/K08550/K04345/K05725	14
ko04072	ko04072	Phospholipase D signaling pathway	17/661	108/12712	3.94276e-05	0.000319089	0.000168907	K07834/K07831/K06279/K04513/K04632/K04364/K01116/K07203/K04228/K07941/K07208/K00901/K02833/K07206/K00889/K07830/K01528	17
ko05205	ko05205	Proteoglycans in cancer	22/661	165/12712	4.44494e-05	0.000351554	0.000186092	K07831/K10380/K09108/K04513/K04515/K04409/K04364/K01116/K07203/K04500/K04365/K06643/K05731/K06269/K02432/K02833/K08550/K04393/K04392/K04345/K07830/K05725	22
ko04540	ko04540	Gap junction	12/661	60/12712	4.95765e-05	0.000383391	0.000202945	K04145/K12318/K12319/K04632/K04364/K07376/K08959/K07375/K02833/K04630/K04345/K02087	12
ko04022	ko04022	cGMP-PKG signaling pathway	18/661	121/12712	5.11081e-05	0.000386644	0.000204666	K18283/K12318/K12319/K04513/K04348/K01539/K09049/K05850/K09260/K18050/K05849/K07376/K02183/K04450/K06269/K04630/K12337/K12323	18
ko04010	ko04010	MAPK signaling pathway	27/661	235/12712	9.11404e-05	0.000674827	0.000357213	K07831/K04348/K04409/K04364/K04866/K04373/K04461/K04860/K04406/K04433/K04365/K04863/K04440/K04859/K08052/K04870/K04450/K02833/K04393/K04453/K04392/K04460/K04412/K04345/K17614/K07830/K04439	27
ko05225	ko05225	Hepatocellular carcinoma	17/661	116/12712	9.92664e-05	0.000707955	0.000374749	K03511/K06279/K04364/K01116/K22182/K07203/K04500/K04365/K11651/K00799/K02432/K02833/K02159/K02353/K03068/K02157/K10456	17
ko05031	ko05031	Amphetamine addiction	10/661	46/12712	0.000100221	0.000707955	0.000374749	K04348/K04515/K04632/K09049/K05198/K02183/K06067/K04450/K06269/K04345	10
ko04721	ko04721	Synaptic vesicle cycle	11/661	55/12712	0.000101718	0.000707955	0.000374749	K15294/K15290/K05038/K15293/K02154/K18211/K12302/K04646/K15292/K01528/K02145	11
ko04925	ko04925	Aldosterone synthesis and secretion	12/661	65/12712	0.000112451	0.000767315	0.000406171	K18283/K04515/K04632/K01539/K09049/K05850/K18050/K02183/K04450/K12323/K04345/K08794	12
ko05030	ko05030	Cocaine addiction	9/661	39/12712	0.000136611	0.000914243	0.000483946	K04145/K02090/K04632/K09049/K05198/K11716/K04450/K04630/K04345	9
ko04911	ko04911	Insulin secretion	12/661	68/12712	0.000176265	0.00115736	0.000612638	K16882/K04515/K04632/K01539/K09049/K04450/K07299/K18211/K15297/K04345/K04962/K04944	12
ko04114	ko04114	Oocyte meiosis	13/661	79/12712	0.000199156	0.00126011	0.000667028	K02602/K04348/K04515/K04373/K11584/K02183/K06269/K11481/K03351/K03347/K13728/K04345/K02087	13
ko04713	ko04713	Circadian entrainment	13/661	79/12712	0.000199156	0.00126011	0.000667028	K12318/K12319/K04515/K04632/K05198/K04534/K07376/K02183/K04539/K04630/K04345/K04536/K04962	13
ko04722	ko04722	Neurotrophin signaling pathway	14/661	90/12712	0.0002119	0.00131681	0.000697041	K06279/K04513/K04515/K04364/K01116/K04373/K04365/K02183/K04440/K02161/K02833/K02159/K04393/K04392	14
ko04961	ko04961	Endocrine and other factor-regulated calcium reabsorption	8/661	33/12712	0.000223193	0.00133384	0.000706055	K04632/K01539/K05850/K05849/K08550/K04646/K04345/K01528	8
ko04962	ko04962	Vasopressin-regulated water reabsorption	8/661	33/12712	0.000223193	0.00133384	0.000706055	K04632/K04228/K10427/K10415/K07889/K04345/K07905/K10414	8
ko04071	ko04071	Sphingolipid signaling pathway	13/661	80/12712	0.00022671	0.00133384	0.000706055	K04716/K04712/K04513/K11584/K05665/K18050/K04440/K11583/K02161/K02833/K02159/K04630/K04392	13
ko04137	ko04137	Mitophagy - animal	11/661	60/12712	0.000229972	0.00133384	0.000706055	K08339/K07831/K11851/K08334/K04440/K03097/K02833/K20168/K08341/K17969/K07830	11
ko04919	ko04919	Thyroid hormone signaling pathway	14/661	91/12712	0.000238707	0.0013618	0.000720857	K17903/K11404/K01539/K01116/K07203/K06643/K06067/K07208/K07299/K02833/K08550/K04345/K00850/K08524	14
ko04810	ko04810	Regulation of actin cytoskeleton	20/661	161/12712	0.000258558	0.00145126	0.000768213	K07831/K04513/K04409/K05749/K10352/K04365/K05746/K05731/K05750/K05768/K06269/K13710/K02833/K04393/K05765/K04392/K05759/K00889/K07830/K05725	20
ko04714	ko04714	Thermogenesis	22/661	187/12712	0.000284917	0.00157383	0.000833091	K01054/K04632/K04364/K07203/K04373/K07198/K08766/K18161/K07376/K07208/K04450/K11651/K07200/K07199/K02833/K08765/K01897/K07206/K12323/K04345/K02258/K07204	22
ko04720	ko04720	Long-term potentiation	9/661	43/12712	0.000301754	0.00164079	0.000868535	K04348/K04515/K05198/K04373/K04365/K02183/K06269/K02833/K04345	9
ko04976	ko04976	Bile secretion	11/661	62/12712	0.000310337	0.0016615	0.000879498	K13855/K04632/K01539/K09869/K00659/K12040/K00699/K07299/K04345/K08524/K05658	11
ko04142	ko04142	Lysosome	15/661	105/12712	0.000333515	0.00175854	0.000930864	K12391/K12373/K06129/K01125/K01136/K12384/K19363/K02154/K12301/K03662/K04646/K12309/K12394/K01565/K12311	15
ko04391	ko04391	Hippo signaling pathway - fly	10/661	53/12712	0.000345104	0.00176612	0.000934878	K06095/K06685/K05628/K06091/K04440/K16675/K04412/K12076/K08791/K16175	10
ko04920	ko04920	Adipocytokine signaling pathway	10/661	53/12712	0.000345104	0.00176612	0.000934878	K07203/K01084/K07198/K04440/K07200/K07199/K07299/K08765/K01897/K08524	10
ko01212	ko01212	Fatty acid metabolism	13/661	84/12712	0.000371991	0.00187613	0.000993111	K10250/K00232/K00626/K10226/K08766/K10205/K10703/K07512/K10249/K08765/K01897/K09458/K00507	13
ko05100	ko05100	Bacterial invasion of epithelial cells	12/661	74/12712	0.000399457	0.00197851	0.0010473	K06279/K16942/K04513/K12366/K16939/K06272/K04393/K04646/K04392/K13728/K01528/K05725	12
ko05163	ko05163	Human cytomegalovirus infection	22/661	192/12712	0.000413056	0.00197851	0.0010473	K04513/K04348/K04632/K04364/K09049/K07203/K04534/K04433/K06643/K02183/K07208/K04450/K04539/K02833/K02159/K04630/K04392/K07206/K04345/K04536/K05725/K12331	22
ko05032	ko05032	Morphine addiction	11/661	64/12712	0.00041313	0.00197851	0.0010473	K18283/K04632/K04534/K04539/K05181/K13293/K04630/K04345/K13755/K04536/K04439	11
ko04726	ko04726	Serotonergic synapse	13/661	85/12712	0.000418713	0.00197851	0.0010473	K04892/K04632/K04153/K04534/K04365/K07414/K04539/K04163/K02833/K05181/K04630/K04345/K04536	13
ko04926	ko04926	Relaxin signaling pathway	14/661	96/12712	0.000420873	0.00197851	0.0010473	K06279/K04632/K04364/K09049/K04500/K04534/K04440/K04450/K04539/K02833/K04630/K04345/K04536/K04439	14
ko04310	ko04310	Wnt signaling pathway	16/661	119/12712	0.00043085	0.00197851	0.0010473	K04513/K04348/K04515/K04511/K04512/K04440/K04510/K03097/K02432/K03347/K04392/K02353/K04345/K03068/K02157/K19882	16
ko04730	ko04730	Long-term depression	9/661	45/12712	0.000432088	0.00197851	0.0010473	K12318/K12319/K04632/K05198/K04534/K04365/K07376/K02833/K04630	9
ko05226	ko05226	Gastric cancer	15/661	108/12712	0.000454289	0.00205315	0.00108682	K03511/K06279/K04364/K07203/K04500/K04365/K02432/K02161/K02833/K02159/K02353/K03068/K08524/K02157/K05658	15
ko05211	ko05211	Renal cell carcinoma	10/661	56/12712	0.000547574	0.00244302	0.00129319	K04409/K04364/K04365/K03873/K03871/K07299/K02833/K04393/K04392/K03870	10
ko04915	ko04915	Estrogen signaling pathway	12/661	77/12712	0.000580267	0.00255611	0.00135305	K06279/K04632/K04364/K09049/K04534/K02183/K04450/K02161/K02833/K08550/K04630/K04345	12
ko04725	ko04725	Cholinergic synapse	13/661	90/12712	0.000734045	0.0031931	0.00169024	K04926/K04515/K04809/K14387/K00623/K01049/K04534/K04539/K02161/K02833/K04630/K04345/K04536	13
ko04340	ko04340	Hedgehog signaling pathway	8/661	39/12712	0.000750559	0.00322462	0.00170692	K10523/K08959/K08958/K02161/K03347/K06233/K04345/K04439	8
ko04012	ko04012	ErbB signaling pathway	11/661	69/12712	0.000800605	0.00339769	0.00179854	K06279/K04515/K04409/K04364/K01116/K07203/K04365/K04440/K02833/K19862/K05725	11
ko04935	ko04935	Growth hormone synthesis, secretion and action	13/661	91/12712	0.000816601	0.00342382	0.00181237	K06279/K04632/K04364/K09049/K01116/K07203/K04433/K04440/K04450/K02833/K04630/K04345/K05725	13
ko04924	ko04924	Renin secretion	9/661	50/12712	0.000968754	0.00401341	0.00212446	K12318/K12319/K04348/K04632/K02183/K04630/K12323/K04345/K13755	9
ko04141	ko04141	Protein processing in endoplasmic reticulum	17/661	141/12712	0.00102802	0.00420885	0.00222791	K07953/K09049/K14006/K09582/K04440/K11863/K09586/K02161/K01228/K02159/K13719/K03347/K09518/K06689/K09561/K14011/K10086	17
ko00062	ko00062	Fatty acid elongation	6/661	24/12712	0.00116198	0.00464792	0.00246034	K10250/K01068/K10205/K10703/K07512/K10249	6
ko04710	ko04710	Circadian rhythm	6/661	24/12712	0.00116198	0.00464792	0.00246034	K02295/K07198/K08959/K07200/K07199/K03347	6
ko04666	ko04666	Fc gamma R-mediated phagocytosis	10/661	62/12712	0.00124916	0.00493987	0.00261487	K16343/K04409/K01116/K18050/K07941/K05768/K04393/K05765/K04392/K00889	10
ko00230	ko00230	Purine metabolism	22/661	210/12712	0.00137945	0.00539381	0.00285516	K18283/K12318/K12319/K01081/K13988/K03783/K13761/K01510/K12304/K00106/K13758/K00760/K00764/K13293/K15779/K12323/K00364/K00948/K00940/K13755/K06928/K00939	22
ko03320	ko03320	PPAR signaling pathway	10/661	63/12712	0.00141718	0.00541956	0.00286879	K00232/K10226/K08752/K08766/K06272/K00029/K08765/K01897/K08524/K00507	10
ko05212	ko05212	Pancreatic cancer	10/661	63/12712	0.00141718	0.00541956	0.00286879	K07834/K03511/K07203/K04500/K04365/K04440/K02159/K04393/K08773/K04392	10
ko04918	ko04918	Thyroid hormone synthesis	9/661	53/12712	0.00149143	0.00564151	0.00298628	K00432/K04632/K01539/K09049/K09582/K04450/K15173/K06233/K04345	9
ko00100	ko00100	Steroid biosynthesis	7/661	34/12712	0.00156459	0.00585459	0.00309907	K00801/K07748/K13373/K09828/K01824/K00227/K00213	7
ko04912	ko04912	GnRH signaling pathway	10/661	64/12712	0.00160312	0.00587248	0.00310854	K04515/K04632/K04364/K04433/K02183/K04440/K04280/K02833/K04393/K04345	10
ko04914	ko04914	Progesterone-mediated oocyte maturation	10/661	64/12712	0.00160312	0.00587248	0.00310854	K02602/K04373/K04365/K04440/K11481/K03351/K04630/K13728/K04345/K02087	10
ko05418	ko05418	Fluid shear stress and atherosclerosis	13/661	99/12712	0.00180195	0.00649151	0.00343622	K04513/K09260/K04675/K04433/K08009/K07198/K02183/K04440/K00799/K02161/K04392/K10456/K05725	13
ko04066	ko04066	HIF-1 signaling pathway	11/661	76/12712	0.00180941	0.00649151	0.00343622	K00844/K04515/K01116/K07203/K03873/K03871/K07299/K02161/K03870/K00850/K03259	11
ko04510	ko04510	Focal adhesion	17/661	149/12712	0.00189039	0.00671283	0.00355337	K06279/K04513/K04409/K04364/K04365/K13709/K04440/K06252/K06269/K02161/K02833/K06272/K04393/K04392/K06275/K00889/K05725	17
ko00590	ko00590	Arachidonic acid metabolism	8/661	45/12712	0.00199799	0.00702325	0.00371769	K16817/K00432/K16343/K01047/K04097/K00079/K01254/K18592	8
ko05130	ko05130	Pathogenic Escherichia coli infection	17/661	150/12712	0.00203193	0.00707113	0.00374304	K10358/K04513/K04397/K04409/K05749/K10352/K07941/K11294/K05750/K07375/K04440/K10356/K02159/K04393/K04392/K19862/K12331	17
ko01521	ko01521	EGFR tyrosine kinase inhibitor resistance	10/661	67/12712	0.00228244	0.00786426	0.00416287	K06279/K04364/K01116/K07203/K04365/K08052/K02161/K02833/K02159/K03259	10
ko05410	ko05410	Hypertrophic cardiomyopathy (HCM)	11/661	79/12712	0.00248058	0.00846315	0.00447989	K04866/K04860/K07198/K05849/K04863/K04859/K04870/K07200/K07199/K10366/K04962	11
ko04212	ko04212	Longevity regulating pathway - worm	9/661	57/12712	0.00251715	0.00850454	0.0045018	K07203/K14966/K04433/K13356/K04440/K03871/K00799/K08341/K00507	9
ko04750	ko04750	Inflammatory mediator regulation of TRP channels	10/661	68/12712	0.00255435	0.00854723	0.0045244	K16343/K04515/K04632/K01116/K18050/K04433/K02183/K04440/K06269/K04345	10
ko04213	ko04213	Longevity regulating pathway - multiple species	9/661	58/12712	0.00284526	0.00943001	0.00499169	K08339/K07203/K07198/K06067/K07200/K07199/K02833/K04345/K07204	9
ko05135	ko05135	Yersinia infection	14/661	117/12712	0.00297063	0.00975263	0.00516246	K04513/K01116/K04373/K12366/K04433/K07941/K04440/K17260/K13710/K04393/K04392/K00889/K06071/K05725	14
ko05224	ko05224	Breast cancer	13/661	105/12712	0.00306083	0.00995485	0.00526951	K03511/K06279/K04364/K07203/K04365/K06052/K02432/K02833/K02159/K08550/K02353/K03068/K02157	13
ko05152	ko05152	Tuberculosis	15/661	131/12712	0.00329491	0.0106169	0.00561997	K04513/K04348/K04515/K08065/K07369/K08064/K02154/K02183/K04440/K08066/K03662/K02161/K02159/K00914/K07889	15
ko05110	ko05110	Vibrio cholerae infection	8/661	49/12712	0.00348305	0.0111202	0.00588638	K04926/K04632/K01116/K02154/K09582/K03662/K04345/K02145	8
ko00565	ko00565	Ether lipid metabolism	6/661	30/12712	0.00393056	0.0124213	0.0065751	K16817/K16343/K00803/K01047/K16794/K16795	6
ko04971	ko04971	Gastric acid secretion	8/661	50/12712	0.00396197	0.0124213	0.0065751	K13855/K04926/K04515/K04632/K01539/K02183/K04630/K04345	8
ko04215	ko04215	Apoptosis - multiple species	7/661	40/12712	0.00413903	0.0128606	0.00680762	K04397/K08334/K04440/K16943/K02161/K02159/K08731	7
ko05010	ko05010	Alzheimer disease	26/661	287/12712	0.00419074	0.012906	0.00683167	K10396/K02090/K08331/K06171/K06691/K04348/K04397/K21246/K04809/K10407/K07203/K11716/K04365/K07375/K02183/K08334/K04440/K06693/K03097/K02432/K02833/K00914/K02353/K03068/K02157/K06704	26
ko05017	ko05017	Spinocerebellar ataxia	13/661	109/12712	0.00424285	0.0129519	0.00685594	K03120/K08331/K06691/K21246/K07203/K05198/K08064/K08334/K04440/K11863/K20053/K06693/K00914	13
ko04015	ko04015	Rap1 signaling pathway	17/661	162/12712	0.00454327	0.0137483	0.00727755	K07834/K04145/K07831/K04513/K04632/K01116/K04534/K04433/K04365/K05746/K05731/K02183/K02833/K04393/K04630/K04392/K05759	17
ko00511	ko00511	Other glycan degradation	5/661	22/12712	0.00470919	0.0141276	0.0074783	K01191/K12373/K14459/K12309/K12311	5
ko04660	ko04660	T cell receptor signaling pathway	11/661	86/12712	0.00484091	0.0143986	0.00762176	K04513/K04348/K04409/K04364/K01116/K07369/K04440/K02833/K04393/K19862/K12076	11
ko04970	ko04970	Salivary secretion	9/661	63/12712	0.00502439	0.0148177	0.00784361	K13855/K12318/K12319/K04632/K01539/K05850/K07376/K02183/K04345	9
ko04151	ko04151	PI3K-Akt signaling pathway	24/661	263/12712	0.00530478	0.0155132	0.00821174	K00693/K04364/K09049/K07203/K01084/K11584/K07198/K06643/K07208/K06252/K04450/K04539/K11583/K02161/K02833/K04392/K07206/K08524/K04536/K13304/K03259/K06071/K05725/K07204	24
ko00531	ko00531	Glycosaminoglycan degradation	4/661	15/12712	0.00624294	0.0181045	0.00958346	K12373/K01136/K12309/K01565	4
ko04216	ko04216	Ferroptosis	6/661	33/12712	0.00642442	0.0184768	0.00978054	K08339/K11205/K09289/K01897/K21456/K00657	6
ko04068	ko04068	FoxO signaling pathway	12/661	102/12712	0.0065655	0.0187278	0.00991339	K04364/K01084/K07198/K04365/K06643/K04440/K03875/K07200/K07199/K02833/K08341/K13304	12
ko04390	ko04390	Hippo signaling pathway	13/661	115/12712	0.0066804	0.0189006	0.0100049	K06685/K04500/K08959/K06091/K06269/K02432/K08731/K04412/K02353/K02157/K12076/K08791/K16175	13
ko05014	ko05014	Amyotrophic lateral sclerosis (ALS)	7/661	44/12712	0.0071119	0.0199592	0.0105652	K00432/K04348/K05198/K04433/K02161/K02159/K04392	7
ko04139	ko04139	Mitophagy - yeast	6/661	34/12712	0.00746581	0.0205422	0.0108738	K07203/K03097/K08341/K17065/K17969/K00889	6
ko05216	ko05216	Thyroid cancer	6/661	34/12712	0.00746581	0.0205422	0.0108738	K03511/K04365/K02833/K02159/K09289/K08524	6
ko04260	ko04260	Cardiac muscle contraction	9/661	67/12712	0.00755577	0.0205422	0.0108738	K01539/K04866/K04860/K05849/K04863/K04859/K04870/K12041/K04962	9
ko04916	ko04916	Melanogenesis	9/661	67/12712	0.00755577	0.0205422	0.0108738	K04515/K04632/K04534/K02183/K02432/K02833/K04630/K02353/K04345	9
ko04218	ko04218	Cellular senescence	13/661	117/12712	0.00770327	0.0207809	0.0110002	K07831/K04348/K07203/K04500/K04433/K06643/K02183/K07208/K06269/K02833/K07206/K02087/K07830	13
ko00480	ko00480	Glutathione metabolism	8/661	56/12712	0.00798345	0.0212079	0.0112262	K00432/K00797/K00799/K04097/K11205/K21456/K00031/K18592	8
ko04214	ko04214	Apoptosis - fly	8/661	56/12712	0.00798345	0.0212079	0.0112262	K04397/K03262/K04365/K04440/K17065/K04412/K08791/K04727	8
ko05213	ko05213	Endometrial cancer	7/661	45/12712	0.00805393	0.0212331	0.0112395	K03511/K04364/K04365/K02833/K06272/K02159/K02157	7
ko00592	ko00592	alpha-Linolenic acid metabolism	5/661	25/12712	0.00835353	0.0218574	0.01157	K16817/K00232/K16343/K10226/K01047	5
ko04062	ko04062	Chemokine signaling pathway	16/661	159/12712	0.00861083	0.0222299	0.0117672	K06279/K04513/K04409/K04364/K12366/K04365/K05731/K04539/K02833/K04393/K04630/K04392/K04345/K04536/K05725/K04439	16
ko04978	ko04978	Mineral absorption	6/661	35/12712	0.00862367	0.0222299	0.0117672	K01539/K05850/K05849/K14683/K12040/K14686	6
ko04923	ko04923	Regulation of lipolysis in adipocytes	7/661	46/12712	0.00908478	0.0232138	0.012288	K16817/K01054/K04632/K07376/K04630/K12323/K04345	7
ko04972	ko04972	Pancreatic secretion	9/661	69/12712	0.00913876	0.0232138	0.012288	K13855/K04926/K04513/K04632/K01539/K05850/K01047/K04392/K04962	9
ko04625	ko04625	C-type lectin receptor signaling pathway	10/661	82/12712	0.00982798	0.0247836	0.013119	K07831/K04513/K04348/K04409/K07369/K06643/K02183/K04440/K02833/K07830	10
ko04145	ko04145	Phagosome	11/661	95/12712	0.0101622	0.025442	0.0134675	K08009/K02154/K07375/K08492/K03662/K10415/K00914/K04392/K07889/K10414/K02145	11
ko03015	ko03015	mRNA surveillance pathway	8/661	59/12712	0.0108815	0.0270484	0.0143178	K14327/K11584/K14411/K14323/K06269/K11583/K14328/K13114	8
ko00120	ko00120	Primary bile acid biosynthesis	4/661	18/12712	0.0123645	0.0305167	0.0161537	K01796/K11992/K00659/K07439	4
ko05204	ko05204	Chemical carcinogenesis	6/661	38/12712	0.0128624	0.031522	0.0166859	K04809/K07424/K00699/K00799/K04097/K00079	6
ko05166	ko05166	Human T-cell leukemia virus 1 infection	17/661	182/12712	0.0139542	0.0339584	0.0179756	K03120/K15309/K04348/K09049/K08065/K15304/K04500/K04440/K02330/K04450/K03351/K07299/K02833/K00787/K02159/K04345/K12076	17
ko04020	ko04020	Calcium signaling pathway	15/661	154/12712	0.0142253	0.0343778	0.0181976	K04348/K04515/K04632/K04809/K01116/K05850/K05849/K07190/K02183/K04163/K04345/K16059/K13755/K04962/K08794	15
ko04370	ko04370	VEGF signaling pathway	6/661	39/12712	0.0145517	0.0348024	0.0184223	K04348/K01116/K02833/K04393/K04392/K05725	6
ko05414	ko05414	Dilated cardiomyopathy (DCM)	10/661	87/12712	0.014601	0.0348024	0.0184223	K04632/K04866/K04860/K05849/K04863/K04859/K04870/K10366/K04345/K04962	10
ko05220	ko05220	Chronic myeloid leukemia	8/661	63/12712	0.0158689	0.0375672	0.0198859	K03511/K06279/K04364/K04365/K06643/K06067/K02833/K02159	8
ko05016	ko05016	Huntington disease	20/661	229/12712	0.0161679	0.0380163	0.0201236	K03120/K10396/K00432/K08331/K06691/K21246/K11831/K10407/K07203/K05198/K10427/K07375/K08334/K04440/K06067/K03129/K06693/K02159/K04646/K00914	20
ko04933	ko04933	AGE-RAGE signaling pathway in diabetic complications	9/661	76/12712	0.016695	0.0389924	0.0206403	K01116/K04500/K18050/K04440/K02161/K02833/K02159/K04393/K04392	9
ko00561	ko00561	Glycerolipid metabolism	10/661	90/12712	0.0181917	0.0422048	0.0223407	K01054/K11529/K00128/K13513/K13506/K13517/K11155/K00901/K00011/K15728	10
ko05120	ko05120	Epithelial cell signaling in Helicobacter pylori infection	10/661	91/12712	0.0195218	0.0449907	0.0238154	K05728/K04409/K01116/K02154/K04440/K03662/K04393/K04392/K06704/K02145	10
ko05161	ko05161	Hepatitis B	13/661	132/12712	0.0198364	0.0454148	0.0240399	K12646/K04364/K09049/K04433/K04365/K04440/K04450/K03662/K02161/K02833/K02159/K10610/K08731	13

## Sheet: greenyellow
	ID	Description	GeneRatio	BgRatio	pvalue	p.adjust	qvalue	geneID	Count
ko05145	ko05145	Toxoplasmosis	1993-08-01	95/12712	4.36645e-07	7.68496e-05	5.69937e-05	K04729/K05719/K04725/K16060/K05635/K04534/K05636/K04398	8
ko05162	ko05162	Measles	1993-08-01	117/12712	2.14864e-06	0.00018908	0.000140227	K11859/K12646/K05410/K04729/K11224/K12647/K04398/K16196	8
ko05168	ko05168	Herpes simplex virus 1 infection	1993-08-01	147/12712	1.17396e-05	0.000688722	0.000510775	K12646/K05410/K04729/K12647/K16060/K04398/K12893/K16196	8
ko03013	ko03013	RNA transport	1993-07-01	138/12712	6.64409e-05	0.00280214	0.00207814	K12172/K12882/K13171/K14321/K14295/K14297/K00974	7
ko04621	ko04621	NOD-like receptor signaling pathway	1993-07-01	142/12712	7.96063e-05	0.00280214	0.00207814	K11859/K05410/K04729/K04725/K16060/K20915/K04398	7
ko05130	ko05130	Pathogenic Escherichia coli infection	1993-07-01	150/12712	0.000112346	0.00329547	0.00244401	K04729/K10356/K07874/K05719/K07941/K06106/K04398	7
ko05222	ko05222	Small cell lung cancer	1993-05-01	74/12712	0.000203449	0.0046351	0.00343752	K05719/K04725/K16060/K05635/K05636	5
ko04144	ko04144	Endocytosis	1993-07-01	166/12712	0.000210687	0.0046351	0.00343752	K12200/K18440/K07941/K12185/K19366/K18463/K07891	7
ko05164	ko05164	Influenza A	1993-06-01	128/12712	0.000345324	0.00609508	0.00452028	K12646/K05410/K04729/K12647/K14297/K04398	6
ko01524	ko01524	Platinum drug resistance	1993-04-01	46/12712	0.000346312	0.00609508	0.00452028	K03509/K04725/K16060/K04398	4
ko05161	ko05161	Hepatitis B	1993-06-01	132/12712	0.000407244	0.0065159	0.00483237	K12646/K05410/K04729/K11224/K12647/K04398	6
ko04622	ko04622	RIG-I-like receptor signaling pathway	1993-04-01	53/12712	0.000597656	0.0083695	0.00620705	K12646/K05410/K12647/K04398	4
ko03460	ko03460	Fanconi anemia pathway	1993-04-01	54/12712	0.000641883	0.0083695	0.00620705	K03509/K10484/K10990/K07466	4
ko04217	ko04217	Necroptosis	1993-05-01	96/12712	0.000680429	0.0083695	0.00620705	K11859/K04725/K11224/K16060/K04398	5
ko04064	ko04064	NF-kappa B signaling pathway	1993-05-01	97/12712	0.00071331	0.0083695	0.00620705	K11859/K12646/K04729/K04725/K16060	5
ko05169	ko05169	Epstein-Barr virus infection	1993-06-01	172/12712	0.00162218	0.0178106	0.0132088	K11859/K12646/K05410/K04729/K06067/K04398	6
ko05203	ko05203	Viral carcinogenesis	1993-06-01	174/12712	0.00172035	0.0178106	0.0132088	K09504/K05768/K06067/K11224/K04398/K03137	6
ko04215	ko04215	Apoptosis - multiple species	1993-03-01	40/12712	0.00307907	0.0301065	0.0223278	K04725/K16060/K04398	3
ko05200	ko05200	Pathways in cancer	1993-09-01	417/12712	0.00340494	0.0311874	0.0231294	K04362/K05719/K04725/K06067/K11224/K16060/K05635/K05636/K04398	9
ko05131	ko05131	Shigellosis	1993-06-01	203/12712	0.00371174	0.0311874	0.0231294	K05410/K04729/K05719/K07941/K06106/K16939	6
ko04141	ko04141	Protein processing in endoplasmic reticulum	1993-05-01	141/12712	0.00372122	0.0311874	0.0231294	K08054/K14026/K10578/K13989/K16196	5
ko04510	ko04510	Focal adhesion	1993-05-01	149/12712	0.00470358	0.0376286	0.0279064	K05719/K04725/K16060/K05635/K05636	5
ko04623	ko04623	Cytosolic DNA-sensing pathway	1993-03-01	51/12712	0.00612538	0.0468725	0.0347619	K12646/K05410/K03021	3

## Sheet: grey
	ID	Description	GeneRatio	BgRatio	pvalue	p.adjust	qvalue	geneID	Count
ko04144	ko04144	Endocytosis	1971-09-01	166/12712	3.30896e-07	6.61792e-05	5.8168e-05	K04237/K04361/K12486/K06564/K12475/K19475/K12480/K12191/K12493	9
ko04146	ko04146	Peroxisome	1971-05-01	73/12712	5.27105e-05	0.00527105	0.00463298	K00232/K01897/K12663/K13355/K13340	5
ko04214	ko04214	Apoptosis - fly	1971-04-01	56/12712	0.000263572	0.0175714	0.0154444	K04427/K04397/K04361/K06030	4
ko05225	ko05225	Hepatocellular carcinoma	1971-05-01	116/12712	0.00046757	0.0233785	0.0205485	K11650/K04361/K02432/K04688/K00799	5
ko05131	ko05131	Shigellosis	1971-06-01	203/12712	0.000930984	0.0372394	0.0327315	K04427/K05860/K04361/K00844/K13708/K04688	6
ko00670	ko00670	One carbon pool by folate	1971-03-01	37/12712	0.00113219	0.0377396	0.0331711	K00289/K00604/K00602	3

## Sheet: orange
	ID	Description	GeneRatio	BgRatio	pvalue	p.adjust	qvalue	geneID	Count
ko04142	ko04142	Lysosome	1960-10-01	105/12712	5.11003e-11	6.69414e-09	5.97066e-09	K01275/K12389/K01206/K10532/K01369/K10087/K12301/K12386/K01205/K12382	10
ko04141	ko04141	Protein processing in endoplasmic reticulum	1960-07-01	141/12712	4.20658e-06	0.000275531	0.000245753	K14000/K08860/K07151/K14003/K04523/K11718/K09486	7
ko00510	ko00510	N-Glycan biosynthesis	1960-04-01	45/12712	5.78162e-05	0.00252464	0.00225179	K03846/K09659/K07151/K01001	4

## Sheet: paleturqoise
	ID	Description	GeneRatio	BgRatio	pvalue	p.adjust	qvalue	geneID	Count
ko04340	ko04340	Hedgehog signaling pathway	2020-03-13	39/12712	7.47556e-06	0.000553192	0.000291153	K03083/K04439/K00910	3
ko04144	ko04144	Endocytosis	2020-04-13	166/12712	1.82924e-05	0.00067682	0.000356221	K11824/K07901/K04439/K00910	4
ko04711	ko04711	Circadian rhythm - fly	2020-02-13	11/12712	5.28248e-05	0.00129055	0.000679239	K03083/K02296	2
ko04728	ko04728	Dopaminergic synapse	2020-03-13	84/12712	7.5895e-05	0.00129055	0.000679239	K03083/K04439/K02296	3
ko04910	ko04910	Insulin signaling pathway	2020-03-13	88/12712	8.71996e-05	0.00129055	0.000679239	K03083/K06277/K07204	3
ko04740	ko04740	Olfactory transduction	2020-02-13	25/12712	0.000285817	0.00352508	0.0018553	K04439/K00910	2
ko04062	ko04062	Chemokine signaling pathway	2020-03-13	159/12712	0.000500859	0.0052948	0.00278674	K03083/K04439/K00910	3
ko05213	ko05213	Endometrial cancer	2020-02-13	45/12712	0.000932377	0.00862448	0.0045392	K03083/K02085	2
ko05217	ko05217	Basal cell carcinoma	2020-02-13	48/12712	0.00106051	0.00871973	0.00458933	K03083/K02085	2
ko05032	ko05032	Morphine addiction	2020-02-13	64/12712	0.00187797	0.0138316	0.00727981	K04439/K00910	2
ko01521	ko01521	EGFR tyrosine kinase inhibitor resistance	2020-02-13	67/12712	0.00205605	0.0138316	0.00727981	K08052/K03083	2
ko05210	ko05210	Colorectal cancer	2020-02-13	72/12712	0.00237003	0.0146152	0.00769222	K03083/K02085	2
ko04152	ko04152	AMPK signaling pathway	2020-02-13	84/12712	0.00321009	0.0182728	0.00961726	K07901/K07204	2
ko04722	ko04722	Neurotrophin signaling pathway	2020-02-13	90/12712	0.00367527	0.0185281	0.00975164	K03083/K06277	2
ko04919	ko04919	Thyroid hormone signaling pathway	2020-02-13	91/12712	0.0037557	0.0185281	0.00975164	K04650/K03083	2
ko05224	ko05224	Breast cancer	2020-02-13	105/12712	0.00496735	0.020386	0.0107295	K03083/K02085	2
ko05226	ko05226	Gastric cancer	2020-02-13	108/12712	0.00524758	0.020386	0.0107295	K03083/K02085	2
ko04140	ko04140	Autophagy - animal	2020-02-13	109/12712	0.00534259	0.020386	0.0107295	K07901/K07204	2
ko04550	ko04550	Signaling pathways regulating pluripotency of stem cells	2020-02-13	114/12712	0.00582953	0.020386	0.0107295	K03083/K02085	2
ko04390	ko04390	Hippo signaling pathway	2020-02-13	115/12712	0.00592929	0.020386	0.0107295	K03083/K02085	2
ko05225	ko05225	Hepatocellular carcinoma	2020-02-13	116/12712	0.00602984	0.020386	0.0107295	K03083/K02085	2
ko04150	ko04150	mTOR signaling pathway	2020-02-13	117/12712	0.00613117	0.020386	0.0107295	K03083/K07204	2
ko04310	ko04310	Wnt signaling pathway	2020-02-13	119/12712	0.00633619	0.020386	0.0107295	K03083/K02085	2
ko04934	ko04934	Cushing syndrome	2020-02-13	122/12712	0.00664957	0.0205028	0.010791	K03083/K02085	2
ko04510	ko04510	Focal adhesion	2020-02-13	149/12712	0.00978007	0.028949	0.0152363	K03083/K06277	2
ko04015	ko04015	Rap1 signaling pathway	2020-02-13	162/12712	0.0114811	0.032677	0.0171984	K06277/K06082	2
ko05131	ko05131	Shigellosis	2020-02-13	203/12712	0.0176296	0.0482606	0.0254003	K03083/K07204	2
ko04745	ko04745	Phototransduction - fly	2020-01-13	18/12712	0.0182608	0.0482606	0.0254003	K00910	1

## Sheet: pink
	ID	Description	GeneRatio	BgRatio	pvalue	p.adjust	qvalue	geneID	Count
ko03008	ko03008	Ribosome biogenesis in eukaryotes	23/365	82/12712	4.88069e-17	1.4398e-14	1.05834e-14	K12619/K14564/K03264/K03538/K14559/K11883/K14521/K14284/K14537/K14570/K14556/K14574/K14573/K14525/K14530/K14536/K14555/K14550/K07562/K14572/K14539/K14285/K07178	23
ko04142	ko04142	Lysosome	25/365	105/12712	1.50435e-16	2.21891e-14	1.63103e-14	K12373/K01197/K01202/K01158/K01135/K01369/K14379/K14410/K01365/K06497/K12383/K01074/K01373/K12382/K01206/K12301/K01379/K13443/K06528/K12387/K12396/K01204/K12390/K02154/K13289	25
ko03013	ko03013	RNA transport	22/365	138/12712	5.52891e-11	5.43676e-09	3.99633e-09	K12875/K03538/K14296/K03262/K14304/K03252/K14284/K14297/K00784/K14326/K13134/K14300/K14525/K14530/K14310/K13130/K03254/K03257/K05019/K07562/K03260/K14285	22
ko03040	ko03040	Spliceosome	18/365	122/12712	1.1385e-08	8.39645e-07	6.17187e-07	K12850/K12875/K12813/K12838/K12830/K12855/K12870/K12818/K11984/K12829/K03283/K11092/K12822/K12828/K12839/K12823/K06063/K12856	18
ko04141	ko04141	Protein processing in endoplasmic reticulum	19/365	141/12712	2.04565e-08	1.20693e-06	8.87165e-07	K10082/K14009/K14000/K10080/K14026/K09540/K10578/K09517/K09487/K09523/K08056/K09027/K03283/K10956/K07151/K06689/K04431/K13525/K10575	19
ko04120	ko04120	Ubiquitin mediated proteolysis	15/365	131/12712	5.16829e-06	0.000254108	0.000186784	K10594/K04706/K16061/K16060/K10579/K10578/K03350/K03349/K10573/K10615/K04416/K20217/K06689/K10575/K10590	15
ko00970	ko00970	Aminoacyl-tRNA biosynthesis	10/365	65/12712	1.47632e-05	0.000545003	0.000400609	K01892/K01868/K22503/K01874/K01872/K01869/K01867/K00604/K01870/K04567	10
ko03018	ko03018	RNA degradation	11/365	79/12712	1.47797e-05	0.000545003	0.000400609	K12619/K12607/K12604/K12598/K12591/K12599/K12585/K12614/K12613/K12600/K14443	11
ko04972	ko04972	Pancreatic secretion	10/365	69/12712	2.53247e-05	0.000830087	0.000610162	K13855/K08041/K08042/K04513/K04936/K14073/K04194/K05853/K14077/K01540	10
ko04922	ko04922	Glucagon signaling pathway	9/365	57/12712	3.19846e-05	0.000943545	0.00069356	K08765/K02183/K04348/K11411/K08042/K07299/K01596/K15423/K17491	9
ko03015	ko03015	mRNA surveillance pathway	9/365	59/12712	4.2472e-05	0.00113902	0.000837248	K12875/K14284/K03267/K14326/K14416/K03265/K04354/K13917/K14285	9
ko04144	ko04144	Endocytosis	15/365	166/12712	8.70014e-05	0.00213878	0.00157213	K11247/K15053/K04513/K18461/K12196/K18466/K17917/K03283/K18464/K12182/K12479/K07937/K12191/K12493/K07905	15
ko00510	ko00510	N-Glycan biosynthesis	7/365	45/12712	0.000268991	0.00610402	0.00448681	K03849/K07441/K03850/K03843/K03842/K03845/K07151	7
ko04330	ko04330	Notch signaling pathway	6/365	33/12712	0.000308833	0.00650755	0.00478342	K04496/K06172/K06054/K02599/K06063/K06058	6
ko04976	ko04976	Bile secretion	8/365	62/12712	0.00037346	0.00734471	0.00539879	K13855/K08041/K05667/K08042/K07299/K08524/K01540/K14360	8
ko04114	ko04114	Oocyte meiosis	9/365	79/12712	0.000420254	0.00774844	0.00569555	K08041/K02183/K04348/K06679/K04367/K08042/K03350/K03349/K04441	9
ko04912	ko04912	GnRH signaling pathway	8/365	64/12712	0.000465151	0.00807174	0.0059332	K08041/K02183/K03099/K08042/K09203/K04416/K04441/K04431	8
ko05418	ko05418	Fluid shear stress and atherosclerosis	10/365	99/12712	0.000541719	0.00887817	0.00652597	K02183/K01365/K04513/K14381/K09487/K05692/K04441/K04431/K00799/K17845	10
ko04152	ko04152	AMPK signaling pathway	9/365	84/12712	0.000663016	0.0102942	0.00756683	K08765/K11411/K07297/K07197/K01596/K03234/K04354/K01578/K07905	9
ko00531	ko00531	Glycosaminoglycan degradation	4/365	15/12712	0.000709876	0.0104707	0.00769655	K12373/K01197/K01135/K07964	4
ko04920	ko04920	Adipocytokine signaling pathway	7/365	53/12712	0.000750621	0.0105444	0.00775077	K08765/K01897/K07297/K04734/K07299/K01596/K08524	7
ko04146	ko04146	Peroxisome	8/365	73/12712	0.00112963	0.0151473	0.0111341	K00232/K01897/K11187/K13345/K13339/K13343/K00272/K01578	8
ko04361	ko04361	Axon regeneration	7/365	59/12712	0.00143417	0.0183948	0.0135213	K04513/K04459/K04441/K04431/K02599/K09442/K05099	7
ko05132	ko05132	Salmonella infection	14/365	196/12712	0.00158136	0.0189564	0.0139341	K06111/K10407/K16060/K20184/K10352/K04513/K10413/K09487/K04734/K18423/K05692/K04441/K07937/K04431	14
ko04145	ko04145	Phagosome	9/365	95/12712	0.00160647	0.0189564	0.0139341	K01330/K01365/K07374/K10413/K12182/K05692/K10956/K06528/K02154	9
ko00983	ko00983	Drug metabolism - other enzymes	5/365	32/12712	0.00201859	0.0229033	0.0168352	K00876/K00857/K01489/K00207/K00799	5
ko04914	ko04914	Progesterone-mediated oocyte maturation	7/365	64/12712	0.00231117	0.0252517	0.0185615	K08041/K06679/K04367/K08042/K03350/K03349/K04441	7
ko04530	ko04530	Tight junction	9/365	101/12712	0.00245771	0.0258937	0.0190334	K10352/K05699/K07374/K04513/K05747/K05692/K04416/K04431/K04354	9
ko04971	ko04971	Gastric acid secretion	6/365	50/12712	0.00294217	0.0295509	0.0217216	K13855/K08041/K02183/K08042/K05692/K01540	6
ko04928	ko04928	Parathyroid hormone synthesis, secretion and action	8/365	85/12712	0.00300517	0.0295509	0.0217216	K08041/K08042/K04513/K09203/K14683/K03068/K08539/K08524	8
ko00513	ko00513	Various types of N-glycan biosynthesis	6/365	52/12712	0.00359305	0.0341919	0.025133	K12373/K07441/K03843/K03842/K03845/K07151	6
ko04510	ko04510	Focal adhesion	11/365	149/12712	0.00379384	0.0349744	0.0257082	K06483/K06252/K16060/K03099/K05699/K04513/K06238/K13708/K05096/K05692/K05099	11
ko04210	ko04210	Apoptosis	9/365	110/12712	0.00436661	0.0375074	0.0275701	K02539/K16060/K01365/K07374/K10798/K04734/K01373/K01379/K05692	9
ko05204	ko05204	Chemical carcinogenesis	5/365	38/12712	0.00437214	0.0375074	0.0275701	K07424/K00079/K09097/K04097/K00799	5
ko05200	ko05200	Pathways in cancer	22/365	417/12712	0.00452633	0.0375074	0.0275701	K08041/K04496/K02183/K16061/K16060/K03099/K08042/K09097/K04513/K08735/K06229/K09487/K04734/K07299/K06054/K02354/K09455/K03068/K02599/K08524/K00799/K05099	22
ko04919	ko04919	Thyroid hormone signaling pathway	8/365	91/12712	0.00457718	0.0375074	0.0275701	K11644/K07299/K05853/K05692/K15167/K02599/K08524/K01540	8
ko04931	ko04931	Insulin resistance	7/365	74/12712	0.00524808	0.0418428	0.0307569	K08765/K09667/K04734/K07197/K07299/K01596/K15719	7
ko04212	ko04212	Longevity regulating pathway - worm	6/365	57/12712	0.00568294	0.0429864	0.0315975	K11411/K18461/K10798/K04441/K17491/K00799	6
ko04624	ko04624	Toll and Imd signaling pathway	6/365	57/12712	0.00568294	0.0429864	0.0315975	K16060/K04734/K04441/K13411/K06689/K04431	6
ko05225	ko05225	Hepatocellular carcinoma	9/365	116/12712	0.00617581	0.0437564	0.0321635	K11650/K11649/K03099/K08957/K05692/K02354/K03068/K00799/K05099	9
ko04217	ko04217	Necroptosis	8/365	96/12712	0.00631487	0.0437564	0.0321635	K15053/K08601/K16060/K14381/K12196/K12191/K00522/K11974	8
ko05166	ko05166	Human T-cell leukemia virus 1 infection	12/365	182/12712	0.00631573	0.0437564	0.0321635	K08041/K04348/K06679/K08042/K11304/K03350/K04734/K08874/K03349/K09203/K07299/K04416	12
ko04915	ko04915	Estrogen signaling pathway	7/365	77/12712	0.00652052	0.0437564	0.0321635	K08041/K02183/K03099/K08042/K09487/K03283/K01379	7
ko04150	ko04150	mTOR signaling pathway	9/365	117/12712	0.00652638	0.0437564	0.0321635	K09594/K20404/K20409/K03099/K20401/K04513/K02354/K03068/K20403	9
ko04810	ko04810	Regulation of actin cytoskeleton	11/365	161/12712	0.00676277	0.0443337	0.0325878	K06483/K04367/K10352/K03099/K05699/K04513/K05768/K05720/K13708/K05692/K05765	11
ko04380	ko04380	Osteoclast differentiation	8/365	99/12712	0.0075739	0.0485718	0.0357031	K04348/K08601/K14379/K14381/K04734/K04441/K09455/K04431	8

## Sheet: purple
	ID	Description	GeneRatio	BgRatio	pvalue	p.adjust	qvalue	geneID	Count
ko03010	ko03010	Ribosome	112/1068	143/12712	2.76823e-93	9.41199e-91	7.78019e-91	K02896/K02969/K02951/K02971/K02996/K02921/K02997/K02898/K02867/K02938/K02940/K02922/K02886/K02863/K02992/K02930/K02925/K02883/K02935/K02902/K02884/K02966/K02942/K02864/K02915/K02893/K02998/K02964/K02974/K02920/K02953/K02984/K02895/K02912/K02956/K02892/K02948/K02910/K02889/K02876/K02879/K02934/K02882/K02926/K02970/K02947/K02894/K02989/K02901/K02963/K02923/K02887/K02891/K02903/K02993/K02929/K02961/…	112
ko05012	ko05012	Parkinson disease	108/1068	194/12712	1.87552e-65	3.18838e-63	2.6356e-63	K00417/K03954/K03029/K04374/K03963/K02183/K10396/K03066/K02738/K00413/K03038/K02731/K07374/K11353/K11352/K00415/K03036/K02728/K03968/K03943/K03966/K02263/K00411/K02131/K10407/K04555/K03035/K03950/K03934/K10881/K03965/K02732/K02739/K07375/K03032/K00237/K03031/K03028/K03953/K03959/K00419/K02267/K03942/K02264/K08770/K03958/K02734/K08738/K02735/K02730/K02137/K02725/K03671/K02265/K03065/K05688/K03030/…	108
ko05016	ko05016	Huntington disease	115/1068	229/12712	3.46391e-63	3.92577e-61	3.24514e-61	K00417/K03954/K03029/K04648/K03963/K10396/K03066/K02738/K00413/K03038/K02731/K04646/K07374/K11353/K11352/K00415/K03036/K02728/K03968/K10412/K10426/K03943/K03966/K02263/K00411/K02131/K03017/K10407/K03035/K03950/K03934/K10881/K03015/K03965/K11644/K02732/K02739/K07375/K10425/K03032/K10424/K03013/K00237/K03031/K03028/K03953/K03959/K00419/K02267/K03942/K02264/K03958/K02734/K08738/K02735/K02730/K02137/…	115
ko03040	ko03040	Spliceosome	80/1068	122/12712	1.82942e-56	1.555e-54	1.28541e-54	K11097/K12858/K12835/K12886/K11099/K12820/K12864/K12837/K12865/K12848/K12896/K12625/K12627/K12840/K12626/K12890/K12880/K12622/K12876/K12846/K12871/K12845/K12869/K12811/K12824/K12624/K12733/K12833/K12826/K11087/K12873/K12860/K12834/K03283/K12827/K12878/K12881/K12849/K12623/K12877/K13025/K12825/K12893/K11096/K12662/K11086/K12852/K09567/K12821/K12741/K12842/K12862/K12816/K12829/K12828/K11088/K12859/…	80
ko05010	ko05010	Alzheimer disease	109/1068	287/12712	6.61786e-45	4.50014e-43	3.71993e-43	K00417/K03954/K04809/K03029/K04374/K03963/K02183/K10396/K03066/K02738/K00413/K03038/K02731/K07374/K11353/K11352/K00415/K03036/K02728/K03968/K04397/K03943/K03966/K02263/K00411/K02131/K10407/K03035/K03950/K03934/K10881/K03965/K02732/K02739/K07375/K03032/K00237/K03031/K03028/K03953/K03959/K00419/K02267/K03942/K02264/K03958/K06172/K02734/K08738/K02735/K02730/K02137/K02725/K02265/K03065/K03030/K02128/…	109
ko03013	ko03013	RNA transport	66/1068	138/12712	9.13838e-35	4.70611e-33	3.89019e-33	K14305/K14320/K03238/K14303/K03245/K13176/K14307/K03251/K13151/K14299/K03249/K03113/K12160/K03252/K07936/K12880/K12876/K13129/K13136/K03239/K03540/K12878/K03250/K12881/K14325/K12877/K03754/K13025/K03247/K13174/K03260/K13171/K02516/K03241/K03236/K03240/K03246/K03257/K14525/K14315/K14306/K14529/K14310/K14324/K03237/K14312/K03539/K13175/K10577/K14004/K12883/K12812/K03259/K03253/K14295/K14309/K03680/…	66
ko04714	ko04714	Thermogenesis	77/1068	187/12712	9.68905e-35	4.70611e-33	3.89019e-33	K00417/K03954/K07204/K03963/K00413/K11650/K09008/K11353/K11352/K00415/K03968/K03943/K03966/K02263/K00411/K02131/K03950/K11416/K03934/K03965/K00237/K03953/K03959/K11653/K00419/K02267/K07207/K03942/K02264/K03958/K02140/K02130/K18163/K11647/K02137/K02265/K15109/K02991/K02128/K18162/K03961/K17797/K02138/K03955/K02132/K03935/K03946/K02127/K03948/K03952/K18180/K18164/K18159/K03951/K00418/K02266/K18178/…	77
ko03050	ko03050	Proteasome	34/1068	49/12712	7.52462e-26	3.19796e-24	2.64352e-24	K03029/K03066/K02738/K03038/K02731/K03036/K02728/K03035/K10881/K02732/K02739/K03032/K03031/K03028/K02734/K02735/K02730/K02725/K03065/K03030/K06700/K02736/K02727/K03064/K02726/K03063/K03062/K03037/K03033/K03039/K02729/K02737/K03061/K11599	34
ko00190	ko00190	Oxidative phosphorylation	70/1068	218/12712	5.51726e-24	2.0843e-22	1.72294e-22	K00417/K02153/K03954/K03963/K00413/K02147/K11353/K11352/K00415/K03968/K03943/K03966/K02263/K00411/K02131/K02151/K03950/K03934/K03965/K00237/K03953/K03959/K00419/K02267/K11726/K03942/K02264/K03958/K02140/K02130/K02148/K02137/K02265/K02149/K02144/K02128/K03661/K03961/K02155/K02152/K02138/K03955/K02146/K03662/K02132/K03935/K03946/K02127/K03948/K03952/K03951/K00418/K02266/K03962/K03940/K02133/K03964/…	70
ko04932	ko04932	Non-alcoholic fatty liver disease (NAFLD)	51/1068	124/12712	2.45584e-23	8.34986e-22	6.9022e-22	K00417/K03954/K04374/K03963/K00413/K11353/K11352/K00415/K03968/K04397/K03943/K03966/K02263/K00411/K03950/K03934/K03965/K00237/K03953/K03959/K00419/K02267/K03942/K02264/K03958/K08738/K02265/K03961/K03955/K03935/K03946/K03948/K03952/K03237/K03951/K00418/K02266/K03962/K03940/K09113/K03964/K00235/K03960/K00416/K03941/K03937/K03936/K04393/K11351/K03939/K03949	51
ko04141	ko04141	Protein processing in endoplasmic reticulum	49/1068	141/12712	9.10739e-19	2.81501e-17	2.32696e-17	K03094/K04374/K04571/K08288/K14009/K13249/K14015/K14000/K04555/K14005/K14006/K10666/K09502/K14012/K03283/K09582/K09481/K12275/K12666/K12667/K12670/K14007/K11519/K04079/K12669/K05546/K03868/K09580/K10839/K14018/K03237/K13719/K08057/K10085/K14008/K14004/K14016/K09562/K09503/K09584/K09490/K13984/K13525/K13250/K09507/K06689/K13251/K12668/K09525	49
ko03015	ko03015	mRNA surveillance pathway	30/1068	59/12712	1.9945e-17	5.65109e-16	4.67133e-16	K14407/K14404/K14401/K14397/K14405/K12876/K11584/K14411/K14398/K03267/K12881/K14325/K14399/K14396/K12877/K13025/K04382/K13171/K14962/K06269/K14324/K14408/K12883/K12812/K00565/K14403/K15544/K14402/K14406/K13126	30
ko05017	ko05017	Spinocerebellar ataxia	37/1068	109/12712	4.00626e-14	1.04779e-12	8.66131e-13	K03029/K03066/K02738/K03038/K02731/K03036/K02728/K03124/K03035/K10881/K02732/K02739/K03032/K03031/K03028/K02734/K02735/K02730/K02725/K08956/K03065/K03030/K02736/K02727/K03064/K02726/K03063/K19730/K03062/K03037/K03033/K03039/K17079/K02729/K08333/K02737/K03061	37
ko03008	ko03008	Ribosome biogenesis in eukaryotes	31/1068	82/12712	1.67537e-13	4.06875e-12	3.36333e-12	K13288/K14549/K11129/K14552/K14568/K07936/K12845/K11128/K07179/K14565/K14574/K14566/K14575/K14548/K14573/K14558/K14563/K03097/K14525/K11131/K14569/K14553/K03539/K14538/K14561/K06943/K03115/K14554/K14290/K14545/K14560	31
ko03018	ko03018	RNA degradation	28/1068	79/12712	1.55505e-11	3.52477e-10	2.91367e-10	K12586/K12625/K12627/K12626/K12622/K03679/K12624/K11600/K12605/K04077/K04043/K12623/K03678/K12581/K00962/K03681/K10643/K01148/K12620/K07573/K12587/K12593/K12571/K12590/K12589/K13126/K12602/K01689	28
ko04723	ko04723	Retrograde endocannabinoid signaling	33/1068	119/12712	4.43128e-10	9.41647e-09	7.78389e-09	K03954/K03963/K11353/K11352/K03968/K03943/K05175/K03966/K03950/K03934/K03965/K03953/K03959/K03942/K03958/K13985/K03961/K03955/K03935/K03946/K03948/K03952/K03951/K03962/K03940/K03964/K03960/K03941/K03937/K03936/K11351/K03939/K03949	33
ko03022	ko03022	Basal transcription factors	16/1068	36/12712	8.03462e-09	1.60692e-07	1.32832e-07	K03138/K03124/K14649/K10843/K03139/K03143/K03129/K03126/K03132/K10844/K03130/K03135/K03127/K14535/K03134/K03123	16
ko04146	ko04146	Peroxisome	22/1068	73/12712	6.98541e-08	1.31947e-06	1.0907e-06	K12261/K08764/K00477/K03426/K00232/K12405/K07513/K03781/K00106/K07514/K00031/K13355/K04565/K00649/K13239/K11992/K13273/K13343/K13340/K13299/K11147/K13347	22
ko05110	ko05110	Vibrio cholerae infection	17/1068	49/12712	2.23054e-07	3.87975e-06	3.2071e-06	K02153/K02147/K02151/K07937/K02148/K09582/K09481/K02149/K02144/K03661/K02155/K02152/K02146/K03662/K10949/K05692/K02150	17
ko03030	ko03030	DNA replication	19/1068	60/12712	2.28221e-07	3.87975e-06	3.2071e-06	K10743/K04802/K03505/K02212/K03469/K10745/K02328/K10756/K02210/K02209/K10744/K04799/K07466/K02541/K02542/K02540/K03111/K02326/K02684	19
ko04142	ko04142	Lysosome	26/1068	105/12712	3.69993e-07	5.99036e-06	4.95179e-06	K04646/K01275/K12404/K08568/K12311/K12397/K04645/K02144/K01206/K03661/K02155/K02146/K03662/K19363/K01379/K01137/K12399/K01363/K12396/K12394/K01565/K12400/K01204/K12392/K12393/K12401	26
ko03020	ko03020	RNA polymerase	16/1068	51/12712	2.35426e-06	3.59984e-05	2.97572e-05	K03023/K03017/K03015/K03027/K03013/K03022/K03005/K03011/K03014/K03019/K03020/K03025/K03021/K03012/K03016/K03008	16
ko04144	ko04144	Endocytosis	33/1068	166/12712	2.43518e-06	3.59984e-05	2.97572e-05	K17918/K04237/K10396/K12197/K04646/K04513/K11866/K12193/K18468/K05757/K07937/K07903/K12199/K03283/K17920/K05758/K12484/K12196/K04645/K05754/K05756/K05755/K18467/K17917/K12182/K12475/K10364/K06278/K10365/K12194/K04393/K19476/K12198	33
ko04966	ko04966	Collecting duct acid secretion	9/1068	17/12712	2.63836e-06	3.73768e-05	3.08966e-05	K02153/K02147/K02151/K02148/K02149/K02155/K02152/K02146/K02150	9
ko00970	ko00970	Aminoacyl-tRNA biosynthesis	18/1068	65/12712	4.17326e-06	5.67563e-05	4.69162e-05	K14163/K01874/K01866/K01880/K01892/K01869/K01893/K01883/K01890/K02433/K02434/K02435/K01875/K01889/K01886/K01872/K01887/K01867	18
ko04145	ko04145	Phagosome	22/1068	95/12712	9.33479e-06	0.00012207	0.000100906	K02153/K07374/K02147/K02151/K05719/K07375/K02148/K10413/K09481/K02149/K02144/K03661/K02155/K02152/K02146/K03662/K10415/K12182/K08057/K10416/K05692/K02150	22
ko03060	ko03060	Protein export	13/1068	39/12712	9.89179e-06	0.000124563	0.000102967	K03106/K03108/K12272/K03107/K03109/K12948/K03104/K09481/K12275/K03105/K03217/K09490/K12946	13
ko05132	ko05132	Salmonella infection	34/1068	196/12712	3.66682e-05	0.000445257	0.000368061	K07834/K03094/K06111/K04427/K12757/K04513/K04397/K10417/K10407/K05752/K05757/K07937/K04403/K10418/K10352/K10420/K08738/K05758/K10413/K03671/K07195/K05754/K05756/K05755/K04437/K04079/K10415/K10416/K10419/K12751/K05692/K07899/K02985/K04393	34
ko00071	ko00071	Fatty acid degradation	15/1068	57/12712	5.04416e-05	0.000591385	0.000488854	K00121/K00128/K14085/K00232/K00022/K07513/K07508/K07511/K00252/K09478/K07514/K07509/K13239/K00626/K00255	15
ko03420	ko03420	Nucleotide excision repair	13/1068	47/12712	9.08914e-05	0.0010301	0.000851509	K10849/K04802/K03505/K10843/K03143/K10847/K02328/K10756/K03868/K10844/K10839/K07466/K02326	13
ko04721	ko04721	Synaptic vesicle cycle	14/1068	55/12712	0.00013199	0.00144763	0.00119665	K02153/K04646/K02147/K02151/K02148/K04645/K06027/K02149/K02144/K03661/K02155/K02152/K02146/K02150	14
ko01212	ko01212	Fatty acid metabolism	18/1068	84/12712	0.000172522	0.00183305	0.00151524	K10703/K08764/K10251/K10226/K00232/K00022/K12405/K07513/K07508/K07511/K10205/K09478/K07514/K07509/K10258/K00626/K00255/K00507	18
ko01040	ko01040	Biosynthesis of unsaturated fatty acids	10/1068	32/12712	0.00019478	0.00200683	0.0016589	K10703/K08764/K10251/K10226/K00232/K12405/K07513/K10205/K10258/K00507	10
ko04962	ko04962	Vasopressin-regulated water reabsorption	10/1068	33/12712	0.000258633	0.00258633	0.00213792	K04648/K10426/K10417/K10418/K10424/K12462/K10413/K06027/K10415/K10416	10
ko05130	ko05130	Pathogenic Escherichia coli infection	26/1068	150/12712	0.000295196	0.00286762	0.00237045	K07874/K04427/K20352/K07374/K04513/K04397/K05752/K11294/K05757/K05719/K07937/K04403/K07375/K10352/K08738/K05758/K06185/K12331/K05754/K05756/K05755/K14007/K21889/K05692/K02985/K04393	26
ko04260	ko04260	Cardiac muscle contraction	15/1068	67/12712	0.000356685	0.00336869	0.00278465	K00417/K10373/K00413/K00415/K02263/K00411/K00419/K02267/K02264/K02265/K00418/K02266/K05849/K00416/K01540	15
ko05131	ko05131	Shigellosis	32/1068	203/12712	0.000380713	0.00349844	0.0028919	K03094/K07204/K04427/K12757/K15464/K04513/K10704/K05757/K05719/K07937/K04403/K16944/K18050/K08770/K08738/K05758/K05754/K05756/K05755/K08341/K16939/K03868/K03362/K11253/K02977/K05692/K08333/K02927/K12836/K04393/K06689/K06271	32
ko00062	ko00062	Fatty acid elongation	8/1068	24/12712	0.000524372	0.00466241	0.00385406	K10703/K10251/K00022/K07508/K07511/K10205/K07509/K10258	8
ko04120	ko04120	Ubiquitin mediated proteolysis	23/1068	131/12712	0.000534805	0.00466241	0.00385406	K03094/K03872/K10699/K10684/K20217/K04555/K03357/K10598/K08770/K10606/K12456/K10579/K10612/K03868/K03362/K10577/K03354/K02977/K03353/K03364/K02927/K06689/K04552	23
ko00280	ko00280	Valine, leucine and isoleucine degradation	15/1068	70/12712	0.000586556	0.00497979	0.00411642	K00128/K01847/K14085/K00022/K00382/K07513/K07508/K07511/K09478/K07514/K08683/K07509/K05607/K00626/K00140	15
ko00480	ko00480	Glutathione metabolism	13/1068	56/12712	0.000600504	0.00497979	0.00411642	K11142/K04097/K00799/K07232/K01581/K11188/K00383/K00797/K10808/K00031/K10807/K13299/K00033	13
ko04530	ko04530	Tight junction	19/1068	101/12712	0.000664975	0.00538313	0.00444984	K04237/K18584/K07374/K12757/K04513/K04802/K04353/K05719/K18050/K10352/K05747/K06091/K04382/K06094/K09489/K08367/K12751/K05692/K04393	19
ko04110	ko04110	Cell cycle	20/1068	110/12712	0.000763826	0.00603955	0.00499245	K03094/K02607/K04802/K03357/K02212/K02604/K12456/K06628/K06630/K06670/K03868/K02210/K02209/K06636/K03354/K02541/K02542/K02540/K03353/K03364	20
ko04113	ko04113	Meiosis - yeast	19/1068	103/12712	0.000853617	0.00659613	0.00545253	K02607/K10878/K10872/K11584/K03357/K02212/K04382/K02604/K06628/K06269/K02210/K02209/K06636/K03354/K02541/K02542/K02540/K06662/K03353	19
ko00983	ko00983	Drug metabolism - other enzymes	9/1068	32/12712	0.000959321	0.0072482	0.00599155	K00799/K00940/K00106/K03927/K01520/K10808/K01519/K10807/K01951	9
ko00510	ko00510	N-Glycan biosynthesis	11/1068	45/12712	0.00098585	0.00728672	0.00602339	K09658/K07432/K03844/K12666/K12667/K12670/K00721/K12669/K05546/K00729/K12668	11
ko05169	ko05169	Epstein-Barr virus infection	27/1068	172/12712	0.00112349	0.00812736	0.00671828	K03029/K06066/K03511/K03066/K04427/K03038/K03036/K03035/K10881/K04403/K11644/K11838/K03032/K03031/K03028/K08738/K03065/K03030/K03064/K08057/K03063/K03062/K03037/K03033/K03039/K06063/K03061	27
ko00020	ko00020	Citrate cycle (TCA cycle)	13/1068	61/12712	0.00140893	0.00997993	0.00824967	K01899/K00030/K00627/K00382/K00026/K00237/K00025/K00031/K00161/K01681/K01596/K00235/K01900	13
ko04150	ko04150	mTOR signaling pathway	20/1068	117/12712	0.00168172	0.0116691	0.00964598	K07204/K02147/K04513/K14299/K20405/K02151/K04370/K20406/K07207/K02148/K02991/K02149/K02144/K20398/K02152/K16344/K14004/K03259/K02150/K20399	20
ko04111	ko04111	Cell cycle - yeast	21/1068	126/12712	0.00180878	0.0122997	0.0101672	K03094/K02219/K02607/K03357/K02212/K04382/K02516/K02604/K06628/K06670/K03868/K02210/K02209/K06636/K03354/K02541/K02542/K02540/K06662/K03353/K03364	21
ko04114	ko04114	Oocyte meiosis	15/1068	79/12712	0.00215071	0.0143381	0.0118522	K08836/K03094/K02183/K08694/K11584/K03357/K04382/K12456/K06630/K06269/K03868/K06636/K03362/K03354/K03353	15
ko04212	ko04212	Longevity regulating pathway - worm	12/1068	57/12712	0.00236939	0.0154921	0.0128062	K04374/K00799/K17794/K10798/K01358/K12824/K19770/K03781/K04077/K04043/K08341/K00507	12
ko05100	ko05100	Bacterial invasion of epithelial cells	14/1068	74/12712	0.00308665	0.0198012	0.0163681	K04646/K04513/K05757/K05719/K05691/K05758/K04645/K05754/K05756/K05755/K16939/K06278/K05692/K04393	14
ko05204	ko05204	Chemical carcinogenesis	9/1068	38/12712	0.0035303	0.0222278	0.0183741	K00816/K04809/K04097/K00799/K00121/K00079/K07424/K13299/K07408	9
ko00563	ko00563	Glycosylphosphatidylinositol (GPI)-anchor biosynthesis	7/1068	26/12712	0.00459357	0.0281427	0.0232635	K03861/K03860/K07541/K09658/K05291/K05287/K05290	7
ko03460	ko03460	Fanconi anemia pathway	11/1068	54/12712	0.00463527	0.0281427	0.0232635	K03511/K10849/K04482/K08734/K10882/K10606/K07466/K03165/K15361/K13960/K11511	11
ko04130	ko04130	SNARE interactions in vesicular transport	8/1068	35/12712	0.00733349	0.0437436	0.0361596	K08516/K08507/K08515/K08501/K08504/K08497/K08493/K08496	8
ko03410	ko03410	Base excision repair	9/1068	43/12712	0.00836524	0.0490376	0.0405358	K10801/K04802/K10798/K03505/K10771/K02328/K10802/K04799/K02326	9

[truncated: 4 more sheets: royalblue, saddlebrown, steelblue, Sheet13]
