# Supplementary material for: Co-expression analysis identifies neuro-inflammation as a driver of sensory neuron aging in Aplysia californica
Source: PLoS One. 2021 Jun 11;16(6):e0252647. doi: 10.1371/journal.pone.0252647 (PMC8195618; doi:10.1371/journal.pone.0252647)
Supplement: S2 Dataset — Per module module-membership values and significance for all transcripts assigned to each module. (XLSX) [file pone.0252647.s009.xlsx]

## Sheet: README
S2 Dataset
Per module module-membership values and significance for all transcripts assigned to each module.

## Sheet: blue
	tx	membership	pvalue	Entry	Gene_names	Protein_names
1	XM_005088780.2	0.763938	3.80343e-15	Q9NQX5	NPDC1	Neural proliferation differentiation and control protein 1 (NPDC-1)
2	XM_005088812.2	0.803042	1.27428e-17	Q86UD0	SAPCD2 C9orf140	Suppressor APC domain-containing protein 2 (Tumor specificity and mitosis phase-dependent expression protein) (TS/MDEP) (p42.3)
3	XM_013079980.1	0.69824	6.57196e-12	A0A087WXK5	ABCA2	ATP-binding cassette sub-family A member 2
4	XM_013086846.1	0.790777	8.66644e-17	Q03167	TGFBR3	Transforming growth factor beta receptor type 3 (TGF-beta receptor type 3) (TGFR-3) (Betaglycan) (Transforming growth factor beta receptor III) (TGF-beta receptor type III)
5	XM_005088828.2	0.842134	1.01192e-20	O00472	ELL2	RNA polymerase II elongation factor ELL2
6	XM_005088923.2	0.816308	1.36909e-18	Q96BA8	CREB3L1 OASIS PSEC0238	Cyclic AMP-responsive element-binding protein 3-like protein 1 (cAMP-responsive element-binding protein 3-like protein 1) (Old astrocyte specifically-induced substance) (OASIS) [Cleaved into: Processed cyclic AMP-responsive element-binding protein 3-like protein 1]
7	XM_005088843.2	0.502382	5.93073e-06	Q9BUN5	CCDC28B	Coiled-coil domain-containing protein 28B
8	NM_001204557.1	0.335703	0.00369001	A0A0X1KG79	CHRNA2	Neuronal acetylcholine receptor subunit alpha-2
9	XM_013084103.1	0.428747	0.000154018	P98161	PKD1	Polycystin-1 (PC1) (Autosomal dominant polycystic kidney disease 1 protein)
10	XM_005088891.2	0.240836	0.0401203	Q13057	COASY PSEC0106	Bifunctional coenzyme A synthase (CoA synthase) (NBP) (POV-2) [Includes: Phosphopantetheine adenylyltransferase (EC 2.7.7.3) (Dephospho-CoA pyrophosphorylase) (Pantetheine-phosphate adenylyltransferase) (PPAT), Dephospho-CoA kinase (DPCK) (EC 2.7.1.24) (Dephosphocoenzyme A kinase) (DPCOAK)]
11	XM_013084720.1	0.454183	5.43491e-05	Q9UIA9	XPO7 KIAA0745 RANBP16	Exportin-7 (Exp7) (Ran-binding protein 16)
12	XM_013084858.1	0.705624	3.14981e-12	NA	NA	NA
13	XM_005088900.2	0.765376	3.14587e-15	Q5RGS4	PLEKHA1	Pleckstrin homology domain-containing family A member 1
14	XM_013087724.1	0.13249	0.263826	NA	NA	NA
15	XM_005088994.2	0.511484	3.75433e-06	NA	NA	NA
16	XM_013091474.1	0.89628	8.90415e-27	Q6ZT12	UBR3 KIAA2024 ZNF650	E3 ubiquitin-protein ligase UBR3 (EC 2.3.2.27) (N-recognin-3) (RING-type E3 ubiquitin transferase UBR3) (Ubiquitin-protein ligase E3-alpha-3) (Ubiquitin-protein ligase E3-alpha-III) (Zinc finger protein 650)
17	XM_005089046.2	0.816042	1.43416e-18	Q9BSM1	PCGF1 NSPC1 RNF68	Polycomb group RING finger protein 1 (Nervous system Polycomb-1) (NSPc1) (RING finger protein 68)
18	XM_005089047.2	0.383798	0.00080252	P41240	CSK	Tyrosine-protein kinase CSK (EC 2.7.10.2) (C-Src kinase) (Protein-tyrosine kinase CYL)
19	XM_013091555.1	0.703496	3.9024e-12	F8WBA3	PRKD1	Serine/threonine-protein kinase (EC 2.7.11.13)
20	XM_005089111.2	0.570935	1.33303e-07	Q92544	TM9SF4 KIAA0255 TUCAP1	Transmembrane 9 superfamily member 4 (Tumor cannibalism associated protein 1)
21	XM_005089139.2	0.627299	2.87708e-09	Q7Z3Q1	SLC46A3 FKSG16	Solute carrier family 46 member 3
22	XM_013079355.1	0.716709	9.99976e-13	Q8NBN3	TMEM87A PSEC0094	Transmembrane protein 87A
23	XM_005089281.2	0.385013	0.000769782	Q567U6	CCDC93	Coiled-coil domain-containing protein 93
24	XM_005089176.2	0.76984	1.73026e-15	Q9Y5U4	INSIG2	Insulin-induced gene 2 protein (INSIG-2)
25	XM_005089199.2	0.333219	0.0039679	Q96F45	ZNF503 NOLZ1	Zinc finger protein 503
26	XM_005089204.2	0.718308	8.436e-13	Q9Y3T9	NOC2L NIR	Nucleolar complex protein 2 homolog (Protein NOC2 homolog) (NOC2-like protein) (Novel INHAT repressor)
27	XM_005089220.2	0.462009	3.87835e-05	NA	NA	NA
28	XM_013079828.1	0.41943	0.000221077	Q9Y5J3	HEY1 BHLHB31 CHF2 HERP2 HESR1 HRT1	Hairy/enhancer-of-split related with YRPW motif protein 1 (Cardiovascular helix-loop-helix factor 2) (CHF-2) (Class B basic helix-loop-helix protein 31) (bHLHb31) (HES-related repressor protein 1) (Hairy and enhancer of split-related protein 1) (HESR-1) (Hairy-related transcription factor 1) (HRT-1) (hHRT1)
29	XM_005089246.2	0.867702	3.02719e-23	NA	NA	NA
30	XM_005089247.2	0.452516	5.83365e-05	R4GMQ1	KDM1A	Lysine-specific histone demethylase 1A
31	XM_005089252.2	0.281973	0.0156552	Q5NDL2	EOGT AER61 C3orf64 EOGT1	EGF domain-specific O-linked N-acetylglucosamine transferase (EC 2.4.1.255) (Extracellular O-linked N-acetylglucosamine transferase)
32	XM_013079999.1	0.559861	2.60919e-07	Q9Y6P5	SESN1 PA26 SEST1	Sestrin-1 (EC 1.11.1.15) (p53-regulated protein PA26)
33	XM_013080110.1	0.867217	3.41747e-23	Q92673	SORL1 C11orf32	Sortilin-related receptor (Low-density lipoprotein receptor relative with 11 ligand-binding repeats) (LDLR relative with 11 ligand-binding repeats) (LR11) (SorLA-1) (Sorting protein-related receptor containing LDLR class A repeats) (SorLA)
34	NM_001204678.1	0.369494	0.00129478	P35241	RDX	Radixin
35	XM_005089364.2	0.681822	3.12238e-11	NA	NA	NA
36	XM_005089318.2	0.768064	2.19823e-15	O43314	PPIP5K2 HISPPD1 KIAA0433 VIP2	Inositol hexakisphosphate and diphosphoinositol-pentakisphosphate kinase 2 (EC 2.7.4.21) (EC 2.7.4.24) (Diphosphoinositol pentakisphosphate kinase 2) (Histidine acid phosphatase domain-containing protein 1) (InsP6 and PP-IP5 kinase 2) (VIP1 homolog 2) (hsVIP2)
37	XM_005089328.2	0.134248	0.257484	Q02750	MAP2K1 MEK1 PRKMK1	Dual specificity mitogen-activated protein kinase kinase 1 (MAP kinase kinase 1) (MAPKK 1) (MKK1) (EC 2.7.12.2) (ERK activator kinase 1) (MAPK/ERK kinase 1) (MEK 1)
38	XR_001184720.1	0.543363	6.78997e-07	NA	NA	NA
39	XM_005089377.2	0.719739	7.23812e-13	Q9BRC7	PLCD4	1-phosphatidylinositol 4,5-bisphosphate phosphodiesterase delta-4 (hPLCD4) (EC 3.1.4.11) (Phosphoinositide phospholipase C-delta-4) (Phospholipase C-delta-4) (PLC-delta-4)
40	XM_005089348.1	0.649698	5.01017e-10	Q8IUQ4	SIAH1 HUMSIAH	E3 ubiquitin-protein ligase SIAH1 (EC 2.3.2.27) (RING-type E3 ubiquitin transferase SIAH1) (Seven in absentia homolog 1) (Siah-1) (Siah-1a)
41	XM_005089349.2	0.161136	0.173229	Q8IUQ4	SIAH1 HUMSIAH	E3 ubiquitin-protein ligase SIAH1 (EC 2.3.2.27) (RING-type E3 ubiquitin transferase SIAH1) (Seven in absentia homolog 1) (Siah-1) (Siah-1a)
42	XM_013080359.1	0.130592	0.270789	Q9BXB4	OSBPL11 ORP11 OSBP12	Oxysterol-binding protein-related protein 11 (ORP-11) (OSBP-related protein 11)
43	XM_013080423.1	0.808604	5.10828e-18	Q8WV41	SNX33 SH3PX3 SH3PXD3C SNX30	Sorting nexin-33 (SH3 and PX domain-containing protein 3)
44	XM_005089402.2	0.714842	1.21776e-12	Q8NCW6	GALNT11	Polypeptide N-acetylgalactosaminyltransferase 11 (EC 2.4.1.41) (Polypeptide GalNAc transferase 11) (GalNAc-T11) (pp-GaNTase 11) (Protein-UDP acetylgalactosaminyltransferase 11) (UDP-GalNAc:polypeptide N-acetylgalactosaminyltransferase 11)
45	XM_005089413.2	0.102748	0.387026	Q9Y5W8	SNX13 KIAA0713	Sorting nexin-13 (RGS domain- and PHOX domain-containing protein) (RGS-PX1)
46	XM_013081327.1	0.163801	0.166135	Q14982	OPCML IGLON1 OBCAM	Opioid-binding protein/cell adhesion molecule (OBCAM) (OPCML) (Opioid-binding cell adhesion molecule) (IgLON family member 1)
47	XM_005089419.2	0.871922	1.03281e-23	P53801	PTTG1IP C21orf1 C21orf3	Pituitary tumor-transforming gene 1 protein-interacting protein (Pituitary tumor-transforming gene protein-binding factor) (PBF) (PTTG-binding factor)
48	XM_005089421.2	-0.0247057	0.83564	Q9BZW5	TM6SF1	Transmembrane 6 superfamily member 1
49	XM_005089420.2	0.577514	8.83938e-08	Q9BZW5	TM6SF1	Transmembrane 6 superfamily member 1
50	XM_013081343.1	0.371878	0.00119734	NA	NA	NA
51	XM_005089452.2	0.521064	2.28681e-06	Q9P2N6	KANSL3 KIAA1310 NSL3 PRTD SI1	KAT8 regulatory NSL complex subunit 3 (NSL complex protein NSL3) (Non-specific lethal 3 homolog) (Serum inhibited-related protein) (Testis development protein PRTD)
52	XM_005089460.2	0.694002	9.92418e-12	NA	NA	NA
53	XM_005089497.2	0.164214	0.165054	NA	NA	NA
54	XM_013081191.1	0.743274	5.05349e-14	Q16706	MAN2A1 MANA2	Alpha-mannosidase 2 (EC 3.2.1.114) (Golgi alpha-mannosidase II) (AMan II) (Man II) (Mannosidase alpha class 2A member 1) (Mannosyl-oligosaccharide 1,3-1,6-alpha-mannosidase)
55	XM_005089524.2	0.438069	0.00010615	Q9UHD1	CHORDC1 CHP1	Cysteine and histidine-rich domain-containing protein 1 (CHORD domain-containing protein 1) (CHORD-containing protein 1) (CHP-1) (Protein morgana)
56	XM_013081230.1	0.56892	1.50899e-07	NA	NA	NA
57	XM_005089530.2	0.800761	1.83852e-17	NA	NA	NA
58	XM_013081502.1	0.376436	0.00102932	NA	NA	NA
59	XM_013081573.1	0.93637	5.25646e-34	O75882	ATRN KIAA0548 MGCA	Attractin (DPPT-L) (Mahogany homolog)
60	XM_013081655.1	0.809761	4.20786e-18	Q9NZV1	CRIM1 S52 UNQ1886/PRO4330	Cysteine-rich motor neuron 1 protein (CRIM-1) (Cysteine-rich repeat-containing protein S52) [Cleaved into: Processed cysteine-rich motor neuron 1 protein]
61	XM_005089592.2	0.58336	6.0895e-08	NA	NA	NA
62	XM_013081755.1	0.574697	1.05511e-07	Q9NRA2	SLC17A5	Sialin (H(+)/nitrate cotransporter) (H(+)/sialic acid cotransporter) (AST) (Membrane glycoprotein HP59) (Solute carrier family 17 member 5) (Vesicular H(+)/Aspartate-glutamate cotransporter)
63	XM_005089645.2	0.780706	3.8109e-16	Q8IUR6	CREBRF C5orf41	CREB3 regulatory factor (Luman recruitment factor) (LRF)
64	XM_013082124.1	0.58387	5.89237e-08	F5GZI3	PARD3	Partitioning defective 3 homolog
65	XM_013082214.1	0.257058	0.0281324	O76082	SLC22A5 OCTN2	Solute carrier family 22 member 5 (High-affinity sodium-dependent carnitine cotransporter) (Organic cation/carnitine transporter 2)
66	XM_013082267.1	0.723866	4.62899e-13	Q8N9B5	JMY	Junction-mediating and -regulatory protein
67	XM_013082294.1	0.477319	1.95631e-05	Q96A65	EXOC4 KIAA1699 SEC8 SEC8L1	Exocyst complex component 4 (Exocyst complex component Sec8)
68	XM_013082347.1	0.220461	0.0608971	NA	NA	NA
69	XM_013082606.1	0.820724	6.25801e-19	Q9NX47	MARCH5 RNF153	E3 ubiquitin-protein ligase MARCH5 (EC 2.3.2.27) (Membrane-associated RING finger protein 5) (Membrane-associated RING-CH protein V) (MARCH-V) (Mitochondrial ubiquitin ligase) (MITOL) (RING finger protein 153) (RING-type E3 ubiquitin transferase MARCH5)
70	XM_005089782.2	0.59314	3.21055e-08	A0A0C4DG16	CALCR	Calcitonin receptor
71	XM_005089816.2	0.746093	3.60337e-14	Q8NFZ5	TNIP2 ABIN2 FLIP1	TNFAIP3-interacting protein 2 (A20-binding inhibitor of NF-kappa-B activation 2) (ABIN-2) (Fetal liver LKB1-interacting protein)
72	XM_005089855.2	0.393482	0.00057333	Q7Z6Z7	HUWE1 KIAA0312 KIAA1578 UREB1 HSPC272	E3 ubiquitin-protein ligase HUWE1 (EC 2.3.2.26) (ARF-binding protein 1) (ARF-BP1) (HECT, UBA and WWE domain-containing protein 1) (HECT-type E3 ubiquitin transferase HUWE1) (Homologous to E6AP carboxyl terminus homologous protein 9) (HectH9) (Large structure of UREB1) (LASU1) (Mcl-1 ubiquitin ligase E3) (Mule) (Upstream regulatory element-binding protein 1) (URE-B1) (URE-binding protein 1)
73	XM_005089858.2	0.391666	0.000611133	NA	NA	NA
74	XM_005089860.2	0.582394	6.47938e-08	O15303	GRM6 GPRC1F MGLUR6	Metabotropic glutamate receptor 6 (mGluR6)
75	XM_005089859.2	0.785145	2.00346e-16	Q14831	GRM7 GPRC1G MGLUR7	Metabotropic glutamate receptor 7 (mGluR7)
76	XM_005089866.2	0.423038	0.000192441	Q9Y5Z4	HEBP2 C6orf34 SOUL	Heme-binding protein 2 (Placental protein 23) (PP23) (Protein SOUL)
77	XM_005089887.2	0.536613	9.89702e-07	Q6UUV9	CRTC1 KIAA0616 MECT1 TORC1 WAMTP1	CREB-regulated transcription coactivator 1 (Mucoepidermoid carcinoma translocated protein 1) (Transducer of regulated cAMP response element-binding protein 1) (TORC-1) (Transducer of CREB protein 1)
78	XM_005089899.2	0.646572	6.44947e-10	Q15326	ZMYND11 BRAM1 BS69	Zinc finger MYND domain-containing protein 11 (Adenovirus 5 E1A-binding protein) (Bone morphogenetic protein receptor-associated molecule 1) (Protein BS69)
79	XM_005089907.2	0.182368	0.122531	P35557	GCK	Glucokinase (EC 2.7.1.2) (Hexokinase type IV) (HK IV) (Hexokinase-4) (HK4) (Hexokinase-D)
80	XM_005089948.2	0.373502	0.00113484	Q8TF01	PNISR C6orf111 SFRS18 SRRP130 HSPC261 HSPC306	Arginine/serine-rich protein PNISR (PNN-interacting serine/arginine-rich protein) (SR-related protein) (SR-rich protein) (Serine/arginine-rich-splicing regulatory protein 130) (SRrp130) (Splicing factor, arginine/serine-rich 130) (Splicing factor, arginine/serine-rich 18)
81	XM_005089958.2	0.562928	2.17165e-07	P33527	ABCC1 MRP MRP1	Multidrug resistance-associated protein 1 (ATP-binding cassette sub-family C member 1) (Leukotriene C(4) transporter) (LTC4 transporter)
82	XM_013083526.1	0.363074	0.00159378	NA	NA	NA
83	XM_013083613.1	0.506459	4.84013e-06	O95147	DUSP14 MKP6	Dual specificity protein phosphatase 14 (EC 3.1.3.16) (EC 3.1.3.48) (MKP-1-like protein tyrosine phosphatase) (MKP-L) (Mitogen-activated protein kinase phosphatase 6) (MAP kinase phosphatase 6) (MKP-6)
84	XM_013083810.1	0.0484724	0.683832	Q8N122	RPTOR KIAA1303 RAPTOR	Regulatory-associated protein of mTOR (Raptor) (p150 target of rapamycin (TOR)-scaffold protein)
85	XM_005090051.2	0.862794	1.01035e-22	Q15386	UBE3C KIAA0010 KIAA10	Ubiquitin-protein ligase E3C (EC 2.3.2.26) (HECT-type ubiquitin transferase E3C) (HectH2)
86	XM_005090070.2	0.244272	0.0372783	Q9NTX5	ECHDC1	Ethylmalonyl-CoA decarboxylase (EC 4.1.1.94) (Enoyl-CoA hydratase domain-containing protein 1) (Methylmalonyl-CoA decarboxylase) (MMCD) (EC 7.2.4.3)
87	NM_001204556.1	0.4236	0.000188302	Q13224	GRIN2B NMDAR2B	Glutamate receptor ionotropic, NMDA 2B (GluN2B) (Glutamate [NMDA] receptor subunit epsilon-2) (N-methyl D-aspartate receptor subtype 2B) (NMDAR2B) (NR2B) (N-methyl-D-aspartate receptor subunit 3) (NR3) (hNR3)
88	XM_005090114.2	0.509014	4.2558e-06	Q8N895	ZNF366	Zinc finger protein 366 (Dendritic cell-specific transcript protein) (DC-SCRIPT)
89	XM_005090122.2	0.931049	8.29246e-33	NA	NA	NA
90	XM_013084341.1	0.527796	1.59947e-06	P16220	CREB1	Cyclic AMP-responsive element-binding protein 1 (CREB-1) (cAMP-responsive element-binding protein 1)
91	XM_013084349.1	0.683455	2.68629e-11	P16220	CREB1	Cyclic AMP-responsive element-binding protein 1 (CREB-1) (cAMP-responsive element-binding protein 1)
92	XM_005090166.2	0.496945	7.74549e-06	Q3T8J9	GON4L GON4 KIAA1606	GON-4-like protein (GON-4 homolog)
93	XM_013084754.1	0.0571021	0.631333	Q86WQ0	NR2C2AP TRA16	Nuclear receptor 2C2-associated protein (TR4 orphan receptor-associated 16 kDa protein)
94	XM_005090188.2	0.54658	5.65734e-07	O60763	USO1 VDP	General vesicular transport factor p115 (Protein USO1 homolog) (Transcytosis-associated protein) (TAP) (Vesicle-docking protein)
95	XM_005090194.2	0.477539	1.93668e-05	H3BRL3	UBFD1	Ubiquitin domain-containing protein UBFD1
96	XM_013084998.1	0.724018	4.5528e-13	Q01484	ANK2 ANKB	Ankyrin-2 (ANK-2) (Ankyrin-B) (Brain ankyrin) (Non-erythroid ankyrin)
97	XM_005090297.2	0.124544	0.293793	NA	NA	NA
98	XM_013085313.1	0.747216	3.1452e-14	NA	NA	NA
99	XM_005090327.2	0.840185	1.50995e-20	Q96SN7	ORAI2 C7orf19 CBCIP2 TMEM142B PP1729	Protein orai-2 (CAP-binding protein complex-interacting protein 2) (Transmembrane protein 142B)
100	XM_005090370.2	0.942151	1.97508e-35	NA	NA	NA
101	XM_005090372.2	0.77636	7.05086e-16	Q9NV23	OLAH THEDC1	S-acyl fatty acid synthase thioesterase, medium chain (EC 3.1.2.14) (Augmented in rheumatoid arthritis 1) (AURA1) (Oleoyl-ACP hydrolase) (Thioesterase 2) (TE2) (Thioesterase II) (Thioesterase domain-containing protein 1)
102	XM_013085599.1	0.23282	0.0474559	P33176	KIF5B KNS KNS1	Kinesin-1 heavy chain (Conventional kinesin heavy chain) (Ubiquitous kinesin heavy chain) (UKHC)
103	XM_005090425.2	0.70532	3.24818e-12	Q8N998	CCDC89 BOIP	Coiled-coil domain-containing protein 89 (Bc8 orange-interacting protein)
104	XM_013085978.1	0.814943	1.73658e-18	Q5JSH3	WDR44	WD repeat-containing protein 44 (Rabphilin-11)
105	XM_005090456.2	0.684275	2.48985e-11	Q9NZJ4	SACS KIAA0730	Sacsin (DnaJ homolog subfamily C member 29) (DNAJC29)
106	XM_013086076.1	0.561856	2.31596e-07	O43283	MAP3K13 LZK	Mitogen-activated protein kinase kinase kinase 13 (EC 2.7.11.25) (Leucine zipper-bearing kinase) (Mixed lineage kinase) (MLK)
107	XM_013086282.1	0.857379	3.6219e-22	Q58EX7	PLEKHG4 PRTPHN1	Puratrophin-1 (Pleckstrin homology domain-containing family G member 4) (PH domain-containing family G member 4) (Purkinje cell atrophy-associated protein 1)
108	XM_013086468.1	0.800733	1.84685e-17	O94916	NFAT5 KIAA0827 TONEBP	Nuclear factor of activated T-cells 5 (NF-AT5) (T-cell transcription factor NFAT5) (Tonicity-responsive enhancer-binding protein) (TonE-binding protein) (TonEBP)
109	XM_005090522.2	0.903636	7.44275e-28	B7Z5R6	NBR1	cDNA FLJ55359, highly similar to Next to BRCA1 gene 1 protein
110	NM_001204482.1	0.738217	9.1702e-14	Q05586	GRIN1 NMDAR1	Glutamate receptor ionotropic, NMDA 1 (GluN1) (Glutamate [NMDA] receptor subunit zeta-1) (N-methyl-D-aspartate receptor subunit NR1) (NMD-R1)
111	XM_005090625.2	0.745906	3.68585e-14	Q01082	SPTBN1 SPTB2	Spectrin beta chain, non-erythrocytic 1 (Beta-II spectrin) (Fodrin beta chain) (Spectrin, non-erythroid beta chain 1)
112	XM_005090633.2	0.824829	2.96477e-19	Q9P2K3	RCOR3 KIAA1343	REST corepressor 3
113	XM_005090635.2	0.504665	5.29455e-06	Q8N2M8	CLASRP SFRS16 SWAP2 UNQ2428/PRO4988	CLK4-associating serine/arginine rich protein (Splicing factor, arginine/serine-rich 16) (Suppressor of white-apricot homolog 2)
114	XM_005090645.1	0.704835	3.41086e-12	Q9Y2Y6	TMEM98 UNQ536/PRO1079	Transmembrane protein 98 (Protein TADA1)
115	XM_013087113.1	0.811693	3.03456e-18	Q8WV28	BLNK BASH SLP65	B-cell linker protein (B-cell adapter containing a SH2 domain protein) (B-cell adapter containing a Src homology 2 domain protein) (Cytoplasmic adapter protein) (Src homology 2 domain-containing leukocyte protein of 65 kDa) (SLP-65)
116	XM_005090772.1	0.28129	0.0159196	NA	NA	NA
117	XM_013087440.1	0.577469	8.86422e-08	O75354	ENTPD6 CD39L2 IL6ST2	Ectonucleoside triphosphate diphosphohydrolase 6 (NTPDase 6) (EC 3.6.1.6) (CD39 antigen-like 2)
118	XM_005090736.2	0.514814	3.1654e-06	Q504Y2	PKDCC SGK493 VLK	Extracellular tyrosine-protein kinase PKDCC (EC 2.7.10.2) (Protein kinase domain-containing protein, cytoplasmic) (Protein kinase-like protein SgK493) (Sugen kinase 493) (Vertebrate lonesome kinase)
119	XR_001185270.1	0.272028	0.0199023	NA	NA	NA
120	XM_013088002.1	0.254004	0.0301241	Q6T310	RASL11A	Ras-like protein family member 11A
121	XM_013088167.1	0.730345	2.25731e-13	NA	NA	NA
122	XM_013088016.1	0.853518	8.7222e-22	Q8N2C7	UNC80 C2orf21 KIAA1843	Protein unc-80 homolog
123	XM_005090844.2	0.758193	8.01134e-15	Q14188	TFDP2 DP2	Transcription factor Dp-2 (E2F dimerization partner 2)
124	XM_005090849.2	0.362578	0.00161927	Q9HCI7	MSL2 KIAA1585 MSL2L1 RNF184	E3 ubiquitin-protein ligase MSL2 (EC 2.3.2.-) (E3 ubiquitin-protein transferase MSL2) (Male-specific lethal 2-like 1) (MSL2-like 1) (Male-specific lethal-2 homolog) (MSL-2) (Male-specific lethal-2 homolog 1) (RING finger protein 184)
125	XM_005090850.2	0.858791	2.60973e-22	Q8IWJ2	GCC2 KIAA0336 RANBP2L4	GRIP and coiled-coil domain-containing protein 2 (185 kDa Golgi coiled-coil protein) (GCC185) (CLL-associated antigen KW-11) (CTCL tumor antigen se1-1) (Ran-binding protein 2-like 4) (RanBP2L4) (Renal carcinoma antigen NY-REN-53)
126	XR_001185312.1	0.808007	5.64232e-18	NA	NA	NA
127	XM_013088886.1	0.80973	4.22936e-18	Q63HM1	AFMID	Kynurenine formamidase (KFA) (KFase) (EC 3.5.1.9) (Arylformamidase) (N-formylkynurenine formamidase) (FKF)
128	XM_013089262.1	0.132856	0.262497	NA	NA	NA
129	XM_013089306.1	0.906548	2.63523e-28	Q8IZ52	CHPF CSS2 UNQ651/PRO1281	Chondroitin sulfate synthase 2 (EC 2.4.1.175) (EC 2.4.1.226) (Chondroitin glucuronyltransferase 2) (Chondroitin-polymerizing factor) (ChPF) (Glucuronosyl-N-acetylgalactosaminyl-proteoglycan 4-beta-N-acetylgalactosaminyltransferase II) (N-acetylgalactosaminyl-proteoglycan 3-beta-glucuronosyltransferase II) (N-acetylgalactosaminyltransferase 2)
130	XM_013089400.1	0.68702	1.92759e-11	Q9BRK0	REEP2 C5orf19 SGC32445	Receptor expression-enhancing protein 2
131	XM_005091125.2	0.307877	0.00805399	H0YBA1	PCM1	Pericentriolar material 1 protein (Fragment)
132	XM_013089641.1	0.290174	0.012764	A6NE02	BTBD17	BTB/POZ domain-containing protein 17 (Galectin-3-binding protein-like)
133	XM_013089682.1	0.384025	0.000796302	O60476	MAN1A2 MAN1B	Mannosyl-oligosaccharide 1,2-alpha-mannosidase IB (EC 3.2.1.113) (Mannosidase alpha class 1A member 2) (Processing alpha-1,2-mannosidase IB) (Alpha-1,2-mannosidase IB)
134	XM_005091138.2	0.575134	1.02661e-07	NA	NA	NA
135	XM_005091154.2	0.208313	0.0769662	Q9H3P7	ACBD3 GCP60 GOCAP1 GOLPH1	Golgi resident protein GCP60 (Acyl-CoA-binding domain-containing protein 3) (Golgi complex-associated protein 1) (GOCAP1) (Golgi phosphoprotein 1) (GOLPH1) (PBR- and PKA-associated protein 7) (Peripheral benzodiazepine receptor-associated protein PAP7) [Cleaved into: Golgi resident protein GCP60, N-terminally processed]
136	XM_005091204.2	0.53156	1.30525e-06	NA	NA	NA
137	XM_005091288.2	0.905723	3.54854e-28	Q08AM6	VAC14 TAX1BP2 TRX	Protein VAC14 homolog (Tax1-binding protein 2)
138	XM_013090185.1	0.302825	0.00921064	P55087	AQP4	Aquaporin-4 (AQP-4) (Mercurial-insensitive water channel) (MIWC) (WCH4)
139	XM_013090156.1	0.551529	4.25662e-07	NA	NA	NA
140	XM_005091252.2	0.726407	3.50153e-13	Q5XG87	TENT4A PAPD7 POLS TRF4	Terminal nucleotidyltransferase 4A (DNA polymerase sigma) (LAK-1) (Non-canonical poly(A) RNA polymerase PAPD7) (EC 2.7.7.19) (PAP-associated domain-containing protein 7) (TRAMP-like complex polyadenylate polymerase) (Terminal guanylyltransferase) (EC 2.7.7.-) (Terminal uridylyltransferase 5) (TUTase 5) (Topoisomerase-related function protein 4-1) (TRF4-1)
141	XM_005091272.2	0.742572	5.49407e-14	A0A087WXN9	MTSS1L	MTSS1-like protein
142	XM_005091275.2	0.821629	5.31606e-19	Q765P7	MTSS1L	MTSS1-like protein (Actin-bundling with BAIAP2 homology protein 1) (ABBA-1)
143	XM_013090527.1	0.659767	2.1762e-10	Q9NY57	STK32B YANK2 UNQ3003/PRO9744	Serine/threonine-protein kinase 32B (EC 2.7.11.1) (Yet another novel kinase 2)
144	XM_005091342.2	0.343131	0.00295961	A6NGN9	IGLON5	IgLON family member 5
145	XM_005091348.2	0.476805	2.00283e-05	Q8N3J3	C17orf53	Uncharacterized protein C17orf53
146	NM_001204689.1	0.738495	8.87798e-14	A0A3B3IU04	ITPR1	Inositol 1,4,5-trisphosphate receptor type 1
147	XR_001185476.1	0.580993	7.08725e-08	NA	NA	NA
148	XM_005091367.2	0.735033	1.32513e-13	Q9Y5A9	YTHDF2 HGRG8	YTH domain-containing family protein 2 (CLL-associated antigen KW-14) (High-glucose-regulated protein 8) (Renal carcinoma antigen NY-REN-2)
149	XM_013090807.1	0.270963	0.0204106	Q9NV58	RNF19A RNF19	E3 ubiquitin-protein ligase RNF19A (EC 2.3.2.31) (Double ring-finger protein) (Dorfin) (RING finger protein 19A) (p38)
150	XM_013090948.1	0.854651	6.7575e-22	NA	NA	NA
151	XM_013091146.1	0.0906294	0.445735	NA	NA	NA
152	XM_013091223.1	0.537444	9.45277e-07	O15294	OGT	UDP-N-acetylglucosamine--peptide N-acetylglucosaminyltransferase 110 kDa subunit (EC 2.4.1.255) (O-GlcNAc transferase subunit p110) (O-linked N-acetylglucosamine transferase 110 kDa subunit)
153	XM_005091441.2	0.379072	0.000942168	J9JIF6	ATG13	Autophagy-related protein 13 (Fragment)
154	XM_005091448.2	0.653815	3.57628e-10	Q9BSJ2	TUBGCP2 GCP2	Gamma-tubulin complex component 2 (GCP-2) (hGCP2) (Gamma-ring complex protein 103 kDa) (h103p) (hGrip103) (Spindle pole body protein Spc97 homolog) (hSpc97)
155	XM_005091458.2	0.473459	2.33192e-05	O15400	STX7	Syntaxin-7
156	XM_013091276.1	0.823952	3.4836e-19	Q16816	PHKG1 PHKG	Phosphorylase b kinase gamma catalytic chain, skeletal muscle/heart isoform (PHK-gamma-M) (EC 2.7.11.19) (Phosphorylase kinase subunit gamma-1) (Serine/threonine-protein kinase PHKG1) (EC 2.7.11.1) (EC 2.7.11.26)
157	XM_005091509.2	0.19461	0.0989706	Q00610	CLTC CLH17 CLTCL2 KIAA0034	Clathrin heavy chain 1 (Clathrin heavy chain on chromosome 17) (CLH-17)
158	XM_005091522.2	0.7452	4.01292e-14	P08236	GUSB	Beta-glucuronidase (EC 3.2.1.31) (Beta-G1)
159	XM_013091290.1	0.367447	0.0013841	P27105	STOM BND7 EPB72	Erythrocyte band 7 integral membrane protein (Protein 7.2b) (Stomatin)
160	XM_005091562.2	0.561401	2.37996e-07	G3V364	LRFN5	Leucine-rich repeat and fibronectin type-III domain-containing protein 5
161	XM_005091581.2	0.610185	9.98536e-09	Q5VZE5	NAA35 EGAP MAK10	N-alpha-acetyltransferase 35, NatC auxiliary subunit (Embryonic growth-associated protein homolog) (Protein MAK10 homolog)
162	XM_005091600.2	0.2072	0.0785941	A3KFJ8	FIBCD1	Fibrinogen C domain-containing protein 1
163	XM_005091610.2	0.68996	1.4607e-11	Q9UI14	RABAC1 PRA1 PRAF1	Prenylated Rab acceptor protein 1 (PRA1 family protein 1)
164	XM_013091333.1	0.790527	8.9997e-17	Q6ZWE5	SLC16A14	Monocarboxylate transporter 14 (cDNA FLJ41213 fis, clone BRALZ2016085, weakly similar to MONOCARBOXYLATE TRANSPORTER 3) (Fragment)
165	NM_001204656.1	0.0583624	0.623808	NA	NA	NA
166	XM_005091638.2	0.464618	3.45934e-05	Q92696	RABGGTA	Geranylgeranyl transferase type-2 subunit alpha (EC 2.5.1.60) (Geranylgeranyl transferase type II subunit alpha) (Rab geranyl-geranyltransferase subunit alpha) (Rab GG transferase alpha) (Rab GGTase alpha) (Rab geranylgeranyltransferase subunit alpha)
167	XM_005091670.2	0.655011	3.23928e-10	P55042	RRAD RAD	GTP-binding protein RAD (RAD1) (Ras associated with diabetes)
168	XM_005091730.2	0.389822	0.000651817	Q9NX36	DNAJC28 C21orf55 C21orf78	DnaJ homolog subfamily C member 28
169	XM_005091736.2	0.819296	8.08032e-19	Q2MDF5	EXOC2	Exocyst complex component 2 (Fragment)
170	XM_013091405.1	0.451753	6.02521e-05	NA	NA	NA
171	XM_005091781.2	0.291185	0.0124418	A0A2R8Y4Z8	CCDC9	Coiled-coil domain-containing protein 9
172	XM_013091424.1	0.82901	1.35737e-19	P27986	PIK3R1 GRB1	Phosphatidylinositol 3-kinase regulatory subunit alpha (PI3-kinase regulatory subunit alpha) (PI3K regulatory subunit alpha) (PtdIns-3-kinase regulatory subunit alpha) (Phosphatidylinositol 3-kinase 85 kDa regulatory subunit alpha) (PI3-kinase subunit p85-alpha) (PtdIns-3-kinase regulatory subunit p85-alpha)
173	NM_001281797.1	0.39065	0.00063324	P05412	JUN	Transcription factor AP-1 (Activator protein 1) (AP1) (Proto-oncogene c-Jun) (V-jun avian sarcoma virus 17 oncogene homolog) (p39)
174	XM_005091813.2	0.75925	6.99593e-15	O14908	GIPC1 C19orf3 GIPC RGS19IP1	PDZ domain-containing protein GIPC1 (GAIP C-terminus-interacting protein) (RGS-GAIP-interacting protein) (RGS19-interacting protein 1) (Synectin) (Tax interaction protein 2) (TIP-2)
175	XM_005091820.2	0.80028	1.9853e-17	Q96K19	RNF170	E3 ubiquitin-protein ligase RNF170 (EC 2.3.2.27) (Putative LAG1-interacting protein) (RING finger protein 170) (RING-type E3 ubiquitin transferase RNF170)
176	XR_001185544.1	0.110906	0.350245	NA	NA	NA
177	XM_005091843.2	0.352302	0.00223743	Q8NHY2	COP1 RFWD2 RNF200	E3 ubiquitin-protein ligase COP1 (EC 2.3.2.27) (Constitutive photomorphogenesis protein 1 homolog) (hCOP1) (RING finger and WD repeat domain protein 2) (RING finger protein 200) (RING-type E3 ubiquitin transferase RFWD2)
178	XM_013091476.1	0.469135	2.83189e-05	Q9GZV3	SLC5A7 CHT1	High affinity choline transporter 1 (Hemicholinium-3-sensitive choline transporter) (CHT) (Solute carrier family 5 member 7)
179	XM_005091910.2	0.873792	6.33435e-24	A0A0G2JQF4	KANSL1	KAT8 regulatory NSL complex subunit 1
180	XM_013091507.1	0.776189	7.22102e-16	A0A3B3IU98	IQSEC1	IQ motif and SEC7 domain-containing protein 1 (Fragment)
181	XM_005091964.2	0.492233	9.72565e-06	P49790	NUP153	Nuclear pore complex protein Nup153 (153 kDa nucleoporin) (Nucleoporin Nup153)
182	XM_005091970.2	0.339022	0.00334592	O14672	ADAM10 KUZ MADM	Disintegrin and metalloproteinase domain-containing protein 10 (ADAM 10) (EC 3.4.24.81) (CDw156) (Kuzbanian protein homolog) (Mammalian disintegrin-metalloprotease) (CD antigen CD156c)
183	XM_013091494.1	0.358859	0.00182253	B1AHG3	PRR5	Proline-rich protein 5 (Fragment)
184	XM_005091982.2	0.166413	0.15939	Q8N6F8	METTL27 WBSCR27	Methyltransferase-like protein 27 (Williams-Beuren syndrome chromosomal region 27 protein)
185	XM_005091991.2	0.511093	3.82974e-06	P41221	WNT5A	Protein Wnt-5a
186	XM_005092032.1	0.266641	0.0225889	A0A096LPG1	HMCN2	Hemicentin-2 (Fragment)
187	XM_005092050.2	0.751088	1.95733e-14	A5PLL7	TMEM189 KUA	Transmembrane protein 189
188	XM_005092082.2	0.705254	3.26992e-12	Q969P5	FBXO32	F-box only protein 32 (Atrogin-1) (Muscle atrophy F-box protein) (MAFbx)
189	XM_013079108.1	0.577473	8.86201e-08	NA	NA	NA
190	XM_005092121.1	0.351767	0.00227476	A0A087WTU9	ALMS1	Alstrom syndrome protein 1
191	XM_013079144.1	0.670592	8.56605e-11	Q8WU03	GLYATL2	Glycine N-acyltransferase-like protein 2 (EC 2.3.1.13) (Acyl-CoA:glycine N-acyltransferase-like protein 2)
192	XM_013079151.1	0.439257	0.000101152	A0A087WYF1	LAMA2	Laminin subunit alpha-2
193	XM_005092161.2	0.554185	3.64682e-07	A0A087WYF1	LAMA2	Laminin subunit alpha-2
194	XM_005092164.2	0.774892	8.65319e-16	P23258	TUBG1 TUBG	Tubulin gamma-1 chain (Gamma-1-tubulin) (Gamma-tubulin complex component 1) (GCP-1)
195	XM_005092165.2	0.880011	1.1772e-24	Q86VR2	RETREG3 FAM134C	Reticulophagy regulator 3
196	XM_005092173.2	0.89153	4.01355e-26	Q9NWM0	SMOX C20orf16 SMO UNQ3039/PRO9854	Spermine oxidase (EC 1.5.3.16) (Polyamine oxidase 1) (PAO-1) (PAOh1)
197	XM_005092188.2	0.541691	7.46001e-07	H0YA93	N4BP2	NEDD4-binding protein 2 (Fragment)
198	XM_005092199.2	0.68008	3.66203e-11	Q6IBS0	TWF2 PTK9L MSTP011	Twinfilin-2 (A6-related protein) (hA6RP) (Protein tyrosine kinase 9-like) (Twinfilin-1-like protein)
199	XM_013079173.1	0.81807	1.00437e-18	Q8N1I0	DOCK4 KIAA0716	Dedicator of cytokinesis protein 4
200	XM_005092223.2	0.625097	3.39094e-09	H0Y599	DOCK4	Dedicator of cytokinesis protein 4 (Fragment)
201	XM_005092207.2	0.565389	1.87166e-07	Q8IY57	YAF2	YY1-associated factor 2
202	XM_005092210.2	0.440294	9.69702e-05	Q8NCC5	SLC37A3 SPX3	Sugar phosphate exchanger 3 (Solute carrier family 37 member 3)
203	XM_005092277.2	0.609222	1.06863e-08	NA	NA	NA
204	XM_005092317.2	0.0723466	0.543016	Q14982	OPCML IGLON1 OBCAM	Opioid-binding protein/cell adhesion molecule (OBCAM) (OPCML) (Opioid-binding cell adhesion molecule) (IgLON family member 1)
205	XM_005092322.2	0.729811	2.39681e-13	Q9Y2F9	BTBD3 KIAA0952	BTB/POZ domain-containing protein 3
206	XM_013079242.1	0.860247	1.8541e-22	Q5MNZ6	WDR45B WDR45L WIPI3	WD repeat domain phosphoinositide-interacting protein 3 (WIPI-3) (WD repeat-containing protein 45-like) (WDR45-like protein) (WD repeat-containing protein 45B) (WIPI49-like protein)
207	XM_005092398.2	0.215052	0.0676795	NA	NA	NA
208	XM_013079263.1	0.236595	0.0438744	O76021	RSL1D1 CATX11 CSIG PBK1 L12	Ribosomal L1 domain-containing protein 1 (CATX-11) (Cellular senescence-inhibited gene protein) (Protein PBK1)
209	XM_005092419.2	0.674478	6.07142e-11	P48595	SERPINB10 PI10	Serpin B10 (Bomapin) (Peptidase inhibitor 10) (PI-10)
210	XM_005092430.1	0.128932	0.276981	O00142	TK2	Thymidine kinase 2, mitochondrial (EC 2.7.1.21) (Mt-TK)
211	XM_013079270.1	0.284075	0.014865	O00142	TK2	Thymidine kinase 2, mitochondrial (EC 2.7.1.21) (Mt-TK)
212	XM_005092437.2	0.711367	1.74996e-12	Q01167	FOXK2 ILF ILF1	Forkhead box protein K2 (Cellular transcription factor ILF-1) (FOXK1) (Interleukin enhancer-binding factor 1)
213	XM_005092485.2	0.390528	0.000635954	Q8TB22	SPATA20	Spermatogenesis-associated protein 20 (Sperm-specific protein 411) (Ssp411)
214	XM_013079300.1	0.51143	3.76457e-06	Q8WXA3	RUFY2 KIAA1537 RABIP4R	RUN and FYVE domain-containing protein 2 (Rab4-interacting protein related)
215	XM_005092527.2	0.74284	5.32131e-14	A0A087X152	UNC5C	Netrin receptor UNC5C
216	XM_005092540.2	0.437159	0.00011013	Q9ULJ7	ANKRD50 KIAA1223	Ankyrin repeat domain-containing protein 50
217	XM_013079333.1	0.710044	2.00619e-12	H3BMT1	RRN3	RNA polymerase I-specific transcription initiation factor RRN3
218	XM_005092566.2	0.0764495	0.52032	Q8N7P7		Uncharacterized protein FLJ40521
219	XM_013079334.1	0.911875	3.60123e-29	O95487	SEC24B	Protein transport protein Sec24B (SEC24-related protein B)
220	NM_001204600.1	0.149913	0.205541	NA	NA	NA
221	XM_013079319.1	0.834341	4.85944e-20	Q8IZF0	NALCN VGCNL1	Sodium leak channel non-selective protein (CanIon) (Voltage gated channel-like protein 1)
222	XM_005092593.2	0.580585	7.27428e-08	A0A2R8YCS7	SAMHD1	Deoxynucleoside triphosphate triphosphohydrolase SAMHD1
223	XM_005092609.2	0.805749	8.1971e-18	Q13541	EIF4EBP1	Eukaryotic translation initiation factor 4E-binding protein 1 (4E-BP1) (eIF4E-binding protein 1) (Phosphorylated heat- and acid-stable protein regulated by insulin 1) (PHAS-I)
224	XM_013079387.1	0.152076	0.199002	Q99518	FMO2	Dimethylaniline monooxygenase [N-oxide-forming] 2 (EC 1.14.13.8) (Dimethylaniline oxidase 2) (FMO 1B1) (Pulmonary flavin-containing monooxygenase 2) (FMO 2)
225	XM_013079371.1	0.632108	2.00044e-09	E7EV99	ADD1	Alpha-adducin
226	XM_005092679.1	0.594677	2.89756e-08	NA	NA	NA
227	XM_005092664.2	0.470505	2.66355e-05	Q14728	MFSD10 TETRAN	Major facilitator superfamily domain-containing protein 10 (Tetracycline transporter-like protein)
228	XM_005092706.2	0.547756	5.28963e-07	Q92536	SLC7A6 KIAA0245	Y+L amino acid transporter 2 (Cationic amino acid transporter, y+ system) (Solute carrier family 7 member 6) (y(+)L-type amino acid transporter 2) (Y+LAT2) (y+LAT-2)
229	XM_005092711.2	0.86805	2.77429e-23	P11801	PSKH1	Serine/threonine-protein kinase H1 (EC 2.7.11.1) (Protein serine kinase H1) (PSK-H1)
230	XM_005092716.2	0.150377	0.204126	Q8NEZ3	WDR19 IFT144 KIAA1638	WD repeat-containing protein 19 (Intraflagellar transport 144 homolog)
231	XM_005092746.2	0.626479	3.05917e-09	A0A140T9S4	GABBR1	Gamma-aminobutyric acid type B receptor subunit 1
232	XM_013079456.1	0.904779	4.97107e-28	Q12933	TRAF2 TRAP3	TNF receptor-associated factor 2 (EC 2.3.2.27) (E3 ubiquitin-protein ligase TRAF2) (RING-type E3 ubiquitin transferase TRAF2) (Tumor necrosis factor type 2 receptor-associated protein 3)
233	XM_005092778.2	0.596882	2.49885e-08	O75165	DNAJC13 KIAA0678 RME8	DnaJ homolog subfamily C member 13 (Required for receptor-mediated endocytosis 8) (RME-8)
234	XM_013079473.1	0.584776	5.55754e-08	Q9UHI5	SLC7A8 LAT2	Large neutral amino acids transporter small subunit 2 (L-type amino acid transporter 2) (hLAT2) (Solute carrier family 7 member 8)
235	XM_005092799.2	0.135889	0.25166	Q99999	GAL3ST1 CST	Galactosylceramide sulfotransferase (GalCer sulfotransferase) (EC 2.8.2.11) (3'-phosphoadenosine-5'-phosphosulfate:GalCer sulfotransferase) (3'-phosphoadenylylsulfate:galactosylceramide 3'-sulfotransferase) (Cerebroside sulfotransferase)
236	XM_005092802.2	0.526697	1.6965e-06	Q9BYK8	HELZ2 KIAA1769 PRIC285	Helicase with zinc finger domain 2 (ATP-dependent helicase PRIC285) (Helicase with zinc finger 2, transcriptional coactivator) (PPAR-alpha-interacting complex protein 285) (PPAR-gamma DNA-binding domain-interacting protein 1) (PDIP1) (PPAR-gamma DBD-interacting protein 1) (Peroxisomal proliferator-activated receptor A-interacting complex 285 kDa protein) (EC 3.6.4.-)
237	XM_005092809.2	0.593177	3.20254e-08	NA	NA	NA
238	XM_005092812.2	0.212248	0.0714284	NA	NA	NA
239	XM_005092865.2	0.601219	1.86152e-08	NA	NA	NA
240	XM_013079507.1	0.834353	4.84784e-20	Q9ULK6	RNF150 KIAA1214	RING finger protein 150
241	XM_005092908.2	0.762353	4.68079e-15	O00418	EEF2K	Eukaryotic elongation factor 2 kinase (eEF-2 kinase) (eEF-2K) (EC 2.7.11.20) (Calcium/calmodulin-dependent eukaryotic elongation factor 2 kinase)
242	XM_013079532.1	0.0348383	0.76982	Q13219	PAPPA	Pappalysin-1 (EC 3.4.24.79) (Insulin-like growth factor-dependent IGF-binding protein 4 protease) (IGF-dependent IGFBP-4 protease) (IGFBP-4ase) (Pregnancy-associated plasma protein A) (PAPP-A)
243	XM_005092939.2	0.427858	0.000159498	P51692	STAT5B	Signal transducer and activator of transcription 5B
244	XM_013079543.1	0.639694	1.11305e-09	Q8IYT8	ULK2 KIAA0623	Serine/threonine-protein kinase ULK2 (EC 2.7.11.1) (Unc-51-like kinase 2)
245	XM_005092946.2	0.842432	9.51372e-21	O00587	MFNG	Beta-1,3-N-acetylglucosaminyltransferase manic fringe (EC 2.4.1.222) (O-fucosylpeptide 3-beta-N-acetylglucosaminyltransferase)
246	XM_005092947.2	0.524562	1.90101e-06	O75689	ADAP1 CENTA1	Arf-GAP with dual PH domain-containing protein 1 (Centaurin-alpha-1) (Cnt-a1) (Putative MAPK-activating protein PM25)
247	XM_005092987.2	0.567598	1.63619e-07	Q05469	LIPE	Hormone-sensitive lipase (HSL) (EC 3.1.1.79)
248	XM_005093013.2	0.233787	0.0465161	Q96I24	FUBP3 FBP3	Far upstream element-binding protein 3 (FUSE-binding protein 3)
249	XM_013079596.1	0.108464	0.361021	Q96D96	HVCN1 VSOP UNQ578/PRO1140	Voltage-gated hydrogen channel 1 (Hydrogen voltage-gated channel 1) (HV1) (Voltage sensor domain-only protein)
250	XM_013079602.1	0.125151	0.291432	F5GXD1	AKAP7	A-kinase anchor protein 7 isoform gamma
251	XM_005093061.2	0.099959	0.400113	NA	NA	NA
252	XM_005093089.2	0.333265	0.00396254	B6VEX4	ABI1	Abl interactor 1 (Abl-interactor 1 variant 21)
253	XM_005093100.2	0.77152	1.37676e-15	O15173	PGRMC2 DG6 PMBP	Membrane-associated progesterone receptor component 2 (Progesterone membrane-binding protein) (Steroid receptor protein DG6)
254	XM_005093104.2	0.638618	1.21072e-09	NA	NA	NA
255	XM_005093123.2	0.794266	5.09029e-17	Q9H3S7	PTPN23 KIAA1471	Tyrosine-protein phosphatase non-receptor type 23 (EC 3.1.3.48) (His domain-containing protein tyrosine phosphatase) (HD-PTP) (Protein tyrosine phosphatase TD14) (PTP-TD14)
256	XM_013079660.1	0.774335	9.34807e-16	Q01433	AMPD2	AMP deaminase 2 (EC 3.5.4.6) (AMP deaminase isoform L)
257	XM_005093182.2	0.690798	1.34898e-11	Q6UXT9	ABHD15 UNQ6510/PRO21435	Protein ABHD15 (EC 3.1.1.-) (Alpha/beta hydrolase domain-containing protein 15) (Abhydrolase domain-containing protein 15)
258	XM_005093207.2	0.302259	0.00934897	Q96NL8	C8orf37 smalltalk	Protein C8orf37
259	XM_005093222.2	0.749869	2.2748e-14	Q9Y345	SLC6A5 GLYT2 NET1	Sodium- and chloride-dependent glycine transporter 2 (GlyT-2) (GlyT2) (Solute carrier family 6 member 5)
260	XM_005093224.2	0.516317	2.92904e-06	Q9NRH2	SNRK KIAA0096 SNFRK	SNF-related serine/threonine-protein kinase (EC 2.7.11.1) (SNF1-related kinase)
261	XM_005093226.2	0.559826	2.61458e-07	Q9NRH2	SNRK KIAA0096 SNFRK	SNF-related serine/threonine-protein kinase (EC 2.7.11.1) (SNF1-related kinase)
262	XM_005093227.2	0.796042	3.8674e-17	H3BP11	MAF	Transcription factor Maf
263	XM_005093234.2	0.553144	3.87532e-07	NA	NA	NA
264	XM_005093260.2	0.609527	1.04591e-08	O75449	KATNA1	Katanin p60 ATPase-containing subunit A1 (Katanin p60 subunit A1) (EC 5.6.1.1) (p60 katanin)
265	XM_005093268.2	0.479744	1.75006e-05	Q99943	AGPAT1 G15	1-acyl-sn-glycerol-3-phosphate acyltransferase alpha (EC 2.3.1.51) (1-acylglycerol-3-phosphate O-acyltransferase 1) (1-AGP acyltransferase 1) (1-AGPAT 1) (Lysophosphatidic acid acyltransferase alpha) (LPAAT-alpha) (Protein G15)
266	XM_013079719.1	0.775098	8.40839e-16	Q86WC4	OSTM1 GL HSPC019 UNQ6098/PRO21201	Osteopetrosis-associated transmembrane protein 1 (Chloride channel 7 beta subunit)
267	XM_005093290.2	0.4528	5.76391e-05	P20839	IMPDH1 IMPD1	Inosine-5'-monophosphate dehydrogenase 1 (IMP dehydrogenase 1) (IMPD 1) (IMPDH 1) (EC 1.1.1.205) (IMPDH-I)
268	XM_005093307.2	0.843903	7.00359e-21	Q86TL2	STIMATE TMEM110	Store-operated calcium entry regulator STIMATE (STIM-activating enhancer encoded by TMEM110) (Transmembrane protein 110)
269	XM_013079730.1	0.805552	8.46717e-18	Q86TL2	STIMATE TMEM110	Store-operated calcium entry regulator STIMATE (STIM-activating enhancer encoded by TMEM110) (Transmembrane protein 110)
270	XM_013079753.1	0.128276	0.279452	NA	NA	NA
271	XM_013079743.1	0.117321	0.322904	NA	NA	NA
272	XM_013079756.1	0.655168	3.19734e-10	Q04656	ATP7A MC1 MNK	Copper-transporting ATPase 1 (EC 7.2.2.8) (Copper pump 1) (Menkes disease-associated protein)
273	XM_005093365.2	0.837664	2.51408e-20	Q3ZCT8	KBTBD12 KLHDC6	Kelch repeat and BTB domain-containing protein 12 (Kelch domain-containing protein 6)
274	XM_005093372.2	0.80469	9.75008e-18	Q15814	TBCC	Tubulin-specific chaperone C (Tubulin-folding cofactor C) (CFC)
275	XM_005093415.2	0.463715	3.59929e-05	Q96A57	TMEM230 C20orf30 HSPC274 UNQ2432/PRO4992	Transmembrane protein 230
276	XM_005093414.2	0.581747	6.75362e-08	Q96A57	TMEM230 C20orf30 HSPC274 UNQ2432/PRO4992	Transmembrane protein 230
277	XM_013079782.1	0.486827	1.25769e-05	P61224	RAP1B OK/SW-cl.11	Ras-related protein Rap-1b (GTP-binding protein smg p21B)
278	XM_005093453.1	0.839521	1.72851e-20	Q6ICG6	KIAA0930 C22orf9	Uncharacterized protein KIAA0930
279	XM_005093464.2	0.640952	1.00833e-09	P30550	GRPR	Gastrin-releasing peptide receptor (GRP-R) (GRP-preferring bombesin receptor)
280	XM_005093499.2	0.518824	2.57132e-06	Q8TEL6	TRPC4AP C20orf188 TRRP4AP	Short transient receptor potential channel 4-associated protein (Trp4-associated protein) (Trpc4-associated protein) (Protein TAP1) (TNF-receptor ubiquitous scaffolding/signaling protein) (Protein TRUSS)
281	XM_005093513.2	0.754284	1.31461e-14	O60337	MARCH6 KIAA0597 RNF176 TEB4	E3 ubiquitin-protein ligase MARCH6 (EC 2.3.2.27) (Doa10 homolog) (Membrane-associated RING finger protein 6) (Membrane-associated RING-CH protein VI) (MARCH-VI) (Protein TEB-4) (RING finger protein 176) (RING-type E3 ubiquitin transferase MARCH6)
282	XM_005093518.2	0.920739	9.75593e-31	Q86XK2	FBXO11 FBX11 PRMT9 VIT1 UG063H01	F-box only protein 11 (Protein arginine N-methyltransferase 9) (Vitiligo-associated protein 1) (VIT-1)
283	XM_013079839.1	0.640532	1.04226e-09	Q9HBX8	LGR6 UNQ6427/PRO21331 VTS20631	Leucine-rich repeat-containing G-protein coupled receptor 6
284	XM_013079850.1	0.528712	1.52265e-06	A0A0A0MTJ0	TSHR	Thyrotropin receptor
285	XM_005093581.2	0.945144	3.15361e-36	Q9ULL5	PRR12 KIAA1205	Proline-rich protein 12
286	XM_005093631.2	0.713772	1.36232e-12	Q9BTZ2	DHRS4 SDR25C2 UNQ851/PRO1800	Dehydrogenase/reductase SDR family member 4 (EC 1.1.1.184) (NADPH-dependent carbonyl reductase/NADP-retinol dehydrogenase) (CR) (PHCR) (NADPH-dependent retinol dehydrogenase/reductase) (NRDR) (humNRDR) (Peroxisomal short-chain alcohol dehydrogenase) (PSCD) (SCAD-SRL) (Short chain dehydrogenase/reductase family 25C member 2) (Short-chain dehydrogenase/reductase family member 4)
287	XM_005093642.2	0.716273	1.04711e-12	Q7L4I2	RSRC2	Arginine/serine-rich coiled-coil protein 2
288	XM_013079903.1	0.456182	4.98991e-05	G3V3H3	KLC1	Kinesin light chain 1
289	XM_013079910.1	0.460627	4.11888e-05	G3V3H3	KLC1	Kinesin light chain 1
290	XM_005093725.2	0.325114	0.00500813	NA	NA	NA
291	XM_013079946.1	0.829149	1.32196e-19	A0A087WZU2	CDK16	Cyclin-dependent kinase 16
292	XM_013079947.1	0.275866	0.0181591	NA	NA	NA
293	XM_005093756.2	0.49001	1.08159e-05	Q9NQL2	RRAGD	Ras-related GTP-binding protein D (Rag D) (RagD)
294	XM_005093807.1	0.529088	1.49209e-06	Q3ZCU0	GVQW3	Protein GVQW3 (GVQW motif-containing protein 3)
295	NM_001204610.1	0.338071	0.00344145	P42262	GRIA2 GLUR2	Glutamate receptor 2 (GluR-2) (AMPA-selective glutamate receptor 2) (GluR-B) (GluR-K2) (Glutamate receptor ionotropic, AMPA 2) (GluA2)
296	XM_005093820.2	0.402089	0.00042153	Q3LIE5	ADPRM C17orf48 MDS006 Nbla03831	Manganese-dependent ADP-ribose/CDP-alcohol diphosphatase (EC 3.6.1.13) (EC 3.6.1.16) (EC 3.6.1.53) (ADPRibase-Mn) (CDP-choline phosphohydrolase)
297	XM_005093831.2	0.671716	7.75803e-11	Q8NBM4	UBAC2 PHGDHL1 PSEC0110	Ubiquitin-associated domain-containing protein 2 (UBA domain-containing protein 2) (Phosphoglycerate dehydrogenase-like protein 1)
298	XM_013079994.1	0.720027	7.01764e-13	NA	NA	NA
299	XM_013080031.1	0.210248	0.0742014	A0A3B3ITM2	COL17A1	Collagen alpha-1(XVII) chain (Fragment)
300	XM_013080042.1	0.16386	0.165981	Q68BL7	OLFML2A UNQ9394/PRO34319	Olfactomedin-like protein 2A (Photomedin-1)
301	XM_005093934.2	0.549781	4.70902e-07	Q5T4K3	SLC39A1	Zinc transporter ZIP1 (Fragment)
302	XM_005093995.2	0.200446	0.0890636	Q9P2R6	RERE ARG ARP ATN1L KIAA0458	Arginine-glutamic acid dipeptide repeats protein (Atrophin-1-like protein) (Atrophin-1-related protein)
303	XM_005093953.2	0.623341	3.86222e-09	Q5SNT2	TMEM201 NET5 SAMP1	Transmembrane protein 201 (Spindle-associated membrane protein 1)
304	XM_005093963.2	0.818066	1.00502e-18	K7EKW3	TMUB2	Transmembrane and ubiquitin-like domain-containing protein 2 (Fragment)
305	XM_013080071.1	0.787673	1.37966e-16	Q9UIF8	BAZ2B KIAA1476	Bromodomain adjacent to zinc finger domain protein 2B (hWALp4)
306	XM_005093992.2	0.775806	7.61859e-16	Q14554	PDIA5 PDIR	Protein disulfide-isomerase A5 (EC 5.3.4.1) (Protein disulfide isomerase-related protein)
307	XM_005094009.2	0.71617	1.05861e-12	Q9NQZ7	ENTPD7 LALP1	Ectonucleoside triphosphate diphosphohydrolase 7 (NTPDase 7) (EC 3.6.1.-) (Lysosomal apyrase-like protein 1)
308	XM_005094022.2	0.77797	5.62264e-16	NA	NA	NA
309	XM_005094023.2	0.552598	4.00035e-07	NA	NA	NA
310	XM_005094058.2	0.652793	3.89018e-10	A0A0B4J1S8	PI4KB	Phosphatidylinositol 4-kinase beta
311	XM_005094096.2	0.538992	8.67429e-07	Q8WWB7	GLMP C1orf85 PSEC0030 UNQ2553/PRO6182	Glycosylated lysosomal membrane protein (Lysosomal protein NCU-G1)
312	XM_005094098.2	0.63198	2.02006e-09	Q9UBJ2	ABCD2 ALD1 ALDL1 ALDR ALDRP	ATP-binding cassette sub-family D member 2 (Adrenoleukodystrophy-like 1) (Adrenoleukodystrophy-related protein) (hALDR)
313	XM_013080126.1	0.616148	6.52748e-09	Q9UL63	MKLN1	Muskelin
314	XM_005094107.2	0.602486	1.70672e-08	P25208	NFYB HAP3	Nuclear transcription factor Y subunit beta (CAAT box DNA-binding protein subunit B) (Nuclear transcription factor Y subunit B) (NF-YB)
315	XM_005094128.2	0.586739	4.89277e-08	P49327	FASN FAS	Fatty acid synthase (EC 2.3.1.85) [Includes: [Acyl-carrier-protein] S-acetyltransferase (EC 2.3.1.38), [Acyl-carrier-protein] S-malonyltransferase (EC 2.3.1.39), 3-oxoacyl-[acyl-carrier-protein] synthase (EC 2.3.1.41), 3-oxoacyl-[acyl-carrier-protein] reductase (EC 1.1.1.100), 3-hydroxyacyl-[acyl-carrier-protein] dehydratase (EC 4.2.1.59), Enoyl-[acyl-carrier-protein] reductase (EC 1.3.1.39), Ole…
316	XM_013080147.1	0.319575	0.00585139	Q8TB73	NDNF C4orf31 UNQ2748/PRO6487	Protein NDNF (Neuron-derived neurotrophic factor)
317	XM_013080178.1	0.683788	2.60473e-11	P56524	HDAC4 KIAA0288	Histone deacetylase 4 (HD4) (EC 3.5.1.98)
318	XM_005094187.2	0.468958	2.85428e-05	A0A087WVU3	NKX2-3	Homeobox protein Nkx-2.3
319	XM_005094185.2	0.389941	0.000649121	A0A087WVU3	NKX2-3	Homeobox protein Nkx-2.3
320	XM_005094194.2	0.681154	3.31963e-11	J3KPC5	RAP1GAP RAP1GA1 hCG_37586	RAP1, GTPase activating protein 1, isoform CRA_e (Rap1 GTPase-activating protein 1)
321	XM_005094219.2	0.688454	1.68435e-11	O14683	TP53I11 PIG11	Tumor protein p53-inducible protein 11 (p53-induced gene 11 protein)
322	XM_005094239.2	0.664584	1.44401e-10	O75925	PIAS1 DDXBP1	E3 SUMO-protein ligase PIAS1 (EC 2.3.2.-) (DEAD/H box-binding protein 1) (E3 SUMO-protein transferase PIAS1) (Gu-binding protein) (GBP) (Protein inhibitor of activated STAT protein 1) (RNA helicase II-binding protein)
323	XM_005094316.2	0.733471	1.58445e-13	Q03111	MLLT1 ENL LTG19 YEATS1	Protein ENL (YEATS domain-containing protein 1)
324	XM_005094344.2	0.574061	1.09784e-07	Q14442	PIGH	Phosphatidylinositol N-acetylglucosaminyltransferase subunit H (EC 2.4.1.198) (Phosphatidylinositol-glycan biosynthesis class H protein) (PIG-H)
325	XM_005094345.2	0.197103	0.0946379	Q13901	C1D	Nuclear nucleic acid-binding protein C1D (hC1D)
326	XM_005094346.2	0.623233	3.8932e-09	NA	NA	NA
327	XM_005094347.2	0.790326	9.27596e-17	Q86XI8	ZSWIM9 C19orf68	Uncharacterized protein ZSWIM9
328	XM_013080303.1	0.514046	3.29307e-06	A6NEM2	HCFC1	Host cell factor 1
329	XM_013080306.1	0.657265	2.68516e-10	O60285	NUAK1 ARK5 KIAA0537 OMPHK1	NUAK family SNF1-like kinase 1 (EC 2.7.11.1) (AMPK-related protein kinase 5) (ARK5) (Omphalocele kinase 1)
330	XM_013080324.1	0.618442	5.52979e-09	A5YKK6	CNOT1 CDC39 KIAA1007 NOT1 AD-005	CCR4-NOT transcription complex subunit 1 (CCR4-associated factor 1) (Negative regulator of transcription subunit 1 homolog) (NOT1H) (hNOT1)
331	XM_005094402.2	0.0730019	0.539359	O00499	BIN1 AMPHL	Myc box-dependent-interacting protein 1 (Amphiphysin II) (Amphiphysin-like protein) (Box-dependent myc-interacting protein 1) (Bridging integrator 1)
332	XM_005094401.2	0.282311	0.0155257	O00499	BIN1 AMPHL	Myc box-dependent-interacting protein 1 (Amphiphysin II) (Amphiphysin-like protein) (Box-dependent myc-interacting protein 1) (Bridging integrator 1)
333	XM_013080331.1	0.543029	6.91887e-07	NA	NA	NA
334	XM_005094420.2	0.36875	0.00132662	P05177	CYP1A2	Cytochrome P450 1A2 (EC 1.14.14.1) (CYPIA2) (Cholesterol 25-hydroxylase) (Cytochrome P(3)450) (Cytochrome P450 4) (Cytochrome P450-P3)
335	XM_005094477.2	0.509448	4.16326e-06	Q96A47	ISL2	Insulin gene enhancer protein ISL-2 (Islet-2)
336	XM_005094451.2	0.817759	1.06108e-18	Q8N140	EID3	EP300-interacting inhibitor of differentiation 3 (EID-3) (E1A-like inhibitor of differentiation 3) (EID-1-like inhibitor of differentiation 3) (Non-structural maintenance of chromosomes element 4 homolog B) (NS4EB) (Non-SMC element 4 homolog B)
337	XM_005094468.2	0.385068	0.000768323	P09467	FBP1 FBP	Fructose-1,6-bisphosphatase 1 (FBPase 1) (EC 3.1.3.11) (D-fructose-1,6-bisphosphate 1-phosphohydrolase 1) (Liver FBPase)
338	XM_013080358.1	0.634667	1.64444e-09	A0A087WZL0	PHLDB1	Pleckstrin homology-like domain family B member 1 (Fragment)
339	XM_013080372.1	0.703181	4.02744e-12	Q9BYI3	FAM126A DRCTNNB1A	Hyccin (Down-regulated by CTNNB1 protein A) (Protein FAM126A)
340	XM_013080386.1	0.775039	8.4779e-16	Q9UP95	SLC12A4 KCC1	Solute carrier family 12 member 4 (Electroneutral potassium-chloride cotransporter 1) (Erythroid K-Cl cotransporter 1) (hKCC1)
341	XM_005094544.2	0.693536	1.03797e-11	F6TR53	HS1BP3	HCLS1-binding protein 3
342	XM_005094546.2	0.618334	5.57332e-09	Q8IWX7	UNC45B CMYA4 UNC45	Protein unc-45 homolog B (Unc-45B) (SMUNC45)
343	XM_013080405.1	0.449929	6.50665e-05	Q15067	ACOX1 ACOX	Peroxisomal acyl-coenzyme A oxidase 1 (AOX) (EC 1.3.3.6) (Palmitoyl-CoA oxidase) (Straight-chain acyl-CoA oxidase) (SCOX)
344	XM_005094589.2	0.788521	1.21597e-16	H0YEJ0	SAMD12	Sterile alpha motif domain-containing protein 12
345	XM_005094614.2	0.729073	2.60349e-13	Q7Z3Q1	SLC46A3 FKSG16	Solute carrier family 46 member 3
346	XM_005094628.2	0.40629	0.000361667	A0A075B7G2	ZNF208	Zinc finger protein 208
347	XM_005094669.2	0.411957	0.000293213	NA	NA	NA
348	XM_005094670.2	0.817347	1.1409e-18	NA	NA	NA
349	NM_001204486.1	0.63456	1.65794e-09	P05771	PRKCB PKCB PRKCB1	Protein kinase C beta type (PKC-B) (PKC-beta) (EC 2.7.11.13)
350	XM_005094714.2	0.473369	2.34141e-05	NA	NA	NA
351	XM_005094715.2	0.482523	1.53862e-05	NA	NA	NA
352	XM_005094716.2	0.391391	0.000617046	NA	NA	NA
353	XM_005094729.2	0.427002	0.000164938	Q5H9R7	PPP6R3 C11orf23 KIAA1558 PP6R3 SAPL SAPS3	Serine/threonine-protein phosphatase 6 regulatory subunit 3 (SAPS domain family member 3) (Sporulation-induced transcript 4-associated protein SAPL)
354	XM_005094740.2	0.550725	4.4593e-07	Q9BX79	STRA6 PP14296 UNQ3126/PRO10282/PRO19578	Receptor for retinol uptake STRA6 (Retinol-binding protein receptor STRA6) (Stimulated by retinoic acid gene 6 protein homolog)
355	XM_005094757.2	0.840306	1.47318e-20	Q16665	HIF1A BHLHE78 MOP1 PASD8	Hypoxia-inducible factor 1-alpha (HIF-1-alpha) (HIF1-alpha) (ARNT-interacting protein) (Basic-helix-loop-helix-PAS protein MOP1) (Class E basic helix-loop-helix protein 78) (bHLHe78) (Member of PAS protein 1) (PAS domain-containing protein 8)
356	XM_005094758.2	0.85245	1.10721e-21	Q9Y2N7	HIF3A BHLHE17 MOP7 PASD7	Hypoxia-inducible factor 3-alpha (HIF-3-alpha) (HIF3-alpha) (Basic-helix-loop-helix-PAS protein MOP7) (Class E basic helix-loop-helix protein 17) (bHLHe17) (HIF3-alpha-1) (Inhibitory PAS domain protein) (IPAS) (Member of PAS protein 7) (PAS domain-containing protein 7)
357	XM_013080491.1	0.626602	3.03108e-09	E9PNQ7	HIF3A	Hypoxia-inducible factor 3-alpha
358	XM_005094804.2	0.578203	8.46284e-08	Q02809	PLOD1 LLH PLOD	Procollagen-lysine,2-oxoglutarate 5-dioxygenase 1 (EC 1.14.11.4) (Lysyl hydroxylase 1) (LH1)
359	XM_005094858.2	0.276301	0.01797	Q8WWF8	CAPSL	Calcyphosin-like protein
360	XM_013080551.1	0.671183	8.13146e-11	NA	NA	NA
361	XM_005094897.2	0.837711	2.49034e-20	Q92624	APPBP2 KIAA0228 PAT1	Amyloid protein-binding protein 2 (Amyloid beta precursor protein-binding protein 2) (APP-BP2) (Protein interacting with APP tail 1)
362	XM_013080575.1	0.365083	0.00149412	Q9P2F6	ARHGAP20 KIAA1391	Rho GTPase-activating protein 20 (Rho-type GTPase-activating protein 20)
363	XM_005094954.2	0.316673	0.00634137	P37268	FDFT1	Squalene synthase (SQS) (SS) (EC 2.5.1.21) (FPP:FPP farnesyltransferase) (Farnesyl-diphosphate farnesyltransferase)
364	XM_013080605.1	0.180095	0.127342	P83110	HTRA3 PRSP	Serine protease HTRA3 (EC 3.4.21.-) (High-temperature requirement factor A3) (Pregnancy-related serine protease)
365	XM_005094989.2	0.747958	2.87402e-14	K7EP59	STK11	Serine/threonine-protein kinase STK11
366	XM_013080624.1	0.283756	0.0149826	Q96L42	KCNH8	Potassium voltage-gated channel subfamily H member 8 (ELK1) (hElk1) (Ether-a-go-go-like potassium channel 3) (ELK channel 3) (ELK3) (Voltage-gated potassium channel subunit Kv12.1)
367	XM_013080625.1	0.230527	0.0497458	Q96L42	KCNH8	Potassium voltage-gated channel subfamily H member 8 (ELK1) (hElk1) (Ether-a-go-go-like potassium channel 3) (ELK channel 3) (ELK3) (Voltage-gated potassium channel subunit Kv12.1)
368	XM_013080626.1	0.172146	0.145303	Q96L42	KCNH8	Potassium voltage-gated channel subfamily H member 8 (ELK1) (hElk1) (Ether-a-go-go-like potassium channel 3) (ELK channel 3) (ELK3) (Voltage-gated potassium channel subunit Kv12.1)
369	XM_013080629.1	0.760422	6.01501e-15	Q6W5P4	NPSR1 GPR154 GPRA PGR14	Neuropeptide S receptor (G-protein coupled receptor 154) (G-protein coupled receptor PGR14) (G-protein coupled receptor for asthma susceptibility)
370	XM_013080635.1	0.22739	0.0530258	Q6URK8	TEPP	Testis, prostate and placenta-expressed protein
371	XM_005095029.2	0.551501	4.26333e-07	O60318	MCM3AP GANP KIAA0572 MAP80	Germinal-center associated nuclear protein (GANP) (80 kDa MCM3-associated protein) (MCM3 acetylating protein) (MCM3AP) (EC 2.3.1.-) (MCM3 acetyltransferase)
372	XM_005095061.2	0.572004	1.24767e-07	NA	NA	NA
373	XM_005095033.2	0.487475	1.21983e-05	P55201	BRPF1 BR140	Peregrin (Bromodomain and PHD finger-containing protein 1) (Protein Br140)
374	XM_005095047.2	0.416008	0.000251803	I3L4X2	ABCC1	Multidrug resistance-associated protein 1 (Fragment)
375	XM_005095078.2	0.800472	1.92526e-17	Q93009	USP7 HAUSP	Ubiquitin carboxyl-terminal hydrolase 7 (EC 3.4.19.12) (Deubiquitinating enzyme 7) (Herpesvirus-associated ubiquitin-specific protease) (Ubiquitin thioesterase 7) (Ubiquitin-specific-processing protease 7)
376	XM_005095084.2	0.595776	2.69186e-08	H3BTI0	CRISPLD2	Cysteine-rich secretory protein LCCL domain-containing 2
377	XM_005095086.2	0.480556	1.68561e-05	Q6ZWL3	CYP4V2	Cytochrome P450 4V2 (EC 1.14.14.-) (Docosahexaenoic acid omega-hydroxylase CYP4V2) (EC 1.14.14.79)
378	XM_005095103.2	0.553758	3.7391e-07	Q9ULC5	ACSL5 ACS5 FACL5 UNQ633/PRO1250	Long-chain-fatty-acid--CoA ligase 5 (EC 6.2.1.3) (Long-chain acyl-CoA synthetase 5) (LACS 5)
379	XM_005095089.2	0.79542	4.25911e-17	E9PG46	AAK1	AP2-associated protein kinase 1
380	XM_013080677.1	0.662798	1.68269e-10	Q8IXL6	FAM20C DMP4	Extracellular serine/threonine protein kinase FAM20C (EC 2.7.11.1) (Dentin matrix protein 4) (DMP-4) (Golgi casein kinase) (Golgi-enriched fraction casein kinase) (GEF-CK)
381	XM_005095121.2	0.332434	0.00405945	F8W914	RTN4	Reticulon
382	XM_005095133.2	0.484184	1.42392e-05	O75864	PPP1R37 KIAA1986 LRRC68	Protein phosphatase 1 regulatory subunit 37 (Leucine-rich repeat-containing protein 68)
383	XM_005095137.2	0.274928	0.0185725	C9JIR6	PPM1B	Protein phosphatase 1B (Fragment)
384	XM_013080711.1	0.740983	6.63089e-14	Q16769	QPCT	Glutaminyl-peptide cyclotransferase (EC 2.3.2.5) (Glutaminyl cyclase) (QC) (sQC) (Glutaminyl-tRNA cyclotransferase) (Glutamyl cyclase) (EC)
385	XM_013080712.1	0.717635	9.0627e-13	P11831	SRF	Serum response factor (SRF)
386	XM_005095161.1	0.784661	2.15048e-16	O96006	ZBED1 ALTE DREF KIAA0785 TRAMP	Zinc finger BED domain-containing protein 1 (Putative Ac-like transposable element) (dREF homolog)
387	XM_013080717.1	0.482149	1.56564e-05	K7EPM3	ABCA5	ATP-binding cassette sub-family A member 5 (Fragment)
388	XM_013080724.1	0.253203	0.0306658	Q9ULC5	ACSL5 ACS5 FACL5 UNQ633/PRO1250	Long-chain-fatty-acid--CoA ligase 5 (EC 6.2.1.3) (Long-chain acyl-CoA synthetase 5) (LACS 5)
389	XM_013080728.1	0.561218	2.40614e-07	O43897	TLL1 TLL	Tolloid-like protein 1 (EC 3.4.24.-)
390	XM_005095197.2	0.270223	0.0207702	P20794	MAK	Serine/threonine-protein kinase MAK (EC 2.7.11.1) (Male germ cell-associated kinase)
391	XM_005095203.2	0.801961	1.51707e-17	C9JDI9	NR6A1	Nuclear receptor subfamily 6 group A member 1 (Fragment)
392	XM_005095226.2	0.269031	0.0213612	Q9BYN0	SRXN1 C20orf139 SRX SRX1	Sulfiredoxin-1 (EC 1.8.98.2)
393	XM_013080748.1	0.331324	0.00419215	Q15506	SPA17 SP17	Sperm surface protein Sp17 (Cancer/testis antigen 22) (CT22) (Sp17-1) (Sperm autoantigenic protein 17) (Sperm protein 17)
394	XM_013080779.1	0.784293	2.26919e-16	A0A2U3TZM1	CASK	Peripheral plasma membrane protein CASK
395	XM_013080826.1	0.804429	1.01742e-17	A0A087X0W8	RELA	Transcription factor p65
396	XM_013080828.1	0.769654	1.77438e-15	Q9UHB7	AFF4 AF5Q31 MCEF HSPC092	AF4/FMR2 family member 4 (ALL1-fused gene from chromosome 5q31 protein) (Protein AF-5q31) (Major CDK9 elongation factor-associated protein)
397	XM_013080843.1	0.59504	2.82802e-08	Q8IV61	RASGRP3 GRP3 KIAA0846	Ras guanyl-releasing protein 3 (Calcium and DAG-regulated guanine nucleotide exchange factor III) (Guanine nucleotide exchange factor for Rap1)
398	XM_013080869.1	0.546612	5.64704e-07	Q92786	PROX1	Prospero homeobox protein 1 (Homeobox prospero-like protein PROX1) (PROX-1)
399	XM_005095450.2	0.690162	1.43302e-11	E7EPK1	2020-09-07	Septin-7
400	XM_013080877.1	0.604758	1.45914e-08	Q92736	RYR2	Ryanodine receptor 2 (RYR-2) (RyR2) (hRYR-2) (Cardiac muscle ryanodine receptor) (Cardiac muscle ryanodine receptor-calcium release channel) (Type 2 ryanodine receptor)
401	XM_005095492.2	0.581522	6.85145e-08	H3BLW6	TMEM63B	CSC1-like protein 2 (Fragment)
402	XM_005095489.2	0.582381	6.48487e-08	Q5T3F8	TMEM63B C6orf110	CSC1-like protein 2 (Transmembrane protein 63B)
403	XM_013080899.1	0.215997	0.0664534	Q16572	SLC18A3 VACHT	Vesicular acetylcholine transporter (VAChT) (Solute carrier family 18 member 3)
404	XM_005095504.2	0.715896	1.08974e-12	Q13489	BIRC3 API2 MIHC RNF49	Baculoviral IAP repeat-containing protein 3 (EC 2.3.2.27) (Apoptosis inhibitor 2) (API2) (Cellular inhibitor of apoptosis 2) (C-IAP2) (IAP homolog C) (Inhibitor of apoptosis protein 1) (hIAP-1) (hIAP1) (RING finger protein 49) (RING-type E3 ubiquitin transferase BIRC3) (TNFR2-TRAF-signaling complex protein 1)
405	XM_005095535.2	0.526373	1.72615e-06	P20594	NPR2 ANPRB	Atrial natriuretic peptide receptor 2 (EC 4.6.1.2) (Atrial natriuretic peptide receptor type B) (ANP-B) (ANPR-B) (NPR-B) (Guanylate cyclase B) (GC-B)
406	XM_013080927.1	0.414602	0.000265524	P06276	BCHE CHE1	Cholinesterase (EC 3.1.1.8) (Acylcholine acylhydrolase) (Butyrylcholine esterase) (Choline esterase II) (Pseudocholinesterase)
407	XM_005095563.2	0.521896	2.18896e-06	Q9Y3D8	AK6 CINAP AD-004 CGI-137	Adenylate kinase isoenzyme 6 (AK6) (EC 2.7.4.3) (Adrenal gland protein AD-004) (Coilin-interacting nuclear ATPase protein) (hCINAP) (Dual activity adenylate kinase/ATPase) (AK/ATPase)
408	XM_013080936.1	0.190205	0.107002	A0A0C4DG16	CALCR	Calcitonin receptor
409	XM_013080985.1	0.51392	3.31433e-06	Q6NVY1	HIBCH	3-hydroxyisobutyryl-CoA hydrolase, mitochondrial (EC 3.1.2.4) (3-hydroxyisobutyryl-coenzyme A hydrolase) (HIB-CoA hydrolase) (HIBYL-CoA-H)
410	XM_005095624.2	0.795526	4.19011e-17	Q8IVB5	LIX1L	LIX1-like protein
411	XM_005095627.2	0.642436	8.96954e-10	Q9Y296	TRAPPC4 SBDN CGI-104 HSPC172 PTD009	Trafficking protein particle complex subunit 4 (Hematopoietic stem/progenitor cell protein 172) (Synbindin) (TRS23 homolog)
412	XM_013080997.1	0.871589	1.1258e-23	A2A3F7	TRPM3	Transient receptor potential cation channel subfamily M member 3
413	XM_013080996.1	0.631224	2.13967e-09	H7BYP1	TRPM3 hCG_2042991	Transient receptor potential cation channel subfamily M member 3 (Transient receptor potential cation channel, subfamily M, member 3, isoform CRA_c)
414	XM_005095651.2	0.702135	4.47122e-12	Q8TAD4	SLC30A5 ZNT5 ZNTL1 ZTL1 UNQ863/PRO1879	Zinc transporter 5 (ZnT-5) (Solute carrier family 30 member 5) (ZnT-like transporter 1) (hZTL1)
415	XM_013081019.1	0.0641134	0.589966	NA	NA	NA
416	XM_013081011.1	0.175846	0.136719	NA	NA	NA
417	XM_013081032.1	0.213195	0.0701442	P57721	PCBP3 PCBP3-OT1 PCBP3OT	Poly(rC)-binding protein 3 (Alpha-CP3) (PCBP3-overlapping transcript) (PCBP3-overlapping transcript 1)
418	XM_005095708.2	0.70169	4.67364e-12	F8VSC7	EIF4B	Eukaryotic translation initiation factor 4B
419	XM_005095723.2	0.68649	2.02566e-11	Q92536	SLC7A6 KIAA0245	Y+L amino acid transporter 2 (Cationic amino acid transporter, y+ system) (Solute carrier family 7 member 6) (y(+)L-type amino acid transporter 2) (Y+LAT2) (y+LAT-2)
420	XM_013081049.1	0.572626	1.20041e-07	Q9UKA9	PTBP2 NPTB PTB PTBLP	Polypyrimidine tract-binding protein 2 (Neural polypyrimidine tract-binding protein) (Neurally-enriched homolog of PTB) (PTB-like protein)
421	XM_013081048.1	0.452066	5.9459e-05	Q9UKA9	PTBP2 NPTB PTB PTBLP	Polypyrimidine tract-binding protein 2 (Neural polypyrimidine tract-binding protein) (Neurally-enriched homolog of PTB) (PTB-like protein)
422	XM_013081047.1	0.591662	3.54156e-08	A6NLN1	PTBP1 hCG_20560	Polypyrimidine tract binding protein 1, isoform CRA_b (Polypyrimidine tract-binding protein 1)
423	XM_005095757.2	0.46068	4.10954e-05	Q8NB46	ANKRD52	Serine/threonine-protein phosphatase 6 regulatory ankyrin repeat subunit C (PP6-ARS-C) (Serine/threonine-protein phosphatase 6 regulatory subunit ARS-C) (Ankyrin repeat domain-containing protein 52)
424	XM_005095759.2	0.461757	3.92124e-05	Q8NB46	ANKRD52	Serine/threonine-protein phosphatase 6 regulatory ankyrin repeat subunit C (PP6-ARS-C) (Serine/threonine-protein phosphatase 6 regulatory subunit ARS-C) (Ankyrin repeat domain-containing protein 52)
425	XM_005095769.2	0.34478	0.00281612	NA	NA	NA
426	XM_005095772.2	0.618562	5.4816e-09	Q9Y6D6	ARFGEF1 ARFGEP1 BIG1	Brefeldin A-inhibited guanine nucleotide-exchange protein 1 (Brefeldin A-inhibited GEP 1) (ADP-ribosylation factor guanine nucleotide-exchange factor 1) (p200 ARF guanine nucleotide exchange factor) (p200 ARF-GEP1)
427	XM_005095788.2	0.301522	0.00953146	Q13155	AIMP2 JTV1 PRO0992	Aminoacyl tRNA synthase complex-interacting multifunctional protein 2 (Multisynthase complex auxiliary component p38) (Protein JTV-1)
428	XM_013081084.1	0.0142286	0.904897	Q92889	ERCC4 ERCC11 XPF	DNA repair endonuclease XPF (EC 3.1.-.-) (DNA excision repair protein ERCC-4) (DNA repair protein complementing XP-F cells) (Xeroderma pigmentosum group F-complementing protein)
429	XM_005095822.2	0.20176	0.0869459	Q9NWZ3	IRAK4	Interleukin-1 receptor-associated kinase 4 (IRAK-4) (EC 2.7.11.1) (Renal carcinoma antigen NY-REN-64)
430	XM_013081096.1	0.337501	0.00349988	Q96CX2	KCTD12 C13orf2 KIAA1778 PFET1	BTB/POZ domain-containing protein KCTD12 (Pfetin) (Predominantly fetal expressed T1 domain)
431	NM_001204711.1	0.932751	3.51722e-33	Q92793	CREBBP CBP	CREB-binding protein (EC 2.3.1.48)
432	XM_013081106.1	0.520618	2.34096e-06	P30531	SLC6A1 GABATR GABT1 GAT1	Sodium- and chloride-dependent GABA transporter 1 (GAT-1) (Solute carrier family 6 member 1)
433	XM_005095879.2	0.346688	0.00265792	P51149	RAB7A RAB7	Ras-related protein Rab-7a
434	XM_005095891.2	0.528493	1.54066e-06	Q9UKK9	NUDT5 NUDIX5 HSPC115	ADP-sugar pyrophosphatase (EC 3.6.1.13) (8-oxo-dGDP phosphatase) (EC 3.6.1.58) (Nuclear ATP-synthesis protein NUDIX5) (EC 2.7.7.96) (Nucleoside diphosphate-linked moiety X motif 5) (Nudix motif 5) (hNUDT5) (YSA1H)
435	XM_013081137.1	0.826326	2.24642e-19	Q9BZD2	SLC29A3 ENT3 UNQ717/PRO1380	Equilibrative nucleoside transporter 3 (hENT3) (Solute carrier family 29 member 3)
436	XM_013081141.1	0.307372	0.00816349	Q96EX2	RNFT2 TMEM118	RING finger and transmembrane domain-containing protein 2 (Transmembrane protein 118)
437	XM_013081158.1	0.556601	3.1648e-07	Q15043	SLC39A14 KIAA0062 ZIP14	Zinc transporter ZIP14 (LIV-1 subfamily of ZIP zinc transporter 4) (LZT-Hs4) (Solute carrier family 39 member 14) (Zrt- and Irt-like protein 14) (ZIP-14)
438	XM_013081179.1	0.137914	0.2446	NA	NA	NA
439	XM_005096015.2	0.738634	8.73446e-14	Q9UIG0	BAZ1B WBSC10 WBSCR10 WBSCR9 WSTF	Tyrosine-protein kinase BAZ1B (EC 2.7.10.2) (Bromodomain adjacent to zinc finger domain protein 1B) (Williams syndrome transcription factor) (Williams-Beuren syndrome chromosomal region 10 protein) (Williams-Beuren syndrome chromosomal region 9 protein) (hWALp2)
440	XM_013081184.1	0.869549	1.89935e-23	Q8TDY2	RB1CC1 KIAA0203 RBICC	RB1-inducible coiled-coil protein 1 (FAK family kinase-interacting protein of 200 kDa) (FIP200)
441	XM_005096024.2	0.420829	0.000209533	Q8IVQ6	ZDHHC21	Palmitoyltransferase ZDHHC21 (EC 2.3.1.225) (Zinc finger DHHC domain-containing protein 21) (DHHC-21)
442	XM_005096045.2	0.615855	6.66677e-09	A0A0A0MTP6	INPPL1	Phosphatidylinositol 3,4,5-trisphosphate 5-phosphatase 2
443	XM_005096044.2	0.388036	0.000693567	A0A0A0MTP6	INPPL1	Phosphatidylinositol 3,4,5-trisphosphate 5-phosphatase 2
444	XR_001184746.1	0.316613	0.00635184	NA	NA	NA
445	XM_005096092.2	0.834035	5.15967e-20	Q96J94	PIWIL1 HIWI	Piwi-like protein 1 (EC 3.1.26.-)
446	XM_005096105.2	0.811343	3.22083e-18	Q9P2R3	ANKFY1 ANKHZN KIAA1255	Rabankyrin-5 (Rank-5) (Ankyrin repeat and FYVE domain-containing protein 1) (Ankyrin repeats hooked to a zinc finger motif)
447	XM_013081207.1	0.852552	1.08247e-21	Q9UHV7	MED13 ARC250 KIAA0593 THRAP1 TRAP240	Mediator of RNA polymerase II transcription subunit 13 (Activator-recruited cofactor 250 kDa component) (ARC250) (Mediator complex subunit 13) (Thyroid hormone receptor-associated protein 1) (Thyroid hormone receptor-associated protein complex 240 kDa component) (Trap240) (Vitamin D3 receptor-interacting protein complex component DRIP250) (DRIP250)
448	XM_013081217.1	0.497825	7.42021e-06	Q15777	MPPED2 C11orf8 FAM1B	Metallophosphoesterase MPPED2 (EC 3.1.-.-) (Fetal brain protein 239) (239FB) (Metallophosphoesterase domain-containing protein 2)
449	XM_013081222.1	0.545093	6.15661e-07	Q8IY92	SLX4 BTBD12 KIAA1784 KIAA1987	Structure-specific endonuclease subunit SLX4 (BTB/POZ domain-containing protein 12)
450	XM_005096117.2	0.313843	0.0068536	Q9NPI8	FANCF	Fanconi anemia group F protein (Protein FACF)
451	XM_005096196.2	0.874939	4.67545e-24	H7C5W0	DNAJB5	DnaJ homolog subfamily B member 5
452	XM_005096199.2	0.601056	1.88239e-08	Q96SW2	CRBN AD-006	Protein cereblon
453	XM_005096212.2	0.697065	7.37284e-12	Q9NRX4	PHPT1 PHP14 CGI-202 HSPC141	14 kDa phosphohistidine phosphatase (EC 3.9.1.3) (Phosphohistidine phosphatase 1) (PHPT1) (Protein histidine phosphatase) (PHP) (Protein janus-A homolog)
454	XM_005096245.2	0.56547	1.86253e-07	Q92556	ELMO1 KIAA0281	Engulfment and cell motility protein 1 (Protein ced-12 homolog)
455	XM_005096249.2	0.703603	3.86074e-12	A0A0A0MRT2	WAC	WW domain-containing adapter protein with coiled-coil
456	XM_005096267.2	0.653849	3.56618e-10	Q6P2E9	EDC4 HEDLS	Enhancer of mRNA-decapping protein 4 (Autoantigen Ge-1) (Autoantigen RCD-8) (Human enhancer of decapping large subunit) (Hedls)
457	XM_013081309.1	0.604209	1.51563e-08	Q1EHB4	SLC5A12 SMCT2	Sodium-coupled monocarboxylate transporter 2 (Electroneutral sodium monocarboxylate cotransporter) (Low-affinity sodium-lactate cotransporter) (Solute carrier family 5 member 12)
458	XM_005096321.2	0.799623	2.20349e-17	O96013	PAK4 KIAA1142	Serine/threonine-protein kinase PAK 4 (EC 2.7.11.1) (p21-activated kinase 4) (PAK-4)
459	XM_013081335.1	0.23514	0.0452275	P18405	SRD5A1	3-oxo-5-alpha-steroid 4-dehydrogenase 1 (EC 1.3.1.22) (SR type 1) (Steroid 5-alpha-reductase 1) (S5AR 1)
460	XM_005096327.2	0.706424	2.90463e-12	NA	NA	NA
461	XM_005096353.2	0.858236	2.97013e-22	A0A0A0MSE9	PLEKHB2	Pleckstrin homology domain-containing family B member 2
462	XM_005096362.2	0.745765	3.74904e-14	O60260	PRKN PARK2	E3 ubiquitin-protein ligase parkin (Parkin) (EC 2.3.2.31) (Parkin RBR E3 ubiquitin-protein ligase) (Parkinson juvenile disease protein 2) (Parkinson disease protein 2)
463	XM_013081354.1	0.560066	2.57749e-07	G3XAD3	GRIK2 hCG_16784	Glutamate receptor ionotropic, kainate 2 (Glutamate receptor, ionotropic, kainate 2, isoform CRA_b)
464	XM_013081364.1	0.573872	1.11087e-07	F8WEZ8	GRIK2	Glutamate receptor ionotropic, kainate 2
465	NM_001204614.1	0.847187	3.49373e-21	Q13002	GRIK2 GLUR6	Glutamate receptor ionotropic, kainate 2 (GluK2) (Excitatory amino acid receptor 4) (EAA4) (Glutamate receptor 6) (GluR-6) (GluR6)
466	XM_005096383.2	0.544574	6.34049e-07	Q9GZQ4	NMUR2 NMU2R TGR1	Neuromedin-U receptor 2 (NMU-R2) (G-protein coupled receptor FM-4) (G-protein coupled receptor TGR-1)
467	XM_005096390.2	0.803664	1.15219e-17	Q15329	E2F5	Transcription factor E2F5 (E2F-5)
468	XM_013081376.1	0.437342	0.000109318	O43861	ATP9B ATPIIB NEO1L HUSSY-20	Probable phospholipid-transporting ATPase IIB (EC 7.6.2.1) (ATPase class II type 9B)
469	XM_013081375.1	0.097845	0.410202	O43861	ATP9B ATPIIB NEO1L HUSSY-20	Probable phospholipid-transporting ATPase IIB (EC 7.6.2.1) (ATPase class II type 9B)
470	XM_005096445.2	0.841689	1.10931e-20	E9PBY7	ZC3H11A	Zinc finger CCCH domain-containing protein 11A (Fragment)
471	XM_005096478.2	0.427464	0.000161979	NA	NA	NA
472	XM_005096454.2	0.080626	0.497718	P35580	MYH10	Myosin-10 (Cellular myosin heavy chain, type B) (Myosin heavy chain 10) (Myosin heavy chain, non-muscle IIb) (Non-muscle myosin heavy chain B) (NMMHC-B) (Non-muscle myosin heavy chain IIb) (NMMHC II-b) (NMMHC-IIB)
473	XM_013081427.1	0.627084	2.92383e-09	Q8NBJ4	GOLM1 C9orf155 GOLPH2 PSEC0242 UNQ686/PRO1326	Golgi membrane protein 1 (Golgi membrane protein GP73) (Golgi phosphoprotein 2)
474	XM_005096487.2	0.432226	0.000134215	Q8NBJ4	GOLM1 C9orf155 GOLPH2 PSEC0242 UNQ686/PRO1326	Golgi membrane protein 1 (Golgi membrane protein GP73) (Golgi phosphoprotein 2)
475	XM_005096533.2	0.661292	1.91282e-10	Q9ULX9	MAFF	Transcription factor MafF (U-Maf) (V-maf musculoaponeurotic fibrosarcoma oncogene homolog F)
476	XM_005096537.2	0.463795	3.58668e-05	Q7Z7L1	SLFN11	Schlafen family member 11 (EC 3.6.-.-)
477	XM_005096543.2	0.660022	2.12997e-10	P51798	CLCN7	H(+)/Cl(-) exchange transporter 7 (Chloride channel 7 alpha subunit) (Chloride channel protein 7) (ClC-7)
478	XM_013081459.1	0.869262	2.04288e-23	Q15438	CYTH1 D17S811E PSCD1	Cytohesin-1 (PH, SEC7 and coiled-coil domain-containing protein 1) (SEC7 homolog B2-1)
479	XM_013081460.1	0.777416	6.07945e-16	Q9H1Z4	WDR13	WD repeat-containing protein 13
480	XM_005096585.2	0.505169	5.16301e-06	NA	NA	NA
481	XM_005096563.2	0.423742	0.000187264	NA	NA	NA
482	XM_005096589.2	0.85281	1.02188e-21	H0Y8F1	PTK7	Inactive tyrosine-protein kinase 7 (Fragment)
483	XM_005096566.2	0.209494	0.0752698	Q8NHV4	NEDD1	Protein NEDD1 (Neural precursor cell expressed developmentally down-regulated protein 1) (NEDD-1)
484	XM_005096579.2	0.800552	1.90096e-17	P62993	GRB2 ASH	Growth factor receptor-bound protein 2 (Adapter protein GRB2) (Protein Ash) (SH2/SH3 adapter GRB2)
485	XM_013081479.1	0.641692	9.51197e-10	O95415	BRI3	Brain protein I3 (pRGR2)
486	XM_005096600.2	0.324273	0.00512882	Q12908	SLC10A2 ASBT ISBT NTCP2	Ileal sodium/bile acid cotransporter (Apical sodium-dependent bile acid transporter) (ASBT) (Ileal Na(+)/bile acid cotransporter) (Ileal sodium-dependent bile acid transporter) (IBAT) (ISBT) (Na(+)-dependent ileal bile acid transporter) (Sodium/taurocholate cotransporting polypeptide, ileal) (Solute carrier family 10 member 2)
487	XM_005096613.2	0.38013	0.000909116	Q6YHK3	CD109 CPAMD7	CD109 antigen (150 kDa TGF-beta-1-binding protein) (C3 and PZP-like alpha-2-macroglobulin domain-containing protein 7) (Platelet-specific Gov antigen) (p180) (r150) (CD antigen CD109)
488	XM_005096621.2	0.687282	1.88072e-11	NA	NA	NA
489	XM_005096640.2	0.574708	1.05434e-07	E9PJ24	PHRF1	PHD and RING finger domain-containing protein 1
490	XM_005096700.2	0.475985	2.07925e-05	NA	NA	NA
491	XM_005096722.2	0.657973	2.53072e-10	P63132	HERVK_113	Endogenous retrovirus group K member 113 Pol protein (HERV-K113 Pol protein) (HERV-K_19p13.11 provirus ancestral Pol protein) [Includes: Reverse transcriptase (RT) (EC 2.7.7.49), Ribonuclease H (RNase H) (EC 3.1.26.4), Integrase (IN)]
492	XM_005096726.2	0.577439	8.8811e-08	Q8TEX9	IPO4 IMP4B RANBP4	Importin-4 (Imp4) (Importin-4b) (Imp4b) (Ran-binding protein 4) (RanBP4)
493	XM_013081547.1	0.660124	2.11175e-10	P47989	XDH XDHA	Xanthine dehydrogenase/oxidase [Includes: Xanthine dehydrogenase (XD) (EC 1.17.1.4), Xanthine oxidase (XO) (EC 1.17.3.2) (Xanthine oxidoreductase) (XOR)]
494	XM_005096751.2	0.714585	1.25105e-12	Q9BYM8	RBCK1 C20orf18 RNF54 UBCE7IP3 XAP3 XAP4	RanBP-type and C3HC4-type zinc finger-containing protein 1 (EC 2.3.2.31) (HBV-associated factor 4) (Heme-oxidized IRP2 ubiquitin ligase 1) (HOIL-1) (Hepatitis B virus X-associated protein 4) (RING finger protein 54) (RING-type E3 ubiquitin transferase HOIL-1) (Ubiquitin-conjugating enzyme 7-interacting protein 3)
495	XM_005096761.2	0.101563	0.392557	A0A2R8YDL4	MED19	Mediator of RNA polymerase II transcription subunit 19 (Mediator complex subunit 19) (Fragment)
496	XM_005096766.2	0.13114	0.268766	Q9H765	ASB8 PP14212	Ankyrin repeat and SOCS box protein 8 (ASB-8)
497	XM_013081636.1	0.206933	0.078988	A0A087X1X2	PTPRT	Receptor-type tyrosine-protein phosphatase T
498	XM_013081640.1	0.616895	6.185e-09	Q5T200	ZC3H13 KIAA0853	Zinc finger CCCH domain-containing protein 13
499	XM_005096839.2	0.804493	1.00685e-17	NA	NA	NA
500	XM_005096864.2	0.805294	8.83289e-18	D3DQ30	TTC39A hCG_40295	HCG40295, isoform CRA_d (Tetratricopeptide repeat protein 39A)
501	XM_013081683.1	-0.0108624	0.927327	A6NGN9	IGLON5	IgLON family member 5
502	XM_005096910.2	0.893505	2.16446e-26	P06213	INSR	Insulin receptor (IR) (EC 2.7.10.1) (CD antigen CD220) [Cleaved into: Insulin receptor subunit alpha, Insulin receptor subunit beta]
503	XM_005096926.2	0.769144	1.90081e-15	Q8NBK3	SUMF1 PSEC0152 UNQ3037/PRO9852	Formylglycine-generating enzyme (FGE) (EC 1.8.3.7) (C-alpha-formylglycine-generating enzyme 1) (Sulfatase-modifying factor 1)
504	XM_005096973.1	0.641794	9.43603e-10	Q96F81	DISP1 DISPA	Protein dispatched homolog 1
505	XM_005096963.2	0.511269	3.7956e-06	Q68CQ7	GLT8D1 GALA4A AD-017 MSTP137 UNQ572/PRO1134	Glycosyltransferase 8 domain-containing protein 1 (EC 2.4.1.-)
506	XM_013081743.1	0.303127	0.00913774	NA	NA	NA
507	XM_005096989.2	0.717578	9.1179e-13	Q00526	CDK3 CDKN3	Cyclin-dependent kinase 3 (EC 2.7.11.22) (Cell division protein kinase 3)
508	XM_005096996.2	0.690423	1.39789e-11	Q9NYT6	ZNF226	Zinc finger protein 226
509	XM_013081747.1	0.613818	7.71519e-09	Q9Y2K2	SIK3 KIAA0999 QSK L19	Serine/threonine-protein kinase SIK3 (EC 2.7.11.1) (Salt-inducible kinase 3) (SIK-3) (Serine/threonine-protein kinase QSK)
510	XM_005097002.2	0.679725	3.7825e-11	Q8WVD5	RNF141 ZNF230	RING finger protein 141 (Zinc finger protein 230)
511	XM_005097026.2	0.365136	0.00149157	E7EMG1	TNS1	Tensin-1 (Fragment)
512	XM_013081761.1	0.489069	1.13111e-05	H0Y4U1	TNS1	Tensin-1
513	XM_013081777.1	0.45757	4.70108e-05	Q9UNA1	ARHGAP26 GRAF KIAA0621 OPHN1L	Rho GTPase-activating protein 26 (GTPase regulator associated with focal adhesion kinase) (Oligophrenin-1-like protein) (Rho-type GTPase-activating protein 26)
514	XM_013081778.1	0.747629	2.9913e-14	Q8NI27	THOC2 CXorf3	THO complex subunit 2 (Tho2) (hTREX120)
515	XM_005097049.2	0.577595	8.79401e-08	C9JJH2	MFSD6	Major facilitator superfamily domain-containing protein 6 (Fragment)
516	XM_013081789.1	0.770274	1.63127e-15	Q5TH69	ARFGEF3 BIG3 C6orf92 KIAA1244	Brefeldin A-inhibited guanine nucleotide-exchange protein 3 (ARFGEF family member 3)
517	XM_013081790.1	0.931686	6.03302e-33	Q5TH69	ARFGEF3 BIG3 C6orf92 KIAA1244	Brefeldin A-inhibited guanine nucleotide-exchange protein 3 (ARFGEF family member 3)
518	XM_005097097.2	0.865896	4.74261e-23	NA	NA	NA
519	XM_005097100.2	0.729702	2.42629e-13	O75937	DNAJC8 SPF31 HSPC315 HSPC331	DnaJ homolog subfamily C member 8 (Splicing protein spf31)
520	XM_005097111.2	0.407116	0.000350856	Q5SRI9	MANEA	Glycoprotein endo-alpha-1,2-mannosidase (Endo-alpha mannosidase) (Endomannosidase) (hEndo) (EC 3.2.1.130) (Mandaselin)
521	XM_013081807.1	0.405304	0.000374968	NA	NA	NA
522	XM_005097138.2	0.680854	3.41227e-11	Q04900	CD164	Sialomucin core protein 24 (MUC-24) (Endolyn) (Multi-glycosylated core protein 24) (MGC-24) (MGC-24v) (CD antigen CD164)
523	XM_005097184.2	0.913112	2.22768e-29	NA	NA	NA
524	XM_013081855.1	0.887415	1.39947e-25	P40818	USP8 KIAA0055 UBPY	Ubiquitin carboxyl-terminal hydrolase 8 (EC 3.4.19.12) (Deubiquitinating enzyme 8) (Ubiquitin isopeptidase Y) (hUBPy) (Ubiquitin thioesterase 8) (Ubiquitin-specific-processing protease 8)
525	XM_013081866.1	0.647186	6.13892e-10	Q06278	AOX1 AO	Aldehyde oxidase (EC 1.2.3.1) (Aldehyde oxidase 1) (Azaheterocycle hydroxylase) (EC 1.17.3.-)
526	XM_005097234.2	0.339641	0.00328497	NA	NA	NA
527	XR_220410.2	0.68044	3.54377e-11	NA	NA	NA
528	XM_005097253.1	0.669221	9.66015e-11	NA	NA	NA
529	XM_013081899.1	0.624782	3.4713e-09	P33527	ABCC1 MRP MRP1	Multidrug resistance-associated protein 1 (ATP-binding cassette sub-family C member 1) (Leukotriene C(4) transporter) (LTC4 transporter)
530	XM_005097286.2	0.846278	4.24239e-21	P08397	HMBS PBGD UPS	Porphobilinogen deaminase (PBG-D) (EC 2.5.1.61) (Hydroxymethylbilane synthase) (HMBS) (Pre-uroporphyrinogen synthase)
531	XM_005097289.2	0.646469	6.50304e-10	Q9NVA4	TMEM184C TMEM34 PRO1355	Transmembrane protein 184C (Transmembrane protein 34)
532	XM_013081935.1	0.843083	8.31142e-21	Q8NCE2	MTMR14 C3orf29	Myotubularin-related protein 14 (EC 3.1.3.-) (HCV NS5A-transactivated protein 4 splice variant A-binding protein 1) (NS5ATP4ABP1) (hJumpy)
533	XM_005097344.2	0.695832	8.31351e-12	Q9UPY6	WASF3 KIAA0900 SCAR3 WAVE3	Wiskott-Aldrich syndrome protein family member 3 (WASP family protein member 3) (Protein WAVE-3) (Verprolin homology domain-containing protein 3)
534	XM_005097380.2	0.464602	3.46179e-05	Q6NSJ0	MYORG KIAA1161	Myogenesis-regulating glycosidase (EC 3.2.1.-) (Uncharacterized family 31 glucosidase KIAA1161)
535	XM_005097389.2	0.546893	5.55727e-07	Q14032	BAAT	Bile acid-CoA:amino acid N-acyltransferase (BACAT) (BAT) (EC 2.3.1.65) (Glycine N-choloyltransferase) (Long-chain fatty-acyl-CoA hydrolase) (EC 3.1.2.2)
536	XM_013081987.1	0.394549	0.000552119	NA	NA	NA
537	XM_005097419.2	0.740731	6.83095e-14	O15118	NPC1	NPC intracellular cholesterol transporter 1 (Niemann-Pick C1 protein)
538	XM_005097421.1	0.632559	1.93273e-09	Q9HD15	SRA1 PP7684	Steroid receptor RNA activator 1 (Steroid receptor RNA activator protein) (SRAP)
539	XM_005097453.2	0.868439	2.51544e-23	O75204	TMEM127	Transmembrane protein 127
540	XM_005097459.2	0.486598	1.27136e-05	Q14865	ARID5B DESRT MRF2	AT-rich interactive domain-containing protein 5B (ARID domain-containing protein 5B) (MRF1-like protein) (Modulator recognition factor 2) (MRF-2)
541	XM_013082031.1	0.461757	3.92125e-05	Q9NUQ7	UFSP2 C4orf20	Ufm1-specific protease 2 (UfSP2) (EC 3.4.22.-)
542	XM_013082034.1	0.140954	0.234251	P0CG48	UBC	Polyubiquitin-C [Cleaved into: Ubiquitin]
543	XM_013082037.1	0.878026	2.03428e-24	Q6IAA8	LAMTOR1 C11orf59 PDRO PP7157	Ragulator complex protein LAMTOR1 (Late endosomal/lysosomal adaptor and MAPK and MTOR activator 1) (Lipid raft adaptor protein p18) (Protein associated with DRMs and endosomes) (p27Kip1-releasing factor from RhoA) (p27RF-Rho)
544	XM_013082027.1	0.481393	1.62154e-05	NA	NA	NA
545	XM_005097536.2	0.558436	2.83955e-07	Q96EC8	YIPF6	Protein YIPF6 (YIP1 family member 6)
546	XM_013082040.1	0.788957	1.13929e-16	A0A2U3TZI1	OTOP3	Proton channel OTOP3
547	XM_005097528.2	0.333991	0.00387959	Q9H0R3	TMEM222 C1orf160	Transmembrane protein 222
548	XM_005097558.2	0.368319	0.00134539	O43592	XPOT	Exportin-T (Exportin(tRNA)) (tRNA exportin)
549	XM_005097594.2	0.519344	2.50244e-06	Q9BZX2	UCK2 UMPK	Uridine-cytidine kinase 2 (UCK 2) (EC 2.7.1.48) (Cytidine monophosphokinase 2) (Testis-specific protein TSA903) (Uridine monophosphokinase 2)
550	XM_013082098.1	0.746817	3.3014e-14	NA	NA	NA
551	XM_013082113.1	0.401805	0.000425874	NA	NA	NA
552	XR_001184813.1	0.119447	0.314153	NA	NA	NA
553	XM_013082139.1	0.938627	1.5159e-34	Q92503	SEC14L1 SEC14L	SEC14-like protein 1
554	XM_013082133.1	0.661612	1.86155e-10	Q8N5K1	CISD2 CDGSH2 ERIS ZCD2	CDGSH iron-sulfur domain-containing protein 2 (Endoplasmic reticulum intermembrane small protein) (MitoNEET-related 1 protein) (Miner1) (Nutrient-deprivation autophagy factor-1) (NAF-1)
555	XM_013082141.1	0.920807	9.47381e-31	H7BZ52	ZSWIM8	Zinc finger SWIM domain-containing protein 8
556	XM_013082132.1	0.756723	9.66172e-15	Q9NR09	BIRC6 KIAA1289	Baculoviral IAP repeat-containing protein 6 (EC 2.3.2.27) (BIR repeat-containing ubiquitin-conjugating enzyme) (BRUCE) (RING-type E3 ubiquitin transferase BIRC6) (Ubiquitin-conjugating BIR domain enzyme apollon) (APOLLON)
557	XM_013082136.1	0.328361	0.00456554	Q92736	RYR2	Ryanodine receptor 2 (RYR-2) (RyR2) (hRYR-2) (Cardiac muscle ryanodine receptor) (Cardiac muscle ryanodine receptor-calcium release channel) (Type 2 ryanodine receptor)
558	XM_013082186.1	0.854674	6.72134e-22	A0A0D9SGJ6	SYNJ1	Synaptojanin-1
559	XM_005097751.2	0.249563	0.0332309	I3NI13	INO80E	INO80 complex subunit E
560	XM_013082213.1	0.889533	7.40342e-26	Q8IVI9	NOSTRIN	Nostrin (BM247 homolog) (Nitric oxide synthase traffic inducer) (Nitric oxide synthase trafficker) (eNOS-trafficking inducer)
561	XM_005097783.2	0.133774	0.259186	Q8IZD2	KMT2E MLL5	Inactive histone-lysine N-methyltransferase 2E (Inactive lysine N-methyltransferase 2E) (Myeloid/lymphoid or mixed-lineage leukemia protein 5)
562	XM_005097800.2	0.931734	5.88722e-33	Q12893	TMEM115 PL6 LUCA11.2	Transmembrane protein 115 (Placental protein 6) (Protein PL6)
563	XM_005097803.2	0.468346	2.93323e-05	Q9NU19	TBC1D22B C6orf197	TBC1 domain family member 22B
564	XM_005097829.2	0.683858	2.58783e-11	Q6PCB5	RSBN1L	Round spermatid basic protein 1-like protein
565	XM_005097855.2	0.417959	0.000233837	Q96G97	BSCL2	Seipin (Bernardinelli-Seip congenital lipodystrophy type 2 protein)
566	XM_005097856.2	0.827817	1.69998e-19	Q9BWT3	PAPOLG PAP2 PAPG	Poly(A) polymerase gamma (PAP-gamma) (EC 2.7.7.19) (Neo-poly(A) polymerase) (Neo-PAP) (Polynucleotide adenylyltransferase gamma) (SRP RNA 3'-adenylating enzyme) (Signal recognition particle RNA-adenylating enzyme) (SRP RNA-adenylating enzyme)
567	XM_013082256.1	0.868831	2.27861e-23	O60478	GPR137B TM7SF1	Integral membrane protein GPR137B (Transmembrane 7 superfamily member 1 protein)
568	XM_013082234.1	0.828432	1.51415e-19	Q9H2M9	RAB3GAP2 KIAA0839	Rab3 GTPase-activating protein non-catalytic subunit (RGAP-iso) (Rab3 GTPase-activating protein 150 kDa subunit) (Rab3-GAP p150) (Rab3-GAP150) (Rab3-GAP regulatory subunit)
569	XM_005097882.2	0.175527	0.137444	A0A1W2PRW1	GCNT2	N-acetyllactosaminide beta-1,6-N-acetylglucosaminyl-transferase
570	XM_013082264.1	0.183037	0.121141	NA	NA	NA
571	XM_013082287.1	0.623315	3.86988e-09	O15067	PFAS KIAA0361	Phosphoribosylformylglycinamidine synthase (FGAM synthase) (FGAMS) (EC 6.3.5.3) (Formylglycinamide ribonucleotide amidotransferase) (FGAR amidotransferase) (FGAR-AT) (Formylglycinamide ribotide amidotransferase)
572	XM_005097912.2	0.882385	6.03986e-25	Q8N5C8	TAB3 MAP3K7IP3	TGF-beta-activated kinase 1 and MAP3K7-binding protein 3 (Mitogen-activated protein kinase kinase kinase 7-interacting protein 3) (NF-kappa-B-activating protein 1) (TAK1-binding protein 3) (TAB-3) (TGF-beta-activated kinase 1-binding protein 3)
573	XM_005097940.1	0.586819	4.86741e-08	Q04828	AKR1C1 DDH DDH1	Aldo-keto reductase family 1 member C1 (EC 1.1.1.-) (20-alpha-hydroxysteroid dehydrogenase) (20-alpha-HSD) (EC 1.1.1.149) (Chlordecone reductase homolog HAKRC) (Dihydrodiol dehydrogenase 1/2) (DD1/DD2) (High-affinity hepatic bile acid-binding protein) (HBAB) (Indanol dehydrogenase) (EC 1.1.1.112) (Trans-1,2-dihydrobenzene-1,2-diol dehydrogenase) (EC 1.3.1.20)
574	XM_013082314.1	0.328734	0.004517	P37059	HSD17B2 EDH17B2 SDR9C2	Estradiol 17-beta-dehydrogenase 2 (EC 1.1.1.62) (17-beta-hydroxysteroid dehydrogenase type 2) (17-beta-HSD 2) (20 alpha-hydroxysteroid dehydrogenase) (20-alpha-HSD) (E2DH) (Microsomal 17-beta-hydroxysteroid dehydrogenase) (Short chain dehydrogenase/reductase family 9C member 2) (Testosterone 17-beta-dehydrogenase) (EC 1.1.1.239)
575	XM_005097969.2	0.678854	4.09446e-11	NA	NA	NA
576	XM_005097971.2	0.618057	5.68639e-09	O94856	NFASC KIAA0756	Neurofascin
577	XM_005098025.1	0.588285	4.42318e-08	Q9BXW4	MAP1LC3C	Microtubule-associated proteins 1A/1B light chain 3C (Autophagy-related protein LC3 C) (Autophagy-related ubiquitin-like modifier LC3 C) (MAP1 light chain 3-like protein 3) (MAP1A/MAP1B light chain 3 C) (MAP1A/MAP1B LC3 C) (Microtubule-associated protein 1 light chain 3 gamma)
578	XM_005097982.2	0.339522	0.00329656	Q03468	ERCC6 CSB	DNA excision repair protein ERCC-6 (EC 3.6.4.-) (ATP-dependent helicase ERCC6) (Cockayne syndrome protein CSB)
579	XM_005097991.2	0.380677	0.000892454	Q14978	NOLC1 KIAA0035 NS5ATP13	Nucleolar and coiled-body phosphoprotein 1 (140 kDa nucleolar phosphoprotein) (Nopp140) (Hepatitis C virus NS5A-transactivated protein 13) (HCV NS5A-transactivated protein 13) (Nucleolar 130 kDa protein) (Nucleolar phosphoprotein p130)
580	XM_013082357.1	0.334895	0.00377846	P0CG48	UBC	Polyubiquitin-C [Cleaved into: Ubiquitin]
581	XM_005098021.2	0.666988	1.1734e-10	P48723	HSPA13 STCH	Heat shock 70 kDa protein 13 (Microsomal stress-70 protein ATPase core) (Stress-70 protein chaperone microsome-associated 60 kDa protein)
582	XM_005098023.2	0.901888	1.36619e-27	NA	NA	NA
583	XM_005098046.2	0.236322	0.0441257	Q969Q5	RAB24	Ras-related protein Rab-24
584	XM_013082404.1	0.812478	2.65467e-18	P42892	ECE1	Endothelin-converting enzyme 1 (ECE-1) (EC 3.4.24.71)
585	XM_005098114.2	0.86038	1.79684e-22	P05556	ITGB1 FNRB MDF2 MSK12	Integrin beta-1 (Fibronectin receptor subunit beta) (Glycoprotein IIa) (GPIIA) (VLA-4 subunit beta) (CD antigen CD29)
586	XM_005098120.2	0.378917	0.000947107	Q00577	PURA PUR1	Transcriptional activator protein Pur-alpha (Purine-rich single-stranded DNA-binding protein alpha)
587	XM_005098143.2	0.898311	4.57326e-27	P61962	DCAF7 HAN11 WDR68	DDB1- and CUL4-associated factor 7 (WD repeat-containing protein 68) (WD repeat-containing protein An11 homolog)
588	XM_005098164.2	0.381343	0.000872534	NA	NA	NA
589	XM_005098211.2	0.702008	4.52787e-12	Q9UQE7	SMC3 BAM BMH CSPG6 SMC3L1	Structural maintenance of chromosomes protein 3 (SMC protein 3) (SMC-3) (Basement membrane-associated chondroitin proteoglycan) (Bamacan) (Chondroitin sulfate proteoglycan 6) (Chromosome-associated polypeptide) (hCAP)
590	XM_005098227.2	0.701897	4.57831e-12	A0A1B0GTZ9	ARHGAP21	Rho GTPase-activating protein 21 (Fragment)
591	XM_005098242.2	0.811222	3.28781e-18	A0A024QZW4	SLC35B3 hCG_14673	Adenosine 3'-phospho 5'-phosphosulfate transporter 2 (Solute carrier family 35, member B3, isoform CRA_b)
592	XM_005098280.2	0.759097	7.13473e-15	O75379	VAMP4	Vesicle-associated membrane protein 4 (VAMP-4)
593	XM_005098289.2	0.637091	1.36351e-09	A6NEE1	PLEKHD1	Pleckstrin homology domain-containing family D member 1 (PH domain-containing family D member 1)
594	XM_005098315.2	0.59893	2.17567e-08	P32019	INPP5B OCRL2	Type II inositol 1,4,5-trisphosphate 5-phosphatase (EC 3.1.3.36) (75 kDa inositol polyphosphate-5-phosphatase) (Phosphoinositide 5-phosphatase) (5PTase)
595	XM_005098336.2	0.687036	1.92462e-11	P16157	ANK1 ANK	Ankyrin-1 (ANK-1) (Ankyrin-R) (Erythrocyte ankyrin)
596	XM_005098358.2	0.435399	0.000118223	P23511	NFYA	Nuclear transcription factor Y subunit alpha (CAAT box DNA-binding protein subunit A) (Nuclear transcription factor Y subunit A) (NF-YA)
597	XM_005098355.2	0.310591	0.00748673	P23511	NFYA	Nuclear transcription factor Y subunit alpha (CAAT box DNA-binding protein subunit A) (Nuclear transcription factor Y subunit A) (NF-YA)
598	XM_013082558.1	0.493127	9.31695e-06	X6RDD7	ACBD5	Acyl-CoA-binding domain-containing protein 5 (Fragment)
599	XM_005098381.2	0.706999	2.73997e-12	P34897	SHMT2	Serine hydroxymethyltransferase, mitochondrial (SHMT) (EC 2.1.2.1) (Glycine hydroxymethyltransferase) (Serine methylase)
600	XM_005098388.2	0.750425	2.12418e-14	Q9GZU0	C6orf62 XTP12 Nbla00237	Uncharacterized protein C6orf62 (HBV X-transactivated gene 12 protein) (HBV XAg-transactivated protein 12)
601	XM_005098414.2	0.775683	7.75058e-16	Q16763	UBE2S E2EPF OK/SW-cl.73	Ubiquitin-conjugating enzyme E2 S (EC 2.3.2.23) (E2 ubiquitin-conjugating enzyme S) (E2-EPF) (Ubiquitin carrier protein S) (Ubiquitin-conjugating enzyme E2-24 kDa) (Ubiquitin-conjugating enzyme E2-EPF5) (Ubiquitin-protein ligase S)
602	XM_013082577.1	0.663874	1.53471e-10	P29074	PTPN4	Tyrosine-protein phosphatase non-receptor type 4 (EC 3.1.3.48) (Protein-tyrosine phosphatase MEG1) (MEG) (PTPase-MEG1)
603	XM_005098433.2	0.206488	0.0796488	NA	NA	NA
604	XM_013082582.1	0.661662	1.85364e-10	NA	NA	NA
605	XM_005098481.2	0.783904	2.40165e-16	Q9Y5Z6	B3GALT1	Beta-1,3-galactosyltransferase 1 (Beta-1,3-GalTase 1) (Beta3Gal-T1) (Beta3GalT1) (EC 2.4.1.86) (UDP-galactose:beta-N-acetyl-glucosamine-beta-1,3-galactosyltransferase 1)
606	XM_005098491.2	0.761217	5.4267e-15	Q5T9L3	WLS C1orf139 GPR177 UNQ85/PRO18667	Protein wntless homolog (Integral membrane protein GPR177) (Protein evenness interrupted homolog) (EVI) (Putative NF-kappa-B-activating protein 373)
607	XM_005098515.2	0.825965	2.40271e-19	Q70JA7	CHSY3 CHSY2 CSS3	Chondroitin sulfate synthase 3 (EC 2.4.1.175) (EC 2.4.1.226) (Carbohydrate synthase 2) (Chondroitin glucuronyltransferase 3) (Chondroitin synthase 2) (ChSy-2) (Glucuronosyl-N-acetylgalactosaminyl-proteoglycan 4-beta-N-acetylgalactosaminyltransferase II) (N-acetylgalactosaminyl-proteoglycan 3-beta-glucuronosyltransferase 3) (N-acetylgalactosaminyltransferase 3)
608	XM_013082641.1	0.682788	2.85668e-11	Q9Y4C5	CHST2 GN6ST	Carbohydrate sulfotransferase 2 (EC 2.8.2.-) (Galactose/N-acetylglucosamine/N-acetylglucosamine 6-O-sulfotransferase 2) (GST-2) (N-acetylglucosamine 6-O-sulfotransferase 1) (GlcNAc6ST-1) (Gn6ST-1)
609	XM_013082632.1	0.857152	3.817e-22	Q9NRL2	BAZ1A ACF1 WCRF180 HSPC317	Bromodomain adjacent to zinc finger domain protein 1A (ATP-dependent chromatin-remodeling protein) (ATP-utilizing chromatin assembly and remodeling factor 1) (hACF1) (CHRAC subunit ACF1) (Williams syndrome transcription factor-related chromatin-remodeling factor 180) (WCRF180) (hWALp1)
610	XM_005098557.2	0.855506	5.56587e-22	Q6ZNE5	ATG14 ATG14L KIAA0831	Beclin 1-associated autophagy-related key regulator (Barkor) (Autophagy-related protein 14-like protein) (Atg14L)
611	XM_013082649.1	0.787873	1.3393e-16	H0Y3A3	DAB2IP	Disabled homolog 2-interacting protein (Fragment)
612	XR_001184851.1	0.301592	0.00951412	NA	NA	NA
613	XM_005098627.2	0.603727	1.56696e-08	NA	NA	NA
614	XM_005098630.2	0.480295	1.7061e-05	Q7L0R7	RNF44 KIAA1100	RING finger protein 44
615	XM_013082721.1	0.268999	0.0213775	Q9UK41	VPS28	Vacuolar protein sorting-associated protein 28 homolog (H-Vps28) (ESCRT-I complex subunit VPS28)
616	XM_013082725.1	0.247392	0.034845	P46019	PHKA2 PHKLA PYK	Phosphorylase b kinase regulatory subunit alpha, liver isoform (Phosphorylase kinase alpha L subunit)
617	XM_005098709.2	0.645492	7.03286e-10	Q8TED4	SLC37A2	Glucose-6-phosphate exchanger SLC37A2 (Solute carrier family 37 member 2)
618	XM_013082739.1	0.785691	1.84908e-16	Q13153	PAK1	Serine/threonine-protein kinase PAK 1 (EC 2.7.11.1) (Alpha-PAK) (p21-activated kinase 1) (PAK-1) (p65-PAK)
619	XM_013082741.1	0.200549	0.0888967	NA	NA	NA
620	XM_013082744.1	0.71173	1.6853e-12	O95155	UBE4B HDNB1 KIAA0684 UFD2	Ubiquitin conjugation factor E4 B (EC 2.3.2.27) (Homozygously deleted in neuroblastoma 1) (RING-type E3 ubiquitin transferase E4 B) (Ubiquitin fusion degradation protein 2)
621	XM_005098719.2	0.46762	3.02943e-05	P45985	MAP2K4 JNKK1 MEK4 MKK4 PRKMK4 SEK1 SERK1 SKK1	Dual specificity mitogen-activated protein kinase kinase 4 (MAP kinase kinase 4) (MAPKK 4) (EC 2.7.12.2) (JNK-activating kinase 1) (MAPK/ERK kinase 4) (MEK 4) (SAPK/ERK kinase 1) (SEK1) (Stress-activated protein kinase kinase 1) (SAPK kinase 1) (SAPKK-1) (SAPKK1) (c-Jun N-terminal kinase kinase 1) (JNKK)
622	XM_013082750.1	0.811898	2.93084e-18	H7C148	CNOT3	CCR4-NOT transcription complex subunit 3 (Fragment)
623	XM_005098735.2	0.636422	1.43608e-09	H7C148	CNOT3	CCR4-NOT transcription complex subunit 3 (Fragment)
624	XM_013082762.1	0.201559	0.0872665	O94808	GFPT2	Glutamine--fructose-6-phosphate aminotransferase [isomerizing] 2 (EC 2.6.1.16) (D-fructose-6-phosphate amidotransferase 2) (Glutamine:fructose-6-phosphate amidotransferase 2) (GFAT 2) (GFAT2) (Hexosephosphate aminotransferase 2)
625	XM_005098793.2	0.653627	3.63214e-10	Q9UJ70	NAGK	N-acetyl-D-glucosamine kinase (N-acetylglucosamine kinase) (EC 2.7.1.59) (GlcNAc kinase)
626	XM_013082775.1	0.82377	3.60134e-19	Q9NP58	ABCB6 MTABC3 PRP UMAT	ATP-binding cassette sub-family B member 6, mitochondrial (Mitochondrial ABC transporter 3) (Mt-ABC transporter 3) (P-glycoprotein-related protein) (Ubiquitously-expressed mammalian ABC half transporter)
627	XM_005098781.2	0.635088	1.59198e-09	Q13324	CRHR2 CRF2R CRH2R	Corticotropin-releasing factor receptor 2 (CRF-R-2) (CRF-R2) (CRFR-2) (Corticotropin-releasing hormone receptor 2) (CRH-R-2) (CRH-R2)
628	XM_005098783.2	0.51712	2.8097e-06	Q13324	CRHR2 CRF2R CRH2R	Corticotropin-releasing factor receptor 2 (CRF-R-2) (CRF-R2) (CRFR-2) (Corticotropin-releasing hormone receptor 2) (CRH-R-2) (CRH-R2)
629	XM_005098789.2	0.763239	4.16888e-15	P49902	NT5C2 NT5B NT5CP PNT5	Cytosolic purine 5'-nucleotidase (EC 3.1.3.5) (Cytosolic 5'-nucleotidase II)
630	XM_005098875.2	0.624316	3.59355e-09	NA	NA	NA
631	XM_005098889.2	0.607685	1.19022e-08	O95218	ZRANB2 ZIS ZNF265	Zinc finger Ran-binding domain-containing protein 2 (Zinc finger protein 265) (Zinc finger, splicing)
632	XM_005098902.2	0.547423	5.39134e-07	NA	NA	NA
633	XM_013082861.1	0.417479	0.00023814	NA	NA	NA
634	XM_005098937.2	0.337902	0.00345866	NA	NA	NA
635	XM_005098941.2	0.682394	2.96228e-11	Q9BXW7	HDHD5 CECR5	Haloacid dehalogenase-like hydrolase domain-containing 5 (Cat eye syndrome critical region protein 5)
636	XM_005098940.2	0.796629	3.5292e-17	P11309	PIM1	Serine/threonine-protein kinase pim-1 (EC 2.7.11.1)
637	XM_005098944.2	0.571139	1.31633e-07	A8MWY0	KIAA1324L EIG121L	UPF0577 protein KIAA1324-like (Estrogen-induced gene 121-like protein) (hEIG121L)
638	XM_005098954.2	0.833229	6.03802e-20	Q9NUQ8	ABCF3	ATP-binding cassette sub-family F member 3
639	XM_005098956.2	0.337652	0.00348434	Q96E52	OMA1 MPRP1	Metalloendopeptidase OMA1, mitochondrial (EC 3.4.24.-) (Metalloprotease-related protein 1) (MPRP-1) (Overlapping with the m-AAA protease 1 homolog)
640	XM_005098959.2	0.468142	2.95994e-05	NA	NA	NA
641	XM_013082879.1	0.328633	0.00453011	O95391	SLU7	Pre-mRNA-splicing factor SLU7 (hSlu7)
642	XM_005098983.2	0.689109	1.58337e-11	Q9BX10	GTPBP2	GTP-binding protein 2
643	XM_013082904.1	0.567012	1.69584e-07	Q6ZMV9	KIF6 C6orf102	Kinesin-like protein KIF6
644	XM_005098993.2	0.490077	1.07816e-05	Q96Q07	BTBD9 KIAA1880	BTB/POZ domain-containing protein 9
645	XM_005098998.1	0.278369	0.0170941	Q8TB61	SLC35B2 PAPST1 PSEC0149	Adenosine 3'-phospho 5'-phosphosulfate transporter 1 (PAPS transporter 1) (Putative MAPK-activating protein PM15) (Putative NF-kappa-B-activating protein 48) (Solute carrier family 35 member B2)
646	XM_005099029.2	0.632064	2.00711e-09	Q7L804	RAB11FIP2 KIAA0941	Rab11 family-interacting protein 2 (Rab11-FIP2) (NRip11)
647	XM_013082933.1	0.650128	4.83773e-10	Q8IVL5	P3H2 LEPREL1 MLAT4	Prolyl 3-hydroxylase 2 (EC 1.14.11.7) (Leprecan-like protein 1) (Myxoid liposarcoma-associated protein 4)
648	XM_013082941.1	0.754727	1.24336e-14	NA	NA	NA
649	XM_013082984.1	0.129308	0.27557	A0A0J9YXC7	LIMS4 LIMS3	LIM and senescent cell antigen-like-containing domain protein
650	XM_013082990.1	0.695645	8.46577e-12	Q99805	TM9SF2	Transmembrane 9 superfamily member 2 (p76)
651	XM_005099160.2	0.565083	1.90671e-07	O00409	FOXN3 C14orf116 CHES1	Forkhead box protein N3 (Checkpoint suppressor 1)
652	XM_005099163.2	0.575724	9.89315e-08	Q9ULG1	INO80 INO80A INOC1 KIAA1259	Chromatin-remodeling ATPase INO80 (hINO80) (EC 3.6.4.-) (DNA helicase-related INO80 complex homolog 1) (DNA helicase-related protein INO80) (INO80 complex subunit A)
653	XM_013083005.1	0.4647	3.44692e-05	O00548	DLL1 UNQ146/PRO172	Delta-like protein 1 (Drosophila Delta homolog 1) (Delta1) (H-Delta-1)
654	XM_005099182.2	0.87032	1.56034e-23	O95402	MED26 ARC70 CRSP7	Mediator of RNA polymerase II transcription subunit 26 (Activator-recruited cofactor 70 kDa component) (ARC70) (Cofactor required for Sp1 transcriptional activation subunit 7) (CRSP complex subunit 7) (Mediator complex subunit 26) (Transcriptional coactivator CRSP70)
655	XM_005099183.2	0.754663	1.25352e-14	Q8TCT0	CERK KIAA1646	Ceramide kinase (hCERK) (EC 2.7.1.138) (Acylsphingosine kinase) (Lipid kinase 4) (LK4)
656	XM_005099196.2	0.37161	0.00120798	P55316	FOXG1 FKH2 FKHL1 FKHL2 FKHL3 FKHL4 FOXG1A FOXG1B FOXG1C	Forkhead box protein G1 (Brain factor 1) (BF-1) (BF1) (Brain factor 2) (BF-2) (BF2) (hBF-2) (Forkhead box protein G1A) (Forkhead box protein G1B) (Forkhead box protein G1C) (Forkhead-related protein FKHL1) (HFK1) (Forkhead-related protein FKHL2) (HFK2) (Forkhead-related protein FKHL3) (HFK3)
657	XM_013083017.1	0.667669	1.10603e-10	NA	NA	NA
658	XM_013083018.1	0.77113	1.45208e-15	Q6ZMW2	ZNF782	Zinc finger protein 782
659	XM_005099214.2	0.177943	0.132027	P0CK96	SLC35E2B KIAA0447	Solute carrier family 35 member E2B
660	XM_005099229.2	0.639458	1.13383e-09	Q9BV20	MRI1 MRDI UNQ6390/PRO21135	Methylthioribose-1-phosphate isomerase (M1Pi) (MTR-1-P isomerase) (EC 5.3.1.23) (Mediator of RhoA-dependent invasion) (S-methyl-5-thioribose-1-phosphate isomerase) (Translation initiation factor eIF-2B subunit alpha/beta/delta-like protein)
661	XM_005099237.2	0.837748	2.47207e-20	NA	NA	NA
662	XM_005099277.2	0.688387	1.69496e-11	Q9Y5Z4	HEBP2 C6orf34 SOUL	Heme-binding protein 2 (Placental protein 23) (PP23) (Protein SOUL)
663	XM_005099335.2	0.574897	1.04199e-07	Q6RW13	AGTRAP ATRAP	Type-1 angiotensin II receptor-associated protein (AT1 receptor-associated protein)
664	XM_013083084.1	0.320093	0.00576763	NA	NA	NA
665	XM_005099376.2	0.474733	2.20113e-05	Q8TDG4	HELQ HEL308	Helicase POLQ-like (EC 3.6.4.12) (Mus308-like helicase) (POLQ-like helicase)
666	XM_005099381.2	0.872005	1.01068e-23	O95271	TNKS PARP5A PARPL TIN1 TINF1 TNKS1	Poly [ADP-ribose] polymerase tankyrase-1 (EC 2.4.2.30) (ADP-ribosyltransferase diphtheria toxin-like 5) (ARTD5) (Poly [ADP-ribose] polymerase 5A) (Protein poly-ADP-ribosyltransferase tankyrase-1) (EC 2.4.2.-) (TNKS-1) (TRF1-interacting ankyrin-related ADP-ribose polymerase) (Tankyrase I) (Tankyrase-1) (TANK1)
667	XM_005099392.2	0.597622	2.37728e-08	Q9BRV3	SLC50A1 RAG1AP1 SCP	Sugar transporter SWEET1 (HsSWEET1) (RAG1-activating protein 1) (Solute carrier family 50 member 1) (Stromal cell protein)
668	XM_005099448.2	0.764628	3.47266e-15	M0QYR4	MED25	Mediator of RNA polymerase II transcription subunit 25 (Fragment)
669	XM_013083164.1	0.324226	0.00513567	Q8IZN3	ZDHHC14	Probable palmitoyltransferase ZDHHC14 (EC 2.3.1.225) (NEW1 domain-containing protein) (NEW1CP) (Zinc finger DHHC domain-containing protein 14) (DHHC-14)
670	XM_005099486.2	0.271715	0.0200508	Q9NWH2	TMEM242 C6orf35 BM-033 HSPC287	Transmembrane protein 242
671	XM_013083165.1	0.530164	1.40791e-06	Q96A58	RERG	Ras-related and estrogen-regulated growth inhibitor
672	XM_005099558.2	0.891669	3.84413e-26	NA	NA	NA
673	XM_005099550.2	0.52671	1.69529e-06	Q96A56	TP53INP1 P53DINP1 SIP	Tumor protein p53-inducible nuclear protein 1 (Stress-induced protein) (p53-dependent damage-inducible nuclear protein 1) (p53DINP1)
674	XM_005099567.2	0.76816	2.17007e-15	F5H199	MSRB3	Peptide-methionine (R)-S-oxide reductase (EC 1.8.4.12) (Fragment)
675	XM_013083226.1	0.615487	6.8456e-09	P01266	TG	Thyroglobulin (Tg)
676	XM_013083248.1	0.479602	1.76154e-05	Q8N393	ZNF786	Zinc finger protein 786
677	XM_005099649.2	0.859272	2.3323e-22	Q8TF42	UBASH3B KIAA1959 STS1	Ubiquitin-associated and SH3 domain-containing protein B (EC 3.1.3.48) (Cbl-interacting protein p70) (Suppressor of T-cell receptor signaling 1) (STS-1) (T-cell ubiquitin ligand 2) (TULA-2) (Tyrosine-protein phosphatase STS1/TULA2)
678	XM_005099657.2	0.422536	0.000196205	P60953	CDC42	Cell division control protein 42 homolog (G25K GTP-binding protein)
679	XR_001184910.1	0.36396	0.0015491	NA	NA	NA
680	NM_001204634.1	0.858896	2.54683e-22	P51114	FXR1	Fragile X mental retardation syndrome-related protein 1 (hFXR1p)
681	XM_005099666.2	0.745003	4.10894e-14	O60242	ADGRB3 BAI3 KIAA0550	Adhesion G protein-coupled receptor B3 (Brain-specific angiogenesis inhibitor 3)
682	XM_005099688.2	0.571353	1.299e-07	NA	NA	NA
683	XM_005099686.2	0.81999	7.13839e-19	Q5W0Q7	USPL1 C13orf22 D13S106	SUMO-specific isopeptidase USPL1 (EC 3.4.22.-) (Ubiquitin-specific peptidase-like protein 1) (USP-like 1)
684	XM_013083268.1	0.523229	2.04013e-06	P22003	BMP5	Bone morphogenetic protein 5 (BMP-5)
685	XM_013083278.1	0.485884	1.3148e-05	P78560	CRADD RAIDD	Death domain-containing protein CRADD (Caspase and RIP adapter with death domain) (RIP-associated protein with a death domain)
686	XM_013083298.1	0.859356	2.28669e-22	NA	NA	NA
687	XM_005099730.2	0.826882	2.02542e-19	J3KRN4	MAP3K3	Mitogen-activated protein kinase kinase kinase 3
688	XM_005099715.2	0.493344	9.22009e-06	Q86W92	PPFIBP1 KIAA1230	Liprin-beta-1 (Protein tyrosine phosphatase receptor type f polypeptide-interacting protein-binding protein 1) (PTPRF-interacting protein-binding protein 1) (hSGT2)
689	XM_013083302.1	0.621219	4.51537e-09	Q86W92	PPFIBP1 KIAA1230	Liprin-beta-1 (Protein tyrosine phosphatase receptor type f polypeptide-interacting protein-binding protein 1) (PTPRF-interacting protein-binding protein 1) (hSGT2)
690	XM_005099717.2	0.635648	1.52461e-09	Q8N448	LNX2 PDZRN1	Ligand of Numb protein X 2 (Numb-binding protein 2) (PDZ domain-containing RING finger protein 1)
691	XM_005099738.2	0.757274	9.00837e-15	F8VU14	MBD6	Methyl-CpG-binding domain protein 6 (Fragment)
692	XM_005099745.2	0.793156	6.03576e-17	O75131	CPNE3 CPN3 KIAA0636	Copine-3 (Copine III)
693	XM_013083338.1	0.522004	2.1765e-06	Q9Y385	UBE2J1 NCUBE1 CGI-76 HSPC153 HSPC205	Ubiquitin-conjugating enzyme E2 J1 (EC 2.3.2.23) (E2 ubiquitin-conjugating enzyme J1) (Non-canonical ubiquitin-conjugating enzyme 1) (NCUBE-1) (Yeast ubiquitin-conjugating enzyme UBC6 homolog E) (HsUBC6e)
694	XM_013083346.1	0.362322	0.0016326	P0CW18	PRSS56	Serine protease 56 (EC 3.4.21.-)
695	XM_013083358.1	0.528657	1.52713e-06	Q16762	TST	Thiosulfate sulfurtransferase (EC 2.8.1.1) (Rhodanese)
696	XM_005099823.2	0.119171	0.315279	P26885	FKBP2 FKBP13	Peptidyl-prolyl cis-trans isomerase FKBP2 (PPIase FKBP2) (EC 5.2.1.8) (13 kDa FK506-binding protein) (13 kDa FKBP) (FKBP-13) (FK506-binding protein 2) (FKBP-2) (Immunophilin FKBP13) (Rotamase)
697	XM_005099824.2	0.540223	8.09882e-07	O95198	KLHL2	Kelch-like protein 2 (Actin-binding protein Mayven)
698	XM_005099873.2	0.211541	0.0723984	Q8WY98	TMEM234 C1orf91 PP1065 UNQ548/PRO1105	Transmembrane protein 234
699	XM_013083391.1	0.529336	1.47223e-06	E9PMR6	ARHGEF12	Rho guanine nucleotide exchange factor 12
700	XM_005099927.2	0.669774	9.20409e-11	NA	NA	NA
701	XM_013083398.1	0.912992	2.33479e-29	Q99615	DNAJC7 TPR2 TTC2	DnaJ homolog subfamily C member 7 (Tetratricopeptide repeat protein 2) (TPR repeat protein 2)
702	XM_013083405.1	0.757661	8.5743e-15	Q9Y243	AKT3 PKBG	RAC-gamma serine/threonine-protein kinase (EC 2.7.11.1) (Protein kinase Akt-3) (Protein kinase B gamma) (PKB gamma) (RAC-PK-gamma) (STK-2)
703	XM_005099944.2	0.52872	1.52195e-06	P19801	AOC1 ABP1 DAO1	Amiloride-sensitive amine oxidase [copper-containing] (DAO) (Diamine oxidase) (EC 1.4.3.22) (Amiloride-binding protein 1) (Amine oxidase copper domain-containing protein 1) (Histaminase) (Kidney amine oxidase) (KAO)
704	XM_005099993.2	0.0674726	0.57059	Q8N4Q0	ZADH2 PTGR3	Prostaglandin reductase 3 (PRG-3) (EC 1.3.1.48) (Zinc-binding alcohol dehydrogenase domain-containing protein 2)
705	XM_013083448.1	0.524578	1.8994e-06	Q9BQA1	WDR77 MEP50 WD45 HKMT1069 Nbla10071	Methylosome protein 50 (MEP-50) (Androgen receptor cofactor p44) (WD repeat-containing protein 77) (p44/Mep50)
706	XM_005100022.2	0.770904	1.49754e-15	NA	NA	NA
707	XM_005100024.2	0.813262	2.32108e-18	Q9UHJ9	PGAP2 FRAG1	Post-GPI attachment to proteins factor 2 (FGF receptor-activating protein 1)
708	XM_005100082.2	0.769152	1.89878e-15	O60341	KDM1A AOF2 KDM1 KIAA0601 LSD1	Lysine-specific histone demethylase 1A (EC 1.-.-.-) (BRAF35-HDAC complex protein BHC110) (Flavin-containing amine oxidase domain-containing protein 2)
709	XM_013083487.1	0.471145	2.58822e-05	Q96A49	SYAP1 PRO3113	Synapse-associated protein 1 (BSD domain-containing signal transducer and Akt interactor protein) (BSTA)
710	XM_005100115.2	0.218429	0.0633775	J3QL05	SRSF2	Serine/arginine-rich-splicing factor 2 (Fragment)
711	XM_013083496.1	0.51535	3.07912e-06	Q96LT4	SAMD8	Sphingomyelin synthase-related protein 1 (SMSr) (EC 2.7.8.-) (Ceramide phosphoethanolamine synthase) (CPE synthase) (Sterile alpha motif domain-containing protein 8) (SAM domain-containing protein 8)
712	XM_013083499.1	0.643163	8.4668e-10	Q96CQ1	SLC25A36	Solute carrier family 25 member 36
713	XM_013083507.1	0.789452	1.05786e-16	Q9Y371	SH3GLB1 KIAA0491 CGI-61	Endophilin-B1 (Bax-interacting factor 1) (Bif-1) (SH3 domain-containing GRB2-like protein B1)
714	XM_005100170.2	0.840514	1.41182e-20	P04066	FUCA1 Nbla10230	Tissue alpha-L-fucosidase (EC 3.2.1.51) (Alpha-L-fucosidase I) (Alpha-L-fucoside fucohydrolase 1) (Alpha-L-fucosidase 1)
715	XM_005100182.2	0.232875	0.0474016	P78411	IRX5 IRX2A IRXB2	Iroquois-class homeodomain protein IRX-5 (Homeodomain protein IRX-2A) (Homeodomain protein IRXB2) (Iroquois homeobox protein 5)
716	XM_005100213.2	0.668076	1.06758e-10	Q9NPF2	CHST11	Carbohydrate sulfotransferase 11 (EC 2.8.2.5) (Chondroitin 4-O-sulfotransferase 1) (Chondroitin 4-sulfotransferase 1) (C4S-1) (C4ST-1) (C4ST1)
717	XM_005100260.1	0.780289	4.04511e-16	Q7Z3V4	UBE3B	Ubiquitin-protein ligase E3B (EC 2.3.2.26) (HECT-type ubiquitin transferase E3B)
718	XM_013083548.1	0.687123	1.90905e-11	O15460	P4HA2 UNQ290/PRO330	Prolyl 4-hydroxylase subunit alpha-2 (4-PH alpha-2) (EC 1.14.11.2) (Procollagen-proline,2-oxoglutarate-4-dioxygenase subunit alpha-2)
719	XM_005100240.2	0.332742	0.00402333	P06746	POLB	DNA polymerase beta (EC 2.7.7.7) (EC 4.2.99.-)
720	XM_005100242.2	0.804289	1.04086e-17	Q18PE1	DOK7 C4orf25	Protein Dok-7 (Downstream of tyrosine kinase 7)
721	XM_005100273.2	0.634145	1.71173e-09	P24928	POLR2A POLR2	DNA-directed RNA polymerase II subunit RPB1 (RNA polymerase II subunit B1) (EC 2.7.7.6) (DNA-directed RNA polymerase II subunit A) (DNA-directed RNA polymerase III largest subunit) (RNA-directed RNA polymerase II subunit RPB1) (EC 2.7.7.48)
722	XM_013083596.1	0.641453	9.69351e-10	Q8N468	MFSD4A MFSD4 UNQ3064/PRO9894	Major facilitator superfamily domain-containing protein 4A (Major facilitator superfamily domain-containing protein 4)
723	XM_013083597.1	0.518818	2.5722e-06	Q8N468	MFSD4A MFSD4 UNQ3064/PRO9894	Major facilitator superfamily domain-containing protein 4A (Major facilitator superfamily domain-containing protein 4)
724	XM_005100304.2	0.0878272	0.459984	NA	NA	NA
725	XM_013083612.1	0.81844	9.40647e-19	Q92630	DYRK2	Dual specificity tyrosine-phosphorylation-regulated kinase 2 (EC 2.7.12.1)
726	XM_005100352.2	0.324239	0.00513371	Q9Y6M4	CSNK1G3	Casein kinase I isoform gamma-3 (CKI-gamma 3) (EC 2.7.11.1)
727	XM_005100390.2	0.707154	2.69711e-12	NA	NA	NA
728	XM_013083646.1	0.3166	0.00635412	NA	NA	NA
729	XM_005100436.2	0.162771	0.168851	Q8WXA9	SREK1 SFRS12 SRRP86	Splicing regulatory glutamine/lysine-rich protein 1 (Serine/arginine-rich-splicing regulatory protein 86) (SRrp86) (Splicing factor, arginine/serine-rich 12) (Splicing regulatory protein 508) (SRrp508)
730	XM_005100448.2	0.862769	1.01629e-22	NA	NA	NA
731	XM_005100466.2	0.358279	0.0018562	Q13033	STRN3 GS2NA SG2NA	Striatin-3 (Cell cycle autoantigen SG2NA) (S/G2 antigen)
732	XM_005100468.2	0.810427	3.76073e-18	Q96C19	EFHD2 SWS1	EF-hand domain-containing protein D2 (Swiprosin-1)
733	XM_013083681.1	0.533909	1.14834e-06	O75582	RPS6KA5 MSK1	Ribosomal protein S6 kinase alpha-5 (S6K-alpha-5) (EC 2.7.11.1) (90 kDa ribosomal protein S6 kinase 5) (Nuclear mitogen- and stress-activated protein kinase 1) (RSK-like protein kinase) (RSKL)
734	XM_013083689.1	0.948911	2.69211e-37	P49757	NUMB C14orf41	Protein numb homolog (h-Numb) (Protein S171)
735	XM_013083685.1	0.774821	8.73784e-16	Q12923	PTPN13 PNP1 PTP1E PTPL1	Tyrosine-protein phosphatase non-receptor type 13 (EC 3.1.3.48) (Fas-associated protein-tyrosine phosphatase 1) (FAP-1) (PTP-BAS) (Protein-tyrosine phosphatase 1E) (PTP-E1) (hPTPE1) (Protein-tyrosine phosphatase PTPL1)
736	XM_013083696.1	0.814284	1.94628e-18	P50749	RASSF2 CENP-34 KIAA0168	Ras association domain-containing protein 2
737	XM_013083708.1	0.578812	8.14239e-08	G3XAH9	ST7 hCG_15955	Suppression of tumorigenicity 7, isoform CRA_b (Suppressor of tumorigenicity 7 protein)
738	XM_013083700.1	0.607957	1.16778e-08	Q5VWG9	TAF3	Transcription initiation factor TFIID subunit 3 (140 kDa TATA box-binding protein-associated factor) (TBP-associated factor 3) (Transcription initiation factor TFIID 140 kDa subunit) (TAF(II)140) (TAF140) (TAFII-140) (TAFII140)
739	XM_005100506.2	0.814498	1.87572e-18	Q5VWG9	TAF3	Transcription initiation factor TFIID subunit 3 (140 kDa TATA box-binding protein-associated factor) (TBP-associated factor 3) (Transcription initiation factor TFIID 140 kDa subunit) (TAF(II)140) (TAF140) (TAFII-140) (TAFII140)
740	XM_013083720.1	0.778125	5.50073e-16	Q9Y4E8	USP15 KIAA0529	Ubiquitin carboxyl-terminal hydrolase 15 (EC 3.4.19.12) (Deubiquitinating enzyme 15) (Ubiquitin thioesterase 15) (Ubiquitin-specific-processing protease 15) (Unph-2) (Unph4)
741	XM_013083733.1	0.758337	7.86513e-15	F8WA11	CLASP1	CLIP-associating protein 1
742	XM_013083726.1	0.833749	5.45555e-20	H9KV63	TDRD1	Tudor domain-containing protein 1
743	XM_005100575.2	0.456077	5.01235e-05	NA	NA	NA
744	XM_005100601.2	0.523107	2.05339e-06	Q9UBL0	ARPP21 TARPP	cAMP-regulated phosphoprotein 21 (ARPP-21) (Thymocyte cAMP-regulated phosphoprotein)
745	XM_005100599.1	0.0481709	0.685695	Q9UBL0	ARPP21 TARPP	cAMP-regulated phosphoprotein 21 (ARPP-21) (Thymocyte cAMP-regulated phosphoprotein)
746	XM_005100643.2	0.695357	8.7054e-12	Q9HAS0	C17orf75	Protein Njmu-R1
747	XM_013083804.1	0.570383	1.3792e-07	NA	NA	NA
748	XM_005100680.2	0.557296	3.03778e-07	A3KFJ8	FIBCD1	Fibrinogen C domain-containing protein 1
749	XM_013083828.1	0.166581	0.158964	O95379	TNFAIP8	Tumor necrosis factor alpha-induced protein 8 (TNF alpha-induced protein 8) (Head and neck tumor and metastasis-related protein) (MDC-3.13) (NF-kappa-B-inducible DED-containing protein) (NDED) (SCC-S2) (TNF-induced protein GG2-1)
750	XM_005100688.2	0.760204	6.18717e-15	Q9Y6I4	USP3	Ubiquitin carboxyl-terminal hydrolase 3 (EC 3.4.19.12) (Deubiquitinating enzyme 3) (Ubiquitin thioesterase 3) (Ubiquitin-specific-processing protease 3)
751	XM_013083838.1	0.873329	7.1544e-24	NA	NA	NA
752	XM_013083847.1	0.608359	1.13536e-08	Q13308	PTK7 CCK4	Inactive tyrosine-protein kinase 7 (Colon carcinoma kinase 4) (CCK-4) (Protein-tyrosine kinase 7) (Pseudo tyrosine kinase receptor 7) (Tyrosine-protein kinase-like 7)
753	XM_005100723.2	0.323052	0.0053086	Q01484	ANK2 ANKB	Ankyrin-2 (ANK-2) (Ankyrin-B) (Brain ankyrin) (Non-erythroid ankyrin)
754	XM_005100729.2	0.744031	4.61682e-14	NA	NA	NA
755	XM_013083856.1	0.469912	2.73522e-05	I3L4Q1	LSM14A	Protein LSM14 homolog A
756	XM_013083868.1	0.853517	8.72411e-22	Q9Y519	TMEM184B C22orf5 PSEC0108	Transmembrane protein 184B (Putative MAPK-activating protein FM08)
757	XM_013083862.1	0.518406	2.62807e-06	P21333	FLNA FLN FLN1	Filamin-A (FLN-A) (Actin-binding protein 280) (ABP-280) (Alpha-filamin) (Endothelial actin-binding protein) (Filamin-1) (Non-muscle filamin)
758	XM_013083870.1	0.383812	0.000802124	Q60FE5	FLNA	Filamin-A
759	XM_013083863.1	0.781469	3.41575e-16	Q8IWQ3	BRSK2 C11orf7 PEN11B SADA STK29 HUSSY-12	Serine/threonine-protein kinase BRSK2 (EC 2.7.11.1) (Brain-selective kinase 2) (EC 2.7.11.26) (Brain-specific serine/threonine-protein kinase 2) (BR serine/threonine-protein kinase 2) (Serine/threonine-protein kinase 29) (Serine/threonine-protein kinase SAD-A)
760	XM_005100777.2	0.342494	0.00301677	NA	NA	NA
761	XM_005100790.2	0.557198	3.05532e-07	Q8N806	UBR7 C14orf130	Putative E3 ubiquitin-protein ligase UBR7 (EC 2.3.2.27) (N-recognin-7) (RING-type E3 ubiquitin transferase UBR7)
762	XM_005100791.2	0.749714	2.31848e-14	Q15147	PLCB4	1-phosphatidylinositol 4,5-bisphosphate phosphodiesterase beta-4 (EC 3.1.4.11) (Phosphoinositide phospholipase C-beta-4) (Phospholipase C-beta-4) (PLC-beta-4)
763	XR_001184944.1	0.10689	0.368072	NA	NA	NA
764	XM_005100816.2	0.456478	4.9271e-05	O96005	CLPTM1	Cleft lip and palate transmembrane protein 1
765	XM_005100815.2	0.658432	2.43501e-10	O96005	CLPTM1	Cleft lip and palate transmembrane protein 1
766	XM_005100854.2	0.876064	3.46134e-24	E2QRF5	ZFAND3	AN1-type zinc finger protein 3
767	XM_005100855.2	0.789952	9.81378e-17	E2QRF5	ZFAND3	AN1-type zinc finger protein 3
768	XM_005100866.2	0.200744	0.0885795	C1ID54	CYP2D6	Cytochrome P450 2D6
769	XM_005100893.2	0.496956	7.74133e-06	Q6ZVK1	TMEM179 C14orf90 TMEM179A	Transmembrane protein 179 (Transmembrane protein 179A)
770	XM_005100909.2	0.615707	6.73814e-09	O15040	TECPR2 KIAA0297 KIAA0329	Tectonin beta-propeller repeat-containing protein 2 (WD repeat-containing protein KIAA0329/KIAA0297)
771	XM_005100919.2	0.444685	8.09665e-05	Q96PU8	QKI HKQ	Protein quaking (Hqk) (HqkI)
772	XM_005100962.2	0.446328	7.56362e-05	Q13253	NOG	Noggin
773	XM_005100964.2	0.0668132	0.57437	Q13253	NOG	Noggin
774	XM_005100968.2	0.854421	7.11706e-22	O43493	TGOLN2 TGN46 TGN51	Trans-Golgi network integral membrane protein 2 (TGN38 homolog) (TGN46) (TGN48) (Trans-Golgi network protein TGN51)
775	XM_005100986.2	0.438723	0.000103372	Q9UBY0	SLC9A2 NHE2	Sodium/hydrogen exchanger 2 (Na(+)/H(+) exchanger 2) (NHE-2) (Solute carrier family 9 member 2)
776	XM_005101043.2	0.601904	1.77618e-08	Q8WTR2	DUSP19 DUSP17 LMWDSP3 SKRP1	Dual specificity protein phosphatase 19 (EC 3.1.3.16) (EC 3.1.3.48) (Dual specificity phosphatase TS-DSP1) (Low molecular weight dual specificity phosphatase 3) (LMW-DSP3) (Protein phosphatase SKRP1) (Stress-activated protein kinase pathway-regulating phosphatase 1) (SAPK pathway-regulating phosphatase 1)
777	XM_005101058.2	0.154833	0.190885	P23025	XPA XPAC	DNA repair protein complementing XP-A cells (Xeroderma pigmentosum group A-complementing protein)
778	XM_005101096.2	0.859676	2.12134e-22	Q6ZP29	PQLC2	Lysosomal amino acid transporter 1 homolog (PQ-loop repeat-containing protein 2)
779	XM_013084075.1	0.500457	6.52213e-06	NA	NA	NA
780	NM_001204687.1	0.329625	0.00440286	NA	NA	NA
781	XM_005101111.2	0.235661	0.0447393	NA	NA	NA
782	XM_005101115.2	0.498429	7.20432e-06	Q6UX40	TMEM107 DC20 UNQ638/PRO1268	Transmembrane protein 107
783	XM_013084089.1	0.239366	0.0413903	A0A0A0MRJ6	PCMT1	Protein-L-isoaspartate O-methyltransferase (EC 2.1.1.77)
784	XM_005101132.2	0.745376	3.92869e-14	NA	NA	NA
785	XM_005101143.2	0.0976938	0.410929	Q6VMQ6	ATF7IP MCAF MCAF1	Activating transcription factor 7-interacting protein 1 (ATF-interacting protein) (ATF-IP) (ATF7-interacting protein) (ATFa-associated modulator) (hAM) (MBD1-containing chromatin-associated factor 1) (P621)
786	XM_005101175.2	0.348028	0.00255157	O43704	SULT1B1 ST1B2 SULT1B2	Sulfotransferase family cytosolic 1B member 1 (ST1B1) (Sulfotransferase 1B1) (EC 2.8.2.-) (Sulfotransferase 1B2) (ST1B2) (Thyroid hormone sulfotransferase)
787	XR_001184950.1	0.171474	0.146905	NA	NA	NA
788	XM_013084115.1	0.240333	0.0405512	NA	NA	NA
789	XM_005101206.2	0.581351	6.92713e-08	P17405	SMPD1 ASM	Sphingomyelin phosphodiesterase (EC 3.1.4.12) (Acid sphingomyelinase) (aSMase)
790	XM_013084151.1	0.788298	1.25722e-16	C9JKR3	SEMA5B	Semaphorin-5B
791	XM_013084152.1	0.700569	5.22392e-12	Q13591	SEMA5A SEMAF	Semaphorin-5A (Semaphorin-F) (Sema F)
792	XM_013084146.1	0.777543	5.97198e-16	NA	NA	NA
793	XM_005101245.2	0.44306	8.65794e-05	J3KRZ8	TEX2	Testis-expressed protein 2 (Fragment)
794	XM_005101254.2	0.894893	1.39245e-26	Q96DX4	RSPRY1 KIAA1972 UNQ328/PRO444	RING finger and SPRY domain-containing protein 1
795	XM_013084175.1	0.88718	1.50036e-25	Q2M1K9	ZNF423 KIAA0760 NPHP14 OAZ	Zinc finger protein 423 (Olf1/EBF-associated zinc finger protein) (hOAZ) (Smad- and Olf-interacting zinc finger protein)
796	XM_005101275.2	0.520771	2.32234e-06	D6RFF0	LARP7	La-related protein 7 (Fragment)
797	XM_005101283.2	0.27664	0.017824	NA	NA	NA
798	XM_013084186.1	0.348616	0.00250617	NA	NA	NA
799	XM_005101309.2	0.523369	2.02509e-06	NA	NA	NA
800	XM_013084209.1	0.433192	0.000129146	M0QXG5	SRRM1	Serine/arginine repetitive matrix protein 1 (Fragment)
801	XM_013084222.1	0.867986	2.81935e-23	NA	NA	NA
802	XM_013084269.1	0.547269	5.43916e-07	Q10471	GALNT2	Polypeptide N-acetylgalactosaminyltransferase 2 (EC 2.4.1.41) (Polypeptide GalNAc transferase 2) (GalNAc-T2) (pp-GaNTase 2) (Protein-UDP acetylgalactosaminyltransferase 2) (UDP-GalNAc:polypeptide N-acetylgalactosaminyltransferase 2) [Cleaved into: Polypeptide N-acetylgalactosaminyltransferase 2 soluble form]
803	XR_001184957.1	0.355187	0.00204545	NA	NA	NA
804	XM_013084275.1	0.340625	0.00319014	A0A075B7G2	ZNF208	Zinc finger protein 208
805	XM_005101424.2	0.546384	5.72072e-07	Q9Y394	DHRS7 DHRS7A RETSDR4 SDR34C1 CGI-86 UNQ285/PRO3448	Dehydrogenase/reductase SDR family member 7 (EC 1.1.-.-) (Retinal short-chain dehydrogenase/reductase 4) (retSDR4) (Short chain dehydrogenase/reductase family 34C member 1)
806	XM_005101472.2	0.845548	4.95396e-21	P50876	RNF144A KIAA0161 RNF144 UBCE7IP4	E3 ubiquitin-protein ligase RNF144A (EC 2.3.2.31) (RING finger protein 144A) (UbcM4-interacting protein 4) (Ubiquitin-conjugating enzyme 7-interacting protein 4)
807	XR_001184962.1	0.349963	0.00240473	NA	NA	NA
808	XM_005101475.2	0.517615	2.7385e-06	P11182	DBT BCATE2	Lipoamide acyltransferase component of branched-chain alpha-keto acid dehydrogenase complex, mitochondrial (EC 2.3.1.168) (52 kDa mitochondrial autoantigen of primary biliary cirrhosis) (Branched chain 2-oxo-acid dehydrogenase complex component E2) (BCOADC-E2) (Branched-chain alpha-keto acid dehydrogenase complex component E2) (BCKAD-E2) (BCKADE2) (Dihydrolipoamide acetyltransferase component of …
809	XM_005101485.2	0.624885	3.4449e-09	Q9NXZ2	DDX43 HAGE	Probable ATP-dependent RNA helicase DDX43 (EC 3.6.4.13) (Cancer/testis antigen 13) (CT13) (DEAD box protein 43) (DEAD box protein HAGE) (Helical antigen)
810	XM_013084324.1	0.637378	1.33346e-09	P23378	GLDC GCSP	Glycine dehydrogenase (decarboxylating), mitochondrial (EC 1.4.4.2) (Glycine cleavage system P protein) (Glycine decarboxylase) (Glycine dehydrogenase (aminomethyl-transferring))
811	XM_013084326.1	0.345214	0.00277943	NA	NA	NA
812	XM_013084332.1	0.565995	1.80409e-07	Q9HAJ7	SAP30L NS4ATP2	Histone deacetylase complex subunit SAP30L (HCV non-structural protein 4A-transactivated protein 2) (Sin3 corepressor complex subunit SAP30L) (Sin3-associated protein p30-like)
813	XM_005101515.2	0.279345	0.0166937	Q86WB7	UNC93A	Protein unc-93 homolog A (HmUnc-93A) (Unc-93A)
814	XM_013084347.1	0.521587	2.22484e-06	O75154	RAB11FIP3 ARFO1 KIAA0665	Rab11 family-interacting protein 3 (FIP3-Rab11) (Rab11-FIP3) (Arfophilin-1) (EF hands-containing Rab-interacting protein) (Eferin) (MU-MB-17.148)
815	XM_013084374.1	0.777912	5.66911e-16	H0YI72	ANKS1B	Ankyrin repeat and sterile alpha motif domain-containing protein 1B (Fragment)
816	XM_005101561.2	0.808868	4.88759e-18	H0YJ51	ZC3H14	Zinc finger CCCH domain-containing protein 14 (Fragment)
817	XM_005101601.2	0.433453	0.000127805	NA	NA	NA
818	XM_005101623.2	0.833079	6.21641e-20	Q9NUQ9	FAM49B BM-009	Protein FAM49B (L1)
819	XM_013084420.1	0.389223	0.000665553	A0AV02	SLC12A8 CCC9	Solute carrier family 12 member 8 (Cation-chloride cotransporter 9)
820	XM_005101667.2	0.285436	0.0143718	H7C484	ARV1	Protein ARV1 (Fragment)
821	XM_013084464.1	0.24887	0.0337395	O43679	LDB2 CLIM1	LIM domain-binding protein 2 (LDB-2) (Carboxyl-terminal LIM domain-binding protein 1) (CLIM-1) (LIM domain-binding factor CLIM1)
822	XM_005101718.2	0.277762	0.0173474	Q9H9S5	FKRP	Fukutin-related protein (EC 2.4.2.-) (Ribitol-5-phosphate transferase)
823	XM_013084487.1	0.453853	5.51174e-05	NA	NA	NA
824	XM_005101748.2	0.747283	3.11967e-14	NA	NA	NA
825	XM_013084489.1	0.282915	0.0152965	P56962	STX17	Syntaxin-17
826	XM_005101761.2	0.694187	9.74866e-12	Q99828	CIB1 CIB KIP PRKDCIP	Calcium and integrin-binding protein 1 (CIB) (Calcium- and integrin-binding protein) (CIBP) (Calmyrin) (DNA-PKcs-interacting protein) (Kinase-interacting protein) (KIP) (SNK-interacting protein 2-28) (SIP2-28)
827	XM_005101762.2	0.620958	4.60266e-09	P55060	CSE1L CAS XPO2	Exportin-2 (Exp2) (Cellular apoptosis susceptibility protein) (Chromosome segregation 1-like protein) (Importin-alpha re-exporter)
828	XM_005101790.2	0.737896	9.5195e-14	Q63HQ0	AP1AR C4orf16 PRO0971	AP-1 complex-associated regulatory protein (2c18) (Adaptor-related protein complex 1-associated regulatory protein) (Gamma-1-adaptin brefeldin A resistance protein) (GBAR) (Gamma-BAR) (Gamma-A1-adaptin and kinesin interactor) (Gadkin)
829	XM_005101792.2	0.485518	1.3376e-05	A2RU67	FAM234B KIAA1467	Protein FAM234B
830	XM_005101796.1	0.246984	0.0351556	P53992	SEC24C KIAA0079	Protein transport protein Sec24C (SEC24-related protein C)
831	XM_005101811.2	0.351978	0.00225999	O75094	SLIT3 KIAA0814 MEGF5 SLIL2 UNQ691/PRO1336	Slit homolog 3 protein (Slit-3) (Multiple epidermal growth factor-like domains protein 5) (Multiple EGF-like domains protein 5)
832	XM_005101846.2	0.512661	3.53521e-06	Q8N766	EMC1 KIAA0090 PSEC0263	ER membrane protein complex subunit 1
833	XM_005101847.2	0.734443	1.418e-13	Q9Y2G8	DNAJC16 KIAA0962	DnaJ homolog subfamily C member 16
834	XM_013084542.1	0.834591	4.62662e-20	P07948	LYN JTK8	Tyrosine-protein kinase Lyn (EC 2.7.10.2) (Lck/Yes-related novel protein tyrosine kinase) (V-yes-1 Yamaguchi sarcoma viral related oncogene homolog) (p53Lyn) (p56Lyn)
835	XM_013084545.1	0.741471	6.2597e-14	Q9P2K9	DISP3 KIAA1337 PTCHD2	Protein dispatched homolog 3 (Patched domain-containing protein 2)
836	XM_013084560.1	0.514125	3.27968e-06	Q14185	DOCK1	Dedicator of cytokinesis protein 1 (180 kDa protein downstream of CRK) (DOCK180)
837	XM_005101874.2	0.871479	1.15836e-23	Q9NY64	SLC2A8 GLUT8 GLUTX1	Solute carrier family 2, facilitated glucose transporter member 8 (Glucose transporter type 8) (GLUT-8) (Glucose transporter type X1)
838	XM_005101876.2	0.866739	3.84874e-23	NA	NA	NA
839	XM_005101900.2	0.865182	5.65424e-23	Q9BXT8	RNF17 TDRD4	RING finger protein 17 (Tudor domain-containing protein 4)
840	XM_013084607.1	0.645303	7.14012e-10	Q16222	UAP1 SPAG2	UDP-N-acetylhexosamine pyrophosphorylase (Antigen X) (AGX) (Sperm-associated antigen 2) [Includes: UDP-N-acetylgalactosamine pyrophosphorylase (EC 2.7.7.83) (AGX-1), UDP-N-acetylglucosamine pyrophosphorylase (EC 2.7.7.23) (AGX-2)]
841	XM_013084604.1	0.66934	9.55999e-11	Q16222	UAP1 SPAG2	UDP-N-acetylhexosamine pyrophosphorylase (Antigen X) (AGX) (Sperm-associated antigen 2) [Includes: UDP-N-acetylgalactosamine pyrophosphorylase (EC 2.7.7.83) (AGX-1), UDP-N-acetylglucosamine pyrophosphorylase (EC 2.7.7.23) (AGX-2)]
842	XM_013084613.1	0.707082	2.71672e-12	P17707	AMD1 AMD	S-adenosylmethionine decarboxylase proenzyme (AdoMetDC) (SAMDC) (EC 4.1.1.50) [Cleaved into: S-adenosylmethionine decarboxylase alpha chain, S-adenosylmethionine decarboxylase beta chain]
843	XM_013084631.1	0.429913	0.000147102	P08621	SNRNP70 RNPU1Z RPU1 SNRP70 U1AP1	U1 small nuclear ribonucleoprotein 70 kDa (U1 snRNP 70 kDa) (U1-70K) (snRNP70)
844	XM_013084648.1	0.53793	9.20131e-07	Q86SS6	SYT9	Synaptotagmin-9 (Synaptotagmin IX) (SytIX)
845	XM_005102001.2	0.73769	9.74967e-14	Q2NKX9	C2orf68	UPF0561 protein C2orf68
846	XM_013084702.1	0.841873	1.06803e-20	Q9Y4D2	DAGLA C11orf11 KIAA0659 NSDDR	Sn1-specific diacylglycerol lipase alpha (DGL-alpha) (EC 3.1.1.-) (Neural stem cell-derived dendrite regulator)
847	XM_013084704.1	0.728057	2.91597e-13	Q15811	ITSN1 ITSN SH3D1A	Intersectin-1 (SH3 domain-containing protein 1A) (SH3P17)
848	XM_005102127.1	0.647186	6.13892e-10	NA	NA	NA
849	XM_005102149.2	0.868769	2.31491e-23	A0A0B4J1W3	NAA15	N-alpha-acetyltransferase 15, NatA auxiliary subunit
850	XM_005102151.2	0.0981504	0.408735	Q9H082	RAB33B	Ras-related protein Rab-33B
851	XM_005102154.2	0.437442	0.000108878	P49459	UBE2A RAD6A	Ubiquitin-conjugating enzyme E2 A (EC 2.3.2.23) (E2 ubiquitin-conjugating enzyme A) (RAD6 homolog A) (HR6A) (hHR6A) (Ubiquitin carrier protein A) (Ubiquitin-protein ligase A)
852	XM_005102156.2	-0.0132511	0.911404	Q567V2	MPV17L2 FKSG24	Mpv17-like protein 2
853	XM_005102183.2	0.56333	2.11965e-07	NA	NA	NA
854	XR_220650.2	0.466032	3.25026e-05	NA	NA	NA
855	XM_005102185.2	0.167593	0.15641	Q96K80	ZC3H10 ZC3HDC10	Zinc finger CCCH domain-containing protein 10
856	XM_013084783.1	0.490015	1.08133e-05	Q969X5	ERGIC1 ERGIC32 KIAA1181 HT034	Endoplasmic reticulum-Golgi intermediate compartment protein 1 (ER-Golgi intermediate compartment 32 kDa protein) (ERGIC-32)
857	XM_005102323.2	0.521469	2.23865e-06	A0A3B3ISW3	KAT6B	Histone acetyltransferase (EC 2.3.1.48) (Fragment)
858	XM_013084852.1	0.408917	0.00032829	A0A087X0U3	SLC1A3	Amino acid transporter
859	XM_013084857.1	0.778615	5.13245e-16	Q6ZN16	MAP3K15 ASK3	Mitogen-activated protein kinase kinase kinase 15 (EC 2.7.11.25) (Apoptosis signal-regulating kinase 3) (MAPK/ERK kinase kinase 15) (MEK kinase 15) (MEKK 15)
860	XM_013084873.1	0.789227	1.09417e-16	E7EQR8	YIPF3	Protein YIPF3
861	XM_005102420.2	0.738478	8.89496e-14	Q9UDT6	CLIP2 CYLN2 KIAA0291 WBSCR3 WBSCR4 WSCR4	CAP-Gly domain-containing linker protein 2 (Cytoplasmic linker protein 115) (CLIP-115) (Cytoplasmic linker protein 2) (Williams-Beuren syndrome chromosomal region 3 protein) (Williams-Beuren syndrome chromosomal region 4 protein)
862	XM_005102441.2	0.643431	8.28894e-10	O43597	SPRY2	Protein sprouty homolog 2 (Spry-2)
863	XM_005102442.2	0.2269	0.0535536	O43597	SPRY2	Protein sprouty homolog 2 (Spry-2)
864	XM_013084895.1	0.450897	6.24695e-05	Q9UMS4	PRPF19 NMP200 PRP19 SNEV	Pre-mRNA-processing factor 19 (EC 2.3.2.27) (Nuclear matrix protein 200) (PRP19/PSO4 homolog) (hPso4) (RING-type E3 ubiquitin transferase PRP19) (Senescence evasion factor)
865	XM_013084896.1	0.476797	2.0036e-05	Q9BRX2	PELO CGI-17	Protein pelota homolog (EC 3.1.-.-)
866	XM_013084906.1	0.381367	0.000871809	NA	NA	NA
867	XM_005102511.1	0.75209	1.7287e-14	Q9NUD9	PIGV	GPI mannosyltransferase 2 (EC 2.4.1.-) (GPI mannosyltransferase II) (GPI-MT-II) (Phosphatidylinositol-glycan biosynthesis class V protein) (PIG-V)
868	XM_013084908.1	0.740913	6.68604e-14	Q9BU23	LMF2 TMEM112B TMEM153	Lipase maturation factor 2 (Transmembrane protein 112B) (Transmembrane protein 153)
869	XM_013084921.1	0.915665	8.08186e-30	Q96AE7	TTC17	Tetratricopeptide repeat protein 17 (TPR repeat protein 17)
870	XM_005102505.2	0.728161	2.88232e-13	Q01459	CTBS CTB	Di-N-acetylchitobiase (EC 3.2.1.-)
871	XM_005102506.2	0.76477	3.40812e-15	O95373	IPO7 RANBP7	Importin-7 (Imp7) (Ran-binding protein 7) (RanBP7)
872	XM_005102546.2	0.767948	2.23268e-15	Q8NBI5	SLC43A3 PSEC0252	Solute carrier family 43 member 3 (Protein FOAP-13)
873	XM_013084947.1	0.446443	7.52751e-05	NA	NA	NA
874	XM_005102579.2	0.430649	0.000142878	Q9BUV8	RAB5IF C20orf24 PNAS-11	Uncharacterized protein RAB5IF (Rab5-interacting protein) (RIP5)
875	XM_005102657.2	0.625929	3.18728e-09	Q9H3C7	GGNBP2 LCRG1 LZK1 ZNF403	Gametogenetin-binding protein 2 (Laryngeal carcinoma-related protein 1) (Protein ZNF403)
876	XM_005102674.2	0.679491	3.86404e-11	Q9BTY2	FUCA2 PSEC0151 UNQ227/PRO260	Plasma alpha-L-fucosidase (EC 3.2.1.51) (Alpha-L-fucoside fucohydrolase 2) (Alpha-L-fucosidase 2)
877	XM_013085011.1	0.800111	2.03932e-17	Q68CP9	ARID2 BAF200 KIAA1557	AT-rich interactive domain-containing protein 2 (ARID domain-containing protein 2) (BRG1-associated factor 200) (BAF200) (Zinc finger protein with activation potential) (Zipzap/p200)
878	XM_005102713.2	0.175279	0.138008	NA	NA	NA
879	XM_005102720.2	0.814016	2.03842e-18	Q8TBZ3	WDR20	WD repeat-containing protein 20 (Protein DMR)
880	XM_013085035.1	0.814134	1.9975e-18	P48380	RFX3	Transcription factor RFX3 (Regulatory factor X 3)
881	XM_013085037.1	0.53577	1.03682e-06	A0A087WUH9	PLK2	Serine/threonine-protein kinase PLK (EC 2.7.11.21) (Polo-like kinase)
882	XM_005102749.2	0.519535	2.47764e-06	Q96D03	DDIT4L REDD2 RTP801L	DNA damage-inducible transcript 4-like protein (HIF-1 responsive protein RTP801-like) (Protein regulated in development and DNA damage response 2) (REDD-2)
883	XM_005102754.2	0.391766	0.000608978	E9PFV2	PPARG	Peroxisome proliferator-activated receptor gamma (PPAR-gamma) (Nuclear receptor subfamily 1 group C member 3)
884	XM_005102783.2	0.210768	0.0734722	P41146	OPRL1 OOR ORL1	Nociceptin receptor (Kappa-type 3 opioid receptor) (KOR-3) (Orphanin FQ receptor)
885	XM_005102806.2	0.591159	3.66119e-08	Q9H3S5	PIGM	GPI mannosyltransferase 1 (EC 2.4.1.-) (GPI mannosyltransferase I) (GPI-MT-I) (Phosphatidylinositol-glycan biosynthesis class M protein) (PIG-M)
886	XM_005102826.2	0.468671	2.89114e-05	Q7RTS1	BHLHA15 BHLHB8 MIST1	Class A basic helix-loop-helix protein 15 (bHLHa15) (Class B basic helix-loop-helix protein 8) (bHLHb8) (Muscle, intestine and stomach expression 1) (MIST-1)
887	XM_005102836.2	0.431895	0.000135991	Q92878	RAD50	DNA repair protein RAD50 (hRAD50) (EC 3.6.-.-)
888	XM_013085123.1	0.752671	1.60829e-14	Q8NBW4	SLC38A9 URLC11	Sodium-coupled neutral amino acid transporter 9 (Solute carrier family 38 member 9) (Up-regulated in lung cancer 11)
889	XM_005102903.2	0.538065	9.13288e-07	P46952	HAAO	3-hydroxyanthranilate 3,4-dioxygenase (EC 1.13.11.6) (3-hydroxyanthranilate oxygenase) (3-HAO) (h3HAO) (3-hydroxyanthranilic acid dioxygenase) (HAD)
890	XM_005102906.2	0.583554	6.0138e-08	NA	NA	NA
891	XM_013085140.1	0.460364	4.16633e-05	NA	NA	NA
892	XM_013085156.1	0.231032	0.0492342	Q05823	RNASEL RNS4	2-5A-dependent ribonuclease (2-5A-dependent RNase) (EC 3.1.26.-) (Ribonuclease 4) (Ribonuclease L) (RNase L)
893	XM_005102968.2	0.77209	1.27358e-15	O75131	CPNE3 CPN3 KIAA0636	Copine-3 (Copine III)
894	XM_013085174.1	0.755757	1.09203e-14	Q5VZK9	CARMIL1 CARMIL LRRC16 LRRC16A	F-actin-uncapping protein LRRC16A (CARMIL homolog) (Capping protein regulator and myosin 1 linker protein 1) (Capping protein, Arp2/3 and myosin-I linker homolog 1) (Capping protein, Arp2/3 and myosin-I linker protein 1) (Leucine-rich repeat-containing protein 16A)
895	XR_220674.2	0.568864	1.5142e-07	NA	NA	NA
896	XM_013085178.1	0.797227	3.21426e-17	O15530	PDPK1 PDK1	3-phosphoinositide-dependent protein kinase 1 (hPDK1) (EC 2.7.11.1)
897	XM_005102995.1	0.250941	0.0322398	Q6ZVM7	TOM1L2	TOM1-like protein 2 (Target of Myb-like protein 2)
898	XM_005103006.2	0.163229	0.167638	O43741	PRKAB2	5'-AMP-activated protein kinase subunit beta-2 (AMPK subunit beta-2)
899	XM_005103007.2	0.276593	0.0178443	O43741	PRKAB2	5'-AMP-activated protein kinase subunit beta-2 (AMPK subunit beta-2)
900	XM_005103009.2	0.663893	1.53229e-10	Q9P2K2	TXNDC16 ERP90 KIAA1344	Thioredoxin domain-containing protein 16
901	XM_013085193.1	0.462118	3.85994e-05	O75051	PLXNA2 KIAA0463 OCT PLXN2 UNQ209/PRO235	Plexin-A2 (Semaphorin receptor OCT)
902	XM_013085206.1	0.894986	1.35132e-26	A0A2R8Y862	SLC1A2	Amino acid transporter
903	XM_005103038.2	0.448329	6.95808e-05	Q96A58	RERG	Ras-related and estrogen-regulated growth inhibitor
904	XM_005103039.2	0.162796	0.168784	Q96A58	RERG	Ras-related and estrogen-regulated growth inhibitor
905	XM_005103067.2	0.455092	5.22809e-05	P45844	ABCG1 ABC8 WHT1	ATP-binding cassette sub-family G member 1 (ATP-binding cassette transporter 8) (White protein homolog)
906	XM_005103108.2	0.867551	3.14397e-23	P20936	RASA1 GAP RASA	Ras GTPase-activating protein 1 (GAP) (GTPase-activating protein) (RasGAP) (Ras p21 protein activator) (p120GAP)
907	XM_005103165.2	0.53085	1.35654e-06	Q96SW2	CRBN AD-006	Protein cereblon
908	XM_013085269.1	0.644744	7.46629e-10	NA	NA	NA
909	XM_005103170.1	0.378198	0.0009703	P10073	ZSCAN22 HKR2 ZNF50	Zinc finger and SCAN domain-containing protein 22 (Krueppel-related zinc finger protein 2) (Protein HKR2) (Zinc finger protein 50)
910	XM_013085278.1	0.709782	2.06111e-12	A0A2R8YDT1	GLUL	Glutamine synthetase (EC 6.3.1.2)
911	XM_005103183.2	0.795298	4.34081e-17	F2Z2T0	RABL6	Rab-like protein 6
912	XM_013085290.1	0.452119	5.93271e-05	O43505	B4GAT1 B3GNT1 B3GNT6	Beta-1,4-glucuronyltransferase 1 (EC 2.4.1.-) (I-beta-1,3-N-acetylglucosaminyltransferase) (iGnT) (N-acetyllactosaminide beta-1,3-N-acetylglucosaminyltransferase) (Poly-N-acetyllactosamine extension enzyme) (UDP-GlcNAc:betaGal beta-1,3-N-acetylglucosaminyltransferase 1)
913	XM_005103217.2	0.583459	6.0506e-08	Q5VT25	CDC42BPA KIAA0451	Serine/threonine-protein kinase MRCK alpha (EC 2.7.11.1) (CDC42-binding protein kinase alpha) (DMPK-like alpha) (Myotonic dystrophy kinase-related CDC42-binding kinase alpha) (MRCK alpha) (Myotonic dystrophy protein kinase-like alpha)
914	XM_013085302.1	0.486098	1.30164e-05	A2RRP1	NBAS NAG	Neuroblastoma-amplified sequence (Neuroblastoma-amplified gene protein)
915	XM_013085297.1	0.660811	1.99241e-10	A2RRP1	NBAS NAG	Neuroblastoma-amplified sequence (Neuroblastoma-amplified gene protein)
916	XM_005103234.2	0.692133	1.1876e-11	Q8WU17	RNF139 TRC8	E3 ubiquitin-protein ligase RNF139 (EC 2.3.2.27) (RING finger protein 139) (RING-type E3 ubiquitin transferase RNF139) (Translocation in renal carcinoma on chromosome 8 protein)
917	XM_005103277.2	0.837011	2.86506e-20	Q92562	FIG4 KIAA0274 SAC3	Polyphosphoinositide phosphatase (EC 3.1.3.-) (Phosphatidylinositol 3,5-bisphosphate 5-phosphatase) (SAC domain-containing protein 3)
918	XM_013085353.1	0.829169	1.31708e-19	Q86TJ2	TADA2B ADA2B	Transcriptional adapter 2-beta (ADA2-like protein beta) (ADA2-beta)
919	XM_005103324.2	0.846839	3.76382e-21	P36897	TGFBR1 ALK5 SKR4	TGF-beta receptor type-1 (TGFR-1) (EC 2.7.11.30) (Activin A receptor type II-like protein kinase of 53kD) (Activin receptor-like kinase 5) (ALK-5) (ALK5) (Serine/threonine-protein kinase receptor R4) (SKR4) (TGF-beta type I receptor) (Transforming growth factor-beta receptor type I) (TGF-beta receptor type I) (TbetaR-I)
920	XM_005103331.1	0.0907989	0.444882	NA	NA	NA
921	XM_005103338.2	0.573285	1.15224e-07	NA	NA	NA
922	XM_013085380.1	0.605021	1.43284e-08	O95153	TSPOAP1 BZRAP1 KIAA0612 RBP1 RIMBP1	Peripheral-type benzodiazepine receptor-associated protein 1 (PRAX-1) (Peripheral benzodiazepine receptor-interacting protein) (PBR-IP) (RIMS-binding protein 1) (RIM-BP1) (TSPO-associated protein 1)
923	XM_005103377.2	0.545353	6.06649e-07	K7EQV4	MPPE1	Metallophosphoesterase 1 (Fragment)
924	XM_013085392.1	0.828128	1.60323e-19	Q9P2D3	HEATR5B KIAA1414	HEAT repeat-containing protein 5B
925	XM_013085420.1	0.227113	0.0533232	Q8NCW5	NAXE AIBP APOA1BP YJEFN1	NAD(P)H-hydrate epimerase (EC 5.1.99.6) (Apolipoprotein A-I-binding protein) (AI-BP) (NAD(P)HX epimerase) (YjeF N-terminal domain-containing protein 1) (YjeF_N1)
926	XR_001185028.1	0.182835	0.121558	NA	NA	NA
927	XM_005103472.1	0.149404	0.207103	NA	NA	NA
928	XR_001185029.1	0.467695	3.01936e-05	NA	NA	NA
929	XM_013085444.1	0.662657	1.70311e-10	Q6ZSG1	RNF165	E3 ubiquitin-protein ligase RNF165 (EC 2.3.2.27) (RING finger protein 165)
930	XM_013085439.1	0.631322	2.12376e-09	Q9HBD1	RC3H2 MNAB RNF164	Roquin-2 (EC 2.3.2.27) (Membrane-associated nucleic acid-binding protein) (RING finger and CCCH-type zinc finger domain-containing protein 2) (RING finger protein 164) (RING-type E3 ubiquitin transferase Roquin-2)
931	XM_013085446.1	0.421648	0.000203043	NA	NA	NA
932	XM_013085447.1	0.513211	3.43716e-06	Q8N5H7	SH2D3C NSP3 UNQ272/PRO309/PRO34088	SH2 domain-containing protein 3C (Novel SH2-containing protein 3) (SH2 domain-containing Eph receptor-binding protein 1) (SHEP1)
933	XM_005103511.2	0.475174	2.15742e-05	Q9NX57	RAB20	Ras-related protein Rab-20
934	XM_005103516.2	0.878602	1.73749e-24	B7ZKQ9	SCARB1	SCARB1 protein (Scavenger receptor class B member 1)
935	XM_013085462.1	0.164775	0.163595	Q8N653	LZTR1 TCFL2	Leucine-zipper-like transcriptional regulator 1 (LZTR-1)
936	XM_005103532.2	0.628359	2.65701e-09	A6NML8	DIAPH2 hCG_1811114	Diaphanous homolog 2 (Drosophila), isoform CRA_c (Protein diaphanous homolog 2)
937	XM_013085474.1	0.563496	2.09855e-07	G3V174	ARHGAP32 RICS hCG_2042955	Rho GTPase-activating protein 32 (Rho GTPase-activating protein, isoform CRA_b)
938	XM_005103598.2	0.834445	4.76074e-20	Q06136	KDSR FVT1 SDR35C1	3-ketodihydrosphingosine reductase (KDS reductase) (EC 1.1.1.102) (3-dehydrosphinganine reductase) (Follicular variant translocation protein 1) (FVT-1) (Short chain dehydrogenase/reductase family 35C member 1)
939	XM_013085508.1	0.624967	3.42408e-09	A0A2R8YD90	SAMHD1	Deoxynucleoside triphosphate triphosphohydrolase SAMHD1 (Fragment)
940	XM_005103612.2	0.795456	4.23577e-17	P78362	SRPK2	SRSF protein kinase 2 (EC 2.7.11.1) (SFRS protein kinase 2) (Serine/arginine-rich protein-specific kinase 2) (SR-protein-specific kinase 2) [Cleaved into: SRSF protein kinase 2 N-terminal, SRSF protein kinase 2 C-terminal]
941	XM_005103635.2	0.33459	0.00381237	Q9NYM4	GPR83 GPR72 KIAA1540	Probable G-protein coupled receptor 83 (G-protein coupled receptor 72)
942	XM_005103636.2	0.830834	9.58856e-20	NA	NA	NA
943	XM_005103657.2	0.236868	0.0436246	NA	NA	NA
944	XM_005103675.2	0.86202	1.21648e-22	O60294	LCMT2 KIAA0547 TYW4	tRNA wybutosine-synthesizing protein 4 (tRNA yW-synthesizing protein 4) (EC 2.1.1.290) (EC 2.3.1.231) (Leucine carboxyl methyltransferase 2) (tRNA(Phe) (7-(3-amino-3-(methoxycarbonyl)propyl)wyosine(37)-N)-methoxycarbonyltransferase) (tRNA(Phe) (7-(3-amino-3-carboxypropyl)wyosine(37)-O)-methyltransferase)
945	XM_005103683.2	0.375723	0.00105409	Q9BWL3	C1orf43 NICE3 NS5ATP4 HSPC012	Uncharacterized protein C1orf43 (Hepatitis C virus NS5A-transactivated protein 4) (HCV NS5A-transactivated protein 4) (Protein NICE-3) (S863-3)
946	XM_005103688.2	0.876353	3.20251e-24	Q7Z3C6	ATG9A APG9L1	Autophagy-related protein 9A (APG9-like 1) (mATG9)
947	XM_005103697.2	0.775165	8.33078e-16	Q7Z7E8	UBE2Q1 NICE5 UBE2Q PRO3094	Ubiquitin-conjugating enzyme E2 Q1 (EC 2.3.2.23) (E2 ubiquitin-conjugating enzyme Q1) (Protein NICE-5) (Ubiquitin carrier protein Q1) (Ubiquitin-protein ligase Q1)
948	XM_013085562.1	0.891387	4.19482e-26	Q2TAZ0	ATG2A KIAA0404	Autophagy-related protein 2 homolog A
949	XM_005103737.2	0.329461	0.00442359	Q7L5N7	LPCAT2 AGPAT11 AYTL1	Lysophosphatidylcholine acyltransferase 2 (LPC acyltransferase 2) (LPCAT-2) (LysoPC acyltransferase 2) (EC 2.3.1.23) (1-acylglycerol-3-phosphate O-acyltransferase 11) (1-AGP acyltransferase 11) (1-AGPAT 11) (EC 2.3.1.51) (1-acylglycerophosphocholine O-acyltransferase) (1-alkylglycerophosphocholine O-acetyltransferase) (EC 2.3.1.67) (Acetyl-CoA:lyso-platelet-activating factor acetyltransferase) (A…
950	XM_013085577.1	0.293046	0.0118672	Q7L5N7	LPCAT2 AGPAT11 AYTL1	Lysophosphatidylcholine acyltransferase 2 (LPC acyltransferase 2) (LPCAT-2) (LysoPC acyltransferase 2) (EC 2.3.1.23) (1-acylglycerol-3-phosphate O-acyltransferase 11) (1-AGP acyltransferase 11) (1-AGPAT 11) (EC 2.3.1.51) (1-acylglycerophosphocholine O-acyltransferase) (1-alkylglycerophosphocholine O-acetyltransferase) (EC 2.3.1.67) (Acetyl-CoA:lyso-platelet-activating factor acetyltransferase) (A…
951	XM_005103747.2	0.900032	2.57147e-27	Q9Y561	LRP12 ST7	Low-density lipoprotein receptor-related protein 12 (LRP-12) (Suppressor of tumorigenicity 7 protein)
952	XM_005103768.2	0.317487	0.00620044	NA	NA	NA
953	XR_001185054.1	0.108189	0.362245	NA	NA	NA
954	XM_013085618.1	0.598451	2.24754e-08	Q8NDA2	HMCN2	Hemicentin-2
955	XM_013085616.1	0.45749	4.71732e-05	Q8IWA5	SLC44A2 CTL2 PSEC0210	Choline transporter-like protein 2 (Solute carrier family 44 member 2)
956	XM_013085640.1	0.871491	1.15482e-23	Q16526	CRY1 PHLL1	Cryptochrome-1
957	XM_013085674.1	0.560053	2.57942e-07	NA	NA	NA
958	XM_005103912.2	0.113467	0.339162	P41594	GRM5 GPRC1E MGLUR5	Metabotropic glutamate receptor 5 (mGluR5)
959	XM_005103914.2	0.280193	0.0163522	P15428	HPGD PGDH1 SDR36C1	15-hydroxyprostaglandin dehydrogenase [NAD(+)] (15-PGDH) (EC 1.1.1.141) (Prostaglandin dehydrogenase 1) (Short chain dehydrogenase/reductase family 36C member 1)
960	XM_005103922.2	0.883412	4.50554e-25	Q86WZ6	ZNF227	Zinc finger protein 227
961	XM_005103973.2	0.596154	2.62445e-08	Q14129	DGCR6	Protein DGCR6 (DiGeorge syndrome critical region 6)
962	XM_013085715.1	0.181839	0.123636	NA	NA	NA
963	XM_005103980.2	0.205695	0.0808368	A8MZI9	RUNX1	Runt-related transcription factor 1 (Fragment)
964	XM_013085719.1	0.783886	2.40802e-16	Q9Y2Q0	ATP8A1 ATPIA	Phospholipid-transporting ATPase IA (EC 7.6.2.1) (ATPase class I type 8A member 1) (Chromaffin granule ATPase II) (P4-ATPase flippase complex alpha subunit ATP8A1)
965	XM_005104094.2	0.846592	3.96823e-21	A0A075B793	GRIPAP1	GRIP1-associated protein 1
966	XM_013085778.1	0.166925	0.158093	O15496	PLA2G10	Group 10 secretory phospholipase A2 (EC 3.1.1.4) (Group X secretory phospholipase A2) (GX sPLA2) (sPLA2-X) (Phosphatidylcholine 2-acylhydrolase 10)
967	XM_005104150.2	0.454404	5.3838e-05	Q9H063	MAF1	Repressor of RNA polymerase III transcription MAF1 homolog
968	XM_013085799.1	0.519719	2.45388e-06	Q9UKU7	ACAD8 ARC42 IBD	Isobutyryl-CoA dehydrogenase, mitochondrial (EC 1.3.99.-) (Activator-recruited cofactor 42 kDa component) (ARC42) (Acyl-CoA dehydrogenase family member 8) (ACAD-8)
969	XM_013085818.1	0.935069	1.05387e-33	Q9Y625	GPC6 UNQ369/PRO705	Glypican-6 [Cleaved into: Secreted glypican-6]
970	XM_005104230.2	0.436532	0.000112952	NA	NA	NA
971	XM_005104244.2	0.583743	5.94077e-08	Q14165	MLEC KIAA0152	Malectin
972	XM_005104279.2	0.789452	1.05798e-16	NA	NA	NA
973	XM_005104294.2	0.543474	6.74757e-07	Q8NCG7	DAGLB	Sn1-specific diacylglycerol lipase beta (DGL-beta) (EC 3.1.1.-) (KCCR13L)
974	XM_013085853.1	0.510405	3.9662e-06	Q9HAU4	SMURF2	E3 ubiquitin-protein ligase SMURF2 (hSMURF2) (EC 2.3.2.26) (HECT-type E3 ubiquitin transferase SMURF2) (SMAD ubiquitination regulatory factor 2) (SMAD-specific E3 ubiquitin-protein ligase 2)
975	XM_013085873.1	0.268936	0.0214089	Q15506	SPA17 SP17	Sperm surface protein Sp17 (Cancer/testis antigen 22) (CT22) (Sp17-1) (Sperm autoantigenic protein 17) (Sperm protein 17)
976	XM_005104349.2	0.564778	1.94225e-07	Q2KHT3	CLEC16A KIAA0350	Protein CLEC16A (C-type lectin domain family 16 member A)
977	XM_005104350.2	0.779409	4.58602e-16	Q8NFI3	ENGASE	Cytosolic endo-beta-N-acetylglucosaminidase (ENGase) (EC 3.2.1.96)
978	XM_013085900.1	0.410954	0.000304389	NA	NA	NA
979	XM_005104407.2	0.404343	0.000388371	P25929	NPY1R NPYR NPYY1	Neuropeptide Y receptor type 1 (NPY1-R)
980	XM_013085950.1	0.831636	8.21974e-20	Q9Y6X3	MAU2 KIAA0892 SCC4	MAU2 chromatid cohesion factor homolog (MAU-2) (Cohesin loading complex subunit SCC4 homolog)
981	XM_005104467.2	0.057104	0.631321	Q8N1A6	C4orf33	UPF0462 protein C4orf33
982	XM_005104479.2	0.581964	6.66059e-08	Q7Z5S9	TMEM144	Transmembrane protein 144
983	XM_005104503.2	0.699322	5.9086e-12	NA	NA	NA
984	XM_013086004.1	0.49375	9.04177e-06	NA	NA	NA
985	XM_005104569.2	0.653046	3.81017e-10	Q92547	TOPBP1 KIAA0259	DNA topoisomerase 2-binding protein 1 (DNA topoisomerase II-beta-binding protein 1) (TopBP1) (DNA topoisomerase II-binding protein 1)
986	XM_005104576.2	0.81417	1.98513e-18	Q10471	GALNT2	Polypeptide N-acetylgalactosaminyltransferase 2 (EC 2.4.1.41) (Polypeptide GalNAc transferase 2) (GalNAc-T2) (pp-GaNTase 2) (Protein-UDP acetylgalactosaminyltransferase 2) (UDP-GalNAc:polypeptide N-acetylgalactosaminyltransferase 2) [Cleaved into: Polypeptide N-acetylgalactosaminyltransferase 2 soluble form]
987	XM_013086008.1	0.795839	3.99135e-17	E9PLM5	SLC6A9	Sodium- and chloride-dependent glycine transporter 1 (Fragment)
988	XM_013086006.1	0.80221	1.45759e-17	Q9Y345	SLC6A5 GLYT2 NET1	Sodium- and chloride-dependent glycine transporter 2 (GlyT-2) (GlyT2) (Solute carrier family 6 member 5)
989	XM_013086007.1	0.779081	4.80459e-16	O00370		LINE-1 retrotransposable element ORF2 protein (ORF2p) [Includes: Reverse transcriptase (EC 2.7.7.49), Endonuclease (EC 3.1.21.-)]
990	XM_013086014.1	0.809318	4.53281e-18	P57682	KLF3 BKLF	Krueppel-like factor 3 (Basic krueppel-like factor) (CACCC-box-binding protein BKLF) (TEF-2)
991	XM_005104604.2	0.860163	1.89152e-22	F8VUW5	DAZAP2	DAZ-associated protein 2
992	XM_013086033.1	0.920156	1.25294e-30	A0A2R8Y532	ANO4	Anoctamin
993	XM_005104644.2	0.350526	0.00236351	Q15007	WTAP KIAA0105	Pre-mRNA-splicing regulator WTAP (Female-lethal(2)D homolog) (hFL(2)D) (WT1-associated protein) (Wilms tumor 1-associating protein)
994	XM_013086072.1	0.800113	2.03874e-17	NA	NA	NA
995	XM_013086069.1	0.777472	6.03181e-16	Q06124	PTPN11 PTP2C SHPTP2	Tyrosine-protein phosphatase non-receptor type 11 (EC 3.1.3.48) (Protein-tyrosine phosphatase 1D) (PTP-1D) (Protein-tyrosine phosphatase 2C) (PTP-2C) (SH-PTP2) (SHP-2) (Shp2) (SH-PTP3)
996	XM_005104698.2	0.173688	0.141677	Q5TDP6	LGSN GLULD1 LGS	Lengsin (Glutamate-ammonia ligase domain-containing protein 1) (Lens glutamine synthase-like)
997	XM_005104708.2	0.487557	1.21511e-05	Q8IYT4	KATNAL2	Katanin p60 ATPase-containing subunit A-like 2 (Katanin p60 subunit A-like 2) (EC 5.6.1.1) (p60 katanin-like 2)
998	XM_005104727.1	0.454346	5.39729e-05	Q6NT16	SLC18B1 C6orf192	MFS-type transporter SLC18B1 (Solute carrier family 18 member B1)
999	XM_013086087.1	0.544947	6.20773e-07	Q5T0V4	SLIT1	Slit homolog 1 protein (Fragment)
1000	XM_005104760.2	0.693953	9.97121e-12	P04062	GBA GC GLUC	Lysosomal acid glucosylceramidase (Lysosomal acid GCase) (EC 3.2.1.45) (Acid beta-glucosidase) (Alglucerase) (Beta-glucocerebrosidase) (Beta-GC) (Cholesterol glucosyltransferase) (SGTase) (EC 2.4.1.-) (Cholesteryl-beta-glucosidase) (EC 3.2.1.104) (D-glucosyl-N-acylsphingosine glucohydrolase) (Imiglucerase)
1001	XM_005104764.2	0.445614	7.79117e-05	Q5TF39	MFSD4B KIAA1919 NAGLT1 HSPC100	Sodium-dependent glucose transporter 1 (Major facilitator superfamily domain-containing protein 4B)
1002	XM_013086115.1	0.685317	2.25993e-11	Q9NPR9	GPR108 LUSTR2	Protein GPR108 (Lung seven transmembrane receptor 2)
1003	XM_005104832.2	0.888853	9.09576e-26	Q96MU7	YTHDC1 KIAA1966 YT521	YTH domain-containing protein 1 (Splicing factor YT521) (YT521-B)
1004	XM_005104882.2	0.407834	0.000341695	Q9NWZ3	IRAK4	Interleukin-1 receptor-associated kinase 4 (IRAK-4) (EC 2.7.11.1) (Renal carcinoma antigen NY-REN-64)
1005	XM_013086152.1	0.898353	4.50954e-27	Q96PB1	CASD1 C7orf12 Nbla04196	N-acetylneuraminate 9-O-acetyltransferase (EC 2.3.1.45) (CAS1 domain-containing protein 1) (Sialate O-acetyltransferase) (SOAT)
1006	XM_005104888.2	0.442472	8.87e-05	NA	NA	NA
1007	XM_013086176.1	0.338414	0.00340672	Q9NRR3	CDC42SE2 SPEC2	CDC42 small effector protein 2 (Small effector of CDC42 protein 2)
1008	XM_013086194.1	0.645295	7.14477e-10	E7EPA6	LAMB1	Laminin subunit beta-1
1009	XM_013086180.1	0.497469	7.5501e-06	P22557	ALAS2 ALASE ASB	5-aminolevulinate synthase, erythroid-specific, mitochondrial (ALAS-E) (EC 2.3.1.37) (5-aminolevulinic acid synthase 2) (Delta-ALA synthase 2) (Delta-aminolevulinate synthase 2)
1010	XM_005104932.2	0.651917	4.18006e-10	NA	NA	NA
1011	XM_013086200.1	0.8746	5.11726e-24	Q14517	FAT1 CDHF7 FAT	Protocadherin Fat 1 (Cadherin family member 7) (Cadherin-related tumor suppressor homolog) (Protein fat homolog) [Cleaved into: Protocadherin Fat 1, nuclear form]
1012	XM_005104958.2	0.437827	0.000107196	Q96IV6	FAXDC2 C5orf4	Fatty acid hydroxylase domain-containing protein 2
1013	XM_013086210.1	0.790525	9.00287e-17	Q6XPS3	TPTE2 TPIP	Phosphatidylinositol 3,4,5-trisphosphate 3-phosphatase TPTE2 (EC 3.1.3.67) (Lipid phosphatase TPIP) (TPTE and PTEN homologous inositol lipid phosphatase)
1014	XM_013086196.1	0.621455	4.43792e-09	Q86XL3	ANKLE2 KIAA0692 LEM4	Ankyrin repeat and LEM domain-containing protein 2 (LEM domain-containing protein 4)
1015	XM_013086214.1	0.617307	6.00365e-09	F8W9L0	HIF1A	Hypoxia-inducible factor 1-alpha
1016	XM_013086234.1	0.321167	0.00559705	P15104	GLUL GLNS	Glutamine synthetase (GS) (EC 6.3.1.2) (Glutamate--ammonia ligase) (Palmitoyltransferase GLUL) (EC 2.3.1.225)
1017	XM_005105002.2	0.514534	3.21136e-06	H0YHB7	MSI1	RNA-binding protein Musashi homolog 1 (Fragment)
1018	XM_005105009.2	0.825447	2.64476e-19	F5GZ78	PXN	Paxillin
1019	XM_005105021.2	0.208577	0.0765844	Q01543	FLI1	Friend leukemia integration 1 transcription factor (Proto-oncogene Fli-1) (Transcription factor ERGB)
1020	XM_005105025.2	0.323293	0.00527277	Q01543	FLI1	Friend leukemia integration 1 transcription factor (Proto-oncogene Fli-1) (Transcription factor ERGB)
1021	XM_005105048.2	0.327392	0.00469383	NA	NA	NA
1022	XM_005105050.2	0.625931	3.18693e-09	O15355	PPM1G PPM1C	Protein phosphatase 1G (EC 3.1.3.16) (Protein phosphatase 1C) (Protein phosphatase 2C isoform gamma) (PP2C-gamma) (Protein phosphatase magnesium-dependent 1 gamma)
1023	XM_013086286.1	0.394732	0.000548552	O75694	NUP155 KIAA0791	Nuclear pore complex protein Nup155 (155 kDa nucleoporin) (Nucleoporin Nup155)
1024	XM_013086292.1	0.829987	1.12738e-19	Q68DH5	LMBRD2	LMBR1 domain-containing protein 2
1025	XM_005105107.2	0.784315	2.26215e-16	Q9UNN5	FAF1 UBXD12 UBXN3A CGI-03	FAS-associated factor 1 (hFAF1) (UBX domain-containing protein 12) (UBX domain-containing protein 3A)
1026	XM_005105113.2	-0.0226021	0.849463	Q9H9A6	LRRC40	Leucine-rich repeat-containing protein 40
1027	XM_005105121.2	0.805949	7.93185e-18	Q13795	ARFRP1 ARP1	ADP-ribosylation factor-related protein 1 (ARF-related protein 1) (ARP)
1028	XM_005105125.2	0.748806	2.59119e-14	P10826	RARB HAP NR1B2	Retinoic acid receptor beta (RAR-beta) (HBV-activated protein) (Nuclear receptor subfamily 1 group B member 2) (RAR-epsilon)
1029	XM_005105133.2	0.203925	0.0835416	Q9BUZ4	TRAF4 CART1 MLN62 RNF83	TNF receptor-associated factor 4 (Cysteine-rich domain associated with RING and Traf domains protein 1) (Metastatic lymph node gene 62 protein) (MLN 62) (RING finger protein 83)
1030	XM_013086306.1	0.495361	8.36469e-06	O75592	MYCBP2 KIAA0916 PAM	E3 ubiquitin-protein ligase MYCBP2 (EC 2.3.2.-) (Myc-binding protein 2) (Protein associated with Myc)
1031	NM_001204659.1	0.422716	0.000194851	O95622	ADCY5	Adenylate cyclase type 5 (EC 4.6.1.1) (ATP pyrophosphate-lyase 5) (Adenylate cyclase type V) (Adenylyl cyclase 5) (AC5)
1032	XM_013086332.1	0.721123	6.23611e-13	A0A1B0GTG4	RASSF5	Ras association domain-containing protein 5
1033	XM_013086355.1	0.30319	0.00912239	Q08174	PCDH1	Protocadherin-1 (Cadherin-like protein 1) (Protocadherin-42) (PC42)
1034	XM_005105222.2	0.619838	4.99511e-09	Q9UIJ7	AK3 AK3L1 AK6 AKL3L	GTP:AMP phosphotransferase AK3, mitochondrial (EC 2.7.4.10) (Adenylate kinase 3) (AK 3) (Adenylate kinase 3 alpha-like 1)
1035	XM_005105223.2	0.373923	0.0011191	A0A2R8Y2M5	TMEM8B	Transmembrane protein 8B
1036	XM_013086382.1	0.734777	1.36463e-13	Q9BZ29	DOCK9 KIAA1058 ZIZ1	Dedicator of cytokinesis protein 9 (Cdc42 guanine nucleotide exchange factor zizimin-1) (Zizimin-1)
1037	XM_005105270.2	0.649076	5.26929e-10	NA	NA	NA
1038	XM_005105278.2	0.168045	0.155281	Q9Y3L5	RAP2C	Ras-related protein Rap-2c
1039	XM_005105305.2	0.699979	5.53795e-12	Q96B86	RGMA RGM	Repulsive guidance molecule A (RGM domain family member A)
1040	XM_013086404.1	0.243721	0.0377223	Q8WXD0	RXFP2 GPR106 GREAT LGR8	Relaxin receptor 2 (G-protein coupled receptor 106) (G-protein coupled receptor affecting testicular descent) (Leucine-rich repeat-containing G-protein coupled receptor 8) (Relaxin family peptide receptor 2)
1041	XM_005105357.2	0.508771	4.30836e-06	P21926	CD9 MIC3 TSPAN29 GIG2	CD9 antigen (5H9 antigen) (Cell growth-inhibiting gene 2 protein) (Leukocyte antigen MIC3) (Motility-related protein) (MRP-1) (Tetraspanin-29) (Tspan-29) (p24) (CD antigen CD9)
1042	XM_005105358.2	0.753487	1.45258e-14	Q9Y2I9	TBC1D30 KIAA0984	TBC1 domain family member 30
1043	XM_013086447.1	0.823651	3.6807e-19	NA	NA	NA
1044	XM_005105400.2	0.152611	0.197408	P09327	VIL1 VIL	Villin-1
1045	XM_005105404.2	0.868511	2.47025e-23	Q86W33	TPRA1 GPR175 TMEM227 PP6566	Transmembrane protein adipocyte-associated 1 (Integral membrane protein GPR175) (Transmembrane protein 227)
1046	NM_001204463.1	0.17704	0.134032	P49715	CEBPA CEBP	CCAAT/enhancer-binding protein alpha (C/EBP alpha)
1047	XM_013086452.1	0.690494	1.38848e-11	P53567	CEBPG	CCAAT/enhancer-binding protein gamma (C/EBP gamma)
1048	XM_005105436.2	0.800811	1.82392e-17	X6RAJ1	AKAP17A hCG_1981394	A-kinase anchor protein 17A (HCG1981394, isoform CRA_d)
1049	XM_005105416.1	0.457421	4.73133e-05	Q659C4	LARP1B LARP2	La-related protein 1B (La ribonucleoprotein domain family member 1B) (La ribonucleoprotein domain family member 2) (La-related protein 2)
1050	XM_005105421.2	0.74138	6.32704e-14	Q15797	SMAD1 BSP1 MADH1 MADR1	Mothers against decapentaplegic homolog 1 (MAD homolog 1) (Mothers against DPP homolog 1) (JV4-1) (Mad-related protein 1) (SMAD family member 1) (SMAD 1) (Smad1) (hSMAD1) (Transforming growth factor-beta-signaling protein 1) (BSP-1)
1051	XM_005105452.2	0.504563	5.32161e-06	Q5VVQ6	YOD1 DUBA8 HIN7 OTUD2 PRO0907	Ubiquitin thioesterase OTU1 (EC 3.4.19.12) (DUBA-8) (HIV-1-induced protease 7) (HIN-7) (HsHIN7) (OTU domain-containing protein 2)
1052	XM_013086484.1	0.121767	0.304776	Q9P0U4	CXXC1 CFP1 CGBP PCCX1 PHF18	CXXC-type zinc finger protein 1 (CpG-binding protein) (PHD finger and CXXC domain-containing protein 1)
1053	XM_013086480.1	0.841232	1.21869e-20	P55011	SLC12A2 NKCC1	Solute carrier family 12 member 2 (Basolateral Na-K-Cl symporter) (Bumetanide-sensitive sodium-(potassium)-chloride cotransporter 1)
1054	XM_005105464.2	0.302653	0.00925255	P46940	IQGAP1 KIAA0051	Ras GTPase-activating-like protein IQGAP1 (p195)
1055	XM_005105460.2	0.649523	5.08159e-10	P46940	IQGAP1 KIAA0051	Ras GTPase-activating-like protein IQGAP1 (p195)
1056	XM_005105473.2	0.560926	2.44847e-07	Q9NS56	TOPORS LUN TP53BPL	E3 ubiquitin-protein ligase Topors (EC 2.3.2.27) (RING-type E3 ubiquitin transferase Topors) (SUMO1-protein E3 ligase Topors) (Topoisomerase I-binding RING finger protein) (Topoisomerase I-binding arginine/serine-rich protein) (Tumor suppressor p53-binding protein 3) (p53-binding protein 3) (p53BP3)
1057	XM_013086510.1	0.503082	5.7285e-06	H3BS70	ECI1	Enoyl-CoA delta isomerase 1, mitochondrial (Fragment)
1058	XM_005105512.2	0.524736	1.88344e-06	Q9UQK1	PPP1R3C PPP1R5	Protein phosphatase 1 regulatory subunit 3C (Protein phosphatase 1 regulatory subunit 5) (PP1 subunit R5) (Protein targeting to glycogen) (PTG)
1059	XM_005105531.2	0.809123	4.68313e-18	Q8N2H4	SYS1 C20orf169	Protein SYS1 homolog
1060	XM_013086533.1	0.866904	3.69403e-23	P48506	GCLC GLCL GLCLC	Glutamate--cysteine ligase catalytic subunit (EC 6.3.2.2) (GCS heavy chain) (Gamma-ECS) (Gamma-glutamylcysteine synthetase)
1061	XM_005105562.2	0.823629	3.6954e-19	Q9Y2L5	TRAPPC8 KIAA1012	Trafficking protein particle complex subunit 8 (Protein TRS85 homolog)
1062	XM_005105566.2	0.0833488	0.483264	Q5J9B1	CYP1A1	Cytochrome P450 (EC 1.14.14.1)
1063	XM_013086555.1	0.609303	1.06255e-08	Q8NFT2	STEAP2 PCANAP1 STAMP1 UNQ6507/PRO23203	Metalloreductase STEAP2 (EC 1.16.1.-) (Prostate cancer-associated protein 1) (Protein up-regulated in metastatic prostate cancer) (PUMPCn) (Six-transmembrane epithelial antigen of prostate 2) (SixTransMembrane protein of prostate 1)
1064	XM_005105671.2	0.535313	1.0632e-06	Q9Y345	SLC6A5 GLYT2 NET1	Sodium- and chloride-dependent glycine transporter 2 (GlyT-2) (GlyT2) (Solute carrier family 6 member 5)
1065	XM_013086633.1	0.793057	6.12804e-17	P29074	PTPN4	Tyrosine-protein phosphatase non-receptor type 4 (EC 3.1.3.48) (Protein-tyrosine phosphatase MEG1) (MEG) (PTPase-MEG1)
1066	XM_005105763.2	0.793088	6.09917e-17	E5RGJ1	TRIQK	Triple QxxK/R motif-containing protein (Fragment)
1067	XM_005105788.2	0.425447	0.000175267	D6RE16	UNC5C	Netrin receptor UNC5C
1068	XM_013086705.1	0.245045	0.0366623	O00622	CYR61 CCN1 GIG1 IGFBP10	Protein CYR61 (CCN family member 1) (Cysteine-rich angiogenic inducer 61) (Insulin-like growth factor-binding protein 10) (IBP-10) (IGF-binding protein 10) (IGFBP-10) (Protein GIG1)
1069	XM_013086733.1	0.806455	7.29822e-18	Q9BUL8	PDCD10 CCM3 TFAR15	Programmed cell death protein 10 (Cerebral cavernous malformations 3 protein) (TF-1 cell apoptosis-related protein 15)
1070	XR_001185140.1	0.239159	0.0415718	NA	NA	NA
1071	XM_005105899.2	0.113998	0.336891	A1L167	UBE2QL1	Ubiquitin-conjugating enzyme E2Q-like protein 1 (EC 2.3.2.23) (E2Q-like ubiquitin-conjugating enzyme 1)
1072	XM_013086759.1	0.641805	9.42751e-10	Q99814	EPAS1 BHLHE73 HIF2A MOP2 PASD2	Endothelial PAS domain-containing protein 1 (EPAS-1) (Basic-helix-loop-helix-PAS protein MOP2) (Class E basic helix-loop-helix protein 73) (bHLHe73) (HIF-1-alpha-like factor) (HLF) (Hypoxia-inducible factor 2-alpha) (HIF-2-alpha) (HIF2-alpha) (Member of PAS protein 2) (PAS domain-containing protein 2)
1073	XM_005105917.2	0.620197	4.86593e-09	P78329	CYP4F2	Phylloquinone omega-hydroxylase CYP4F2 (EC 1.14.14.78) (20-hydroxyeicosatetraenoic acid synthase) (20-HETE synthase) (EC 1.14.14.-) (Arachidonic acid omega-hydroxylase) (CYPIVF2) (Cytochrome P450 4F2) (Cytochrome P450-LTB-omega) (Leukotriene-B(4) 20-monooxygenase 1) (Leukotriene-B(4) omega-hydroxylase 1) (EC 1.14.14.94)
1074	XM_013086756.1	0.737202	1.03177e-13	Q7Z2K6	ERMP1 FXNA KIAA1815	Endoplasmic reticulum metallopeptidase 1 (EC 3.4.-.-) (Felix-ina)
1075	XM_005105924.2	0.387096	0.000716486	Q7Z3K6	MIER3	Mesoderm induction early response protein 3 (Mi-er3)
1076	XR_001185141.1	0.459947	4.24235e-05	NA	NA	NA
1077	XM_013086772.1	0.154919	0.190636	Q8WYP3	RIN2 RASSF4	Ras and Rab interactor 2 (Ras association domain family 4) (Ras inhibitor JC265) (Ras interaction/interference protein 2)
1078	XM_005105964.2	0.720394	6.74614e-13	Q9H3U5	MFSD1 SMAP4 UG0581B09	Major facilitator superfamily domain-containing protein 1 (Smooth muscle cell-associated protein 4) (SMAP-4)
1079	XM_005105992.2	0.304483	0.0088161	Q92847	GHSR	Growth hormone secretagogue receptor type 1 (GHS-R) (GH-releasing peptide receptor) (GHRP) (Ghrelin receptor)
1080	XM_013086796.1	0.900113	2.50192e-27	F8WBJ0	CDK5RAP2	CDK5 regulatory subunit-associated protein 2
1081	XM_013086804.1	0.285993	0.0141742	A0A3B3IUC3	GPR158	Probable G-protein-coupled receptor 158
1082	XM_005106043.2	0.490466	1.05834e-05	Q16739	UGCG	Ceramide glucosyltransferase (EC 2.4.1.80) (GLCT-1) (Glucosylceramide synthase) (GCS) (UDP-glucose ceramide glucosyltransferase) (UDP-glucose:N-acylsphingosine D-glucosyltransferase)
1083	XM_005106067.2	0.771642	1.35413e-15	Q969W1	ZDHHC16 APH2 UNQ2570/PRO6258	Palmitoyltransferase ZDHHC16 (EC 2.3.1.225) (Abl-philin 2) (Zinc finger DHHC domain-containing protein 16) (DHHC-16)
1084	XM_005106091.2	0.0716179	0.547097	E9PI68	SPCS2	Signal peptidase complex subunit 2
1085	XM_005106101.2	0.607582	1.19888e-08	Q13618	CUL3 KIAA0617	Cullin-3 (CUL-3)
1086	XM_013086849.1	0.213943	0.0691426	P47712	PLA2G4A CPLA2 PLA2G4	Cytosolic phospholipase A2 (cPLA2) (Phospholipase A2 group IVA) [Includes: Phospholipase A2 (EC 3.1.1.4) (Phosphatidylcholine 2-acylhydrolase), Lysophospholipase (EC 3.1.1.5)]
1087	XM_013086852.1	0.764991	3.31027e-15	Q99571	P2RX4	P2X purinoceptor 4 (P2X4) (ATP receptor) (Purinergic receptor)
1088	XM_005106112.2	0.602524	1.7022e-08	Q9BZG1	RAB34 RAB39 RAH	Ras-related protein Rab-34 (Ras-related protein Rab-39) (Ras-related protein Rah)
1089	NM_001204602.1	0.777302	6.17778e-16	Q16539	MAPK14 CSBP CSBP1 CSBP2 CSPB1 MXI2 SAPK2A	Mitogen-activated protein kinase 14 (MAP kinase 14) (MAPK 14) (EC 2.7.11.24) (Cytokine suppressive anti-inflammatory drug-binding protein) (CSAID-binding protein) (CSBP) (MAP kinase MXI2) (MAX-interacting protein 2) (Mitogen-activated protein kinase p38 alpha) (MAP kinase p38 alpha) (Stress-activated protein kinase 2a) (SAPK2a)
1090	XM_013086869.1	0.570639	1.3576e-07	Q9NRM2	ZNF277 NRIF4 ZNF277P	Zinc finger protein 277 (Nuclear receptor-interacting factor 4)
1091	XM_005106140.2	0.830064	1.11093e-19	Q96Q42	ALS2 ALS2CR6 KIAA1563	Alsin (Amyotrophic lateral sclerosis 2 chromosomal region candidate gene 6 protein) (Amyotrophic lateral sclerosis 2 protein)
1092	XM_005106157.2	0.323585	0.00522951	O43614	HCRTR2	Orexin receptor type 2 (Ox-2-R) (Ox2-R) (Ox2R) (Hypocretin receptor type 2)
1093	XM_005106202.2	0.838881	1.96792e-20	Q5PSV4	BRMS1L	Breast cancer metastasis-suppressor 1-like protein (BRMS1-homolog protein p40) (BRMS1-like protein p40)
1094	XM_005106207.2	0.413386	0.000277943	P49748	ACADVL VLCAD	Very long-chain specific acyl-CoA dehydrogenase, mitochondrial (VLCAD) (EC 1.3.8.9)
1095	XM_005106226.2	0.729199	2.56702e-13	Q8WY64	MYLIP BZF1 IDOL BM-023 PP5242	E3 ubiquitin-protein ligase MYLIP (EC 2.3.2.27) (Inducible degrader of the LDL-receptor) (Idol) (Myosin regulatory light chain interacting protein) (MIR) (RING-type E3 ubiquitin transferase MYLIP)
1096	XR_001185164.1	0.125627	0.289583	NA	NA	NA
1097	XM_013086916.1	0.545118	6.14808e-07	A0A0A0MT77	DNAJC24	DnaJ homolog subfamily C member 24
1098	XM_013086921.1	0.689679	1.5002e-11	Q5VZU9	TPP2	Tripeptidyl-peptidase 2
1099	XM_005106245.2	0.777726	5.81998e-16	NA	NA	NA
1100	XM_013086936.1	0.287637	0.0136044	P32239	CCKBR CCKRB	Gastrin/cholecystokinin type B receptor (CCK-B receptor) (CCK-BR) (Cholecystokinin-2 receptor) (CCK2-R)
1101	XM_013086940.1	0.625501	3.29051e-09	P42336	PIK3CA	Phosphatidylinositol 4,5-bisphosphate 3-kinase catalytic subunit alpha isoform (PI3-kinase subunit alpha) (PI3K-alpha) (PI3Kalpha) (PtdIns-3-kinase subunit alpha) (EC 2.7.1.153) (Phosphatidylinositol 4,5-bisphosphate 3-kinase 110 kDa catalytic subunit alpha) (PtdIns-3-kinase subunit p110-alpha) (p110alpha) (Phosphoinositide-3-kinase catalytic alpha polypeptide) (Serine/threonine protein kinase PI…
1102	XM_005106266.2	0.474124	2.26279e-05	Q5VVD7	PLEKHM2	Pleckstrin homology domain-containing family M member 2
1103	XM_005106267.2	0.313144	0.00698565	Q5VVD7	PLEKHM2	Pleckstrin homology domain-containing family M member 2
1104	XM_005106291.1	0.727166	3.21939e-13	NA	NA	NA
1105	XM_005106293.2	0.266444	0.0226928	P49756	RBM25 RNPC7	RNA-binding protein 25 (Arg/Glu/Asp-rich protein of 120 kDa) (RED120) (Protein S164) (RNA-binding motif protein 25) (RNA-binding region-containing protein 7)
1106	XM_013086952.1	0.658899	2.3413e-10	Q9Y2I7	PIKFYVE KIAA0981 PIP5K3	1-phosphatidylinositol 3-phosphate 5-kinase (Phosphatidylinositol 3-phosphate 5-kinase) (EC 2.7.1.150) (FYVE finger-containing phosphoinositide kinase) (PIKfyve) (Phosphatidylinositol 3-phosphate 5-kinase type III) (PIPkin-III) (Type III PIP kinase)
1107	XM_005106332.2	0.818441	9.40436e-19	Q9C0B0	UNK KIAA1753 ZC3H5 ZC3HDC5	RING finger protein unkempt homolog (Zinc finger CCCH domain-containing protein 5)
1108	XM_005106362.2	0.250896	0.0322715	U3KQE5	HBP1	HMG box-containing protein 1 (Fragment)
1109	XM_005106416.2	0.366731	0.00141664	O43427	FIBP	Acidic fibroblast growth factor intracellular-binding protein (aFGF intracellular-binding protein) (FGF-1 intracellular-binding protein)
1110	XM_005106435.2	0.335915	0.00366713	P48634	PRRC2A BAT2 G2	Protein PRRC2A (HLA-B-associated transcript 2) (Large proline-rich protein BAT2) (Proline-rich and coiled-coil-containing protein 2A) (Protein G2)
1111	XM_005106448.2	0.566758	1.72228e-07	Q8N0X7	SPART KIAA0610 SPG20 TAHCCP1	Spartin (Spastic paraplegia 20 protein) (Trans-activated by hepatitis C virus core protein 1)
1112	XM_005106470.2	0.791863	7.35144e-17	A0A087WVP1	FAT1	Protocadherin Fat 1
1113	XM_005106474.2	0.679427	3.88659e-11	Q02880	TOP2B	DNA topoisomerase 2-beta (EC 5.99.1.3) (DNA topoisomerase II, beta isozyme)
1114	XM_013087054.1	0.845267	5.25699e-21	O14492	SH2B2 APS	SH2B adapter protein 2 (Adapter protein with pleckstrin homology and Src homology 2 domains) (SH2 and PH domain-containing adapter protein APS)
1115	NM_001204730.1	0.768842	1.97992e-15	P31641	SLC6A6	Sodium- and chloride-dependent taurine transporter (Solute carrier family 6 member 6)
1116	XM_013087068.1	0.121927	0.304136	Q6UXM1	LRIG3 LIG3 UNQ287/PRO326/PRO335	Leucine-rich repeats and immunoglobulin-like domains protein 3 (LIG-3)
1117	XM_013087079.1	0.854839	6.47547e-22	Q9Y679	AUP1	Ancient ubiquitous protein 1
1118	XM_005106563.2	0.597371	2.4178e-08	NA	NA	NA
1119	XM_005106585.2	0.0498641	0.675255	Q9NY27	PPP4R2 SBBI57	Serine/threonine-protein phosphatase 4 regulatory subunit 2
1120	XM_005106590.2	0.149203	0.207721	Q6UXH1	CRELD2 UNQ185/PRO211	Cysteine-rich with EGF-like domain protein 2
1121	XM_013087112.1	0.600652	1.93501e-08	Q9UNH5	CDC14A	Dual specificity protein phosphatase CDC14A (EC 3.1.3.16) (EC 3.1.3.48) (CDC14 cell division cycle 14 homolog A)
1122	XM_005106639.2	0.0171566	0.885448	Q6ZNF0	ACP7 PAPL PAPL1	Acid phosphatase type 7 (EC 3.1.3.2) (Purple acid phosphatase long form)
1123	XM_005106638.2	0.287375	0.013694	Q6ZNF0	ACP7 PAPL PAPL1	Acid phosphatase type 7 (EC 3.1.3.2) (Purple acid phosphatase long form)
1124	XM_005106641.2	0.686969	1.93667e-11	A0A1W2PRP5	AVL9	Late secretory pathway protein AVL9 homolog
1125	XM_005106647.2	0.331684	0.00414878	P31948	STIP1	Stress-induced-phosphoprotein 1 (STI1) (Hsc70/Hsp90-organizing protein) (Hop) (Renal carcinoma antigen NY-REN-11) (Transformation-sensitive protein IEF SSP 3521)
1126	XM_005106657.2	0.395755	0.000529028	P16278	GLB1 ELNR1	Beta-galactosidase (EC 3.2.1.23) (Acid beta-galactosidase) (Lactase) (Elastin receptor 1)
1127	XM_005106670.2	0.780099	4.15653e-16	Q9H6K1	C6orf106	Uncharacterized protein C6orf106
1128	XM_005106671.2	0.832694	6.69935e-20	Q9H492	MAP1LC3A	Microtubule-associated proteins 1A/1B light chain 3A (Autophagy-related protein LC3 A) (Autophagy-related ubiquitin-like modifier LC3 A) (MAP1 light chain 3-like protein 1) (MAP1A/MAP1B light chain 3 A) (MAP1A/MAP1B LC3 A) (Microtubule-associated protein 1 light chain 3 alpha)
1129	XM_005106681.2	0.78593	1.78539e-16	A0A087WVA1	SELENOT	Selenoprotein T
1130	NM_001204473.1	0.521927	2.18536e-06	A0A087WZR0	PCSK6	Proprotein convertase subtilisin/kexin type 6
1131	XM_005106710.2	0.495499	8.3088e-06	Q92597	NDRG1 CAP43 DRG1 RTP	Protein NDRG1 (Differentiation-related gene 1 protein) (DRG-1) (N-myc downstream-regulated gene 1 protein) (Nickel-specific induction protein Cap43) (Reducing agents and tunicamycin-responsive protein) (RTP) (Rit42)
1132	XM_005106722.2	0.854069	7.70638e-22	Q5T2E6	ARMH3 C10orf76	Armadillo-like helical domain-containing protein 3
1133	XM_013087169.1	0.611014	9.41721e-09	O60496	DOK2	Docking protein 2 (Downstream of tyrosine kinase 2) (p56(dok-2))
1134	XM_005106767.2	0.620024	4.92806e-09	Q9NXR7	BABAM2 BRCC45 BRE	BRISC and BRCA1-A complex member 2 (BRCA1-A complex subunit BRE) (BRCA1/BRCA2-containing complex subunit 45) (Brain and reproductive organ-expressed protein)
1135	XM_005106770.2	0.816061	1.42947e-18	Q8NBN7	RDH13 SDR7C3 PSEC0082 UNQ736/PRO1430	Retinol dehydrogenase 13 (EC 1.1.1.300) (Short chain dehydrogenase/reductase family 7C member 3)
1136	XM_005106771.2	0.801276	1.69322e-17	Q9P003	CNIH4 HSPC163	Protein cornichon homolog 4 (CNIH-4) (Cornichon family AMPA receptor auxiliary protein 4)
1137	XM_005106791.2	0.491857	9.90251e-06	Q96AX9	MIB2 SKD ZZANK1	E3 ubiquitin-protein ligase MIB2 (EC 2.3.2.27) (Mind bomb homolog 2) (Novel zinc finger protein) (Novelzin) (Putative NF-kappa-B-activating protein 002N) (RING-type E3 ubiquitin transferase MIB2) (Skeletrophin) (Zinc finger ZZ type with ankyrin repeat domain protein 1)
1138	XM_005106817.2	0.514427	3.22903e-06	Q99496	RNF2 BAP1 DING HIPI3 RING1B	E3 ubiquitin-protein ligase RING2 (EC 2.3.2.27) (Huntingtin-interacting protein 2-interacting protein 3) (HIP2-interacting protein 3) (Protein DinG) (RING finger protein 1B) (RING1b) (RING finger protein 2) (RING finger protein BAP-1) (RING-type E3 ubiquitin transferase RING2)
1139	XR_220885.2	0.129076	0.276439	NA	NA	NA
1140	XR_001185190.1	0.1806	0.12626	NA	NA	NA
1141	XM_005106839.2	0.483694	1.45692e-05	O95992	CH25H	Cholesterol 25-hydroxylase (EC 1.14.99.38) (Cholesterol 25-monooxygenase) (h25OH)
1142	XM_005106852.2	0.513	3.47448e-06	P09960	LTA4H LTA4	Leukotriene A-4 hydrolase (LTA-4 hydrolase) (EC 3.3.2.6) (Leukotriene A(4) hydrolase)
1143	XM_005106865.2	0.482415	1.54636e-05	Q96FX2	DPH3 DESR1 ZCSL2	DPH3 homolog (CSL-type zinc finger-containing protein 2) (DelGEF-interacting protein 1) (DelGIP1)
1144	XM_005106881.2	0.543557	6.71612e-07	Q9P2W7	B3GAT1 GLCATP	Galactosylgalactosylxylosylprotein 3-beta-glucuronosyltransferase 1 (EC 2.4.1.135) (Beta-1,3-glucuronyltransferase 1) (Glucuronosyltransferase P) (GlcAT-P) (UDP-GlcUA:glycoprotein beta-1,3-glucuronyltransferase) (GlcUAT-P)
1145	XM_005106883.2	0.828872	1.39337e-19	Q92541	RTF1 KIAA0252	RNA polymerase-associated protein RTF1 homolog
1146	XM_005106889.2	0.721578	5.93703e-13	Q9Y6I7	WSB1 SWIP1	WD repeat and SOCS box-containing protein 1 (WSB-1) (SOCS box-containing WD protein SWiP-1)
1147	XM_005106895.2	0.839513	1.73129e-20	Q9NW75	GPATCH2 GPATC2	G patch domain-containing protein 2
1148	XM_005106908.2	0.378204	0.000970093	P81274	GPSM2 LGN	G-protein-signaling modulator 2 (Mosaic protein LGN)
1149	XM_005106917.2	0.516812	2.85501e-06	Q13523	PRPF4B KIAA0536 PRP4 PRP4H PRP4K	Serine/threonine-protein kinase PRP4 homolog (EC 2.7.11.1) (PRP4 kinase) (PRP4 pre-mRNA-processing factor 4 homolog)
1150	XM_013087250.1	0.702212	4.43704e-12	Q8NFY4	SEMA6D KIAA1479	Semaphorin-6D
1151	XM_005106946.2	0.727479	3.1095e-13	P49754	VPS41	Vacuolar protein sorting-associated protein 41 homolog (S53)
1152	XR_001185197.1	0.445866	7.7101e-05	NA	NA	NA
1153	XM_005106991.2	0.657763	2.57549e-10	Q96EN9	REX1BD C19orf60	Required for excision 1-B domain-containing protein
1154	XM_005107031.2	0.787235	1.47244e-16	NA	NA	NA
1155	XM_013087326.1	0.125882	0.2886	Q8N3Y7	SDR16C5 RDHE2	Epidermal retinol dehydrogenase 2 (EPHD-2) (RDH-E2) (EC 1.1.1.105) (Retinal short-chain dehydrogenase reductase 2) (retSDR2) (Short-chain dehydrogenase/reductase family 16C member 5)
1156	XM_005107074.2	0.821495	5.44649e-19	NA	NA	NA
1157	XM_005107096.2	0.367158	0.00139717	NA	NA	NA
1158	XM_005107097.2	0.366038	0.00144875	NA	NA	NA
1159	XM_013087351.1	0.17992	0.127718	Q9Y251	HPSE HEP HPA HPA1 HPR1 HPSE1 HSE1	Heparanase (EC 3.2.1.166) (Endo-glucoronidase) (Heparanase-1) (Hpa1) [Cleaved into: Heparanase 8 kDa subunit, Heparanase 50 kDa subunit]
1160	XM_013087374.1	0.452094	5.93896e-05	Q8NE62	CHDH	Choline dehydrogenase, mitochondrial (CDH) (CHD) (EC 1.1.99.1)
1161	XR_001185205.1	0.130147	0.27244	NA	NA	NA
1162	XM_013087438.1	0.710174	1.97948e-12	Q8N433	GRK3	G protein-coupled receptor kinase (EC 2.7.11.-)
1163	XM_013087443.1	0.427079	0.000164441	F8W822	GIT2	ARF GTPase-activating protein GIT2
1164	XM_013087445.1	0.25253	0.031127	NA	NA	NA
1165	XM_013087471.1	0.621389	4.45933e-09	A0A0A0MSL1	DLG5	Disks large homolog 5 (Fragment)
1166	XM_013087464.1	0.496799	7.80041e-06	Q8TDM6	DLG5 KIAA0583 PDLG	Disks large homolog 5 (Discs large protein P-dlg) (Placenta and prostate DLG)
1167	XM_005107304.2	0.858447	2.82791e-22	NA	NA	NA
1168	XM_005107313.2	0.603463	1.59572e-08	Q9UKI8	TLK1 KIAA0137	Serine/threonine-protein kinase tousled-like 1 (EC 2.7.11.1) (PKU-beta) (Tousled-like kinase 1)
1169	XM_005107346.2	0.753318	1.48352e-14	P98198	ATP8B2 ATPID KIAA1137	Phospholipid-transporting ATPase ID (EC 7.6.2.1) (ATPase class I type 8B member 2) (P4-ATPase flippase complex alpha subunit ATP8B2)
1170	XM_013087507.1	0.442592	8.82627e-05	P13611	VCAN CSPG2	Versican core protein (Chondroitin sulfate proteoglycan core protein 2) (Chondroitin sulfate proteoglycan 2) (Glial hyaluronate-binding protein) (GHAP) (Large fibroblast proteoglycan) (PG-M)
1171	XM_005107406.2	0.750089	2.21396e-14	B4E3Q4	ADA2	Adenosine deaminase 2 (cDNA FLJ58672, highly similar to Cat eye syndrome critical region protein 1)
1172	XM_005107409.2	0.634733	1.63606e-09	Q14008	CKAP5 KIAA0097	Cytoskeleton-associated protein 5 (Colonic and hepatic tumor overexpressed gene protein) (Ch-TOG)
1173	XM_005107422.2	0.137144	0.247267	NA	NA	NA
1174	XM_013087568.1	0.248138	0.034283	E9PEI4	PTK2	Focal adhesion kinase 1
1175	XM_013087585.1	0.392639	0.000590604	O60237	PPP1R12B MYPT2	Protein phosphatase 1 regulatory subunit 12B (Myosin phosphatase-targeting subunit 2) (Myosin phosphatase target subunit 2)
1176	XR_001185218.1	0.584584	5.62696e-08	NA	NA	NA
1177	XM_005107469.2	0.816611	1.29841e-18	Q7L2J0	MEPCE BCDIN3	7SK snRNA methylphosphate capping enzyme (MePCE) (EC 2.1.1.-) (Bicoid-interacting protein 3 homolog) (Bin3 homolog)
1178	XM_005107509.2	0.474035	2.2719e-05	NA	NA	NA
1179	XM_005107499.2	0.223598	0.0572236	Q99797	MIPEP MIP	Mitochondrial intermediate peptidase (MIP) (EC 3.4.24.59)
1180	XM_005107529.2	0.272766	0.0195563	Q9UKV8	AGO2 EIF2C2	Protein argonaute-2 (Argonaute2) (hAgo2) (EC 3.1.26.n2) (Argonaute RISC catalytic component 2) (Eukaryotic translation initiation factor 2C 2) (eIF-2C 2) (eIF2C 2) (PAZ Piwi domain protein) (PPD) (Protein slicer)
1181	XM_005107531.2	0.215135	0.0675712	Q9UKV8	AGO2 EIF2C2	Protein argonaute-2 (Argonaute2) (hAgo2) (EC 3.1.26.n2) (Argonaute RISC catalytic component 2) (Eukaryotic translation initiation factor 2C 2) (eIF-2C 2) (eIF2C 2) (PAZ Piwi domain protein) (PPD) (Protein slicer)
1182	XM_013087640.1	0.62963	2.41429e-09	O15258	RER1	Protein RER1
1183	XM_013087645.1	0.273863	0.0190517	P62633	CNBP RNF163 ZNF9	Cellular nucleic acid-binding protein (CNBP) (Zinc finger protein 9)
1184	XM_005107619.2	0.221026	0.0602222	NA	NA	NA
1185	XM_005107640.1	0.346338	0.00268629	NA	NA	NA
1186	XM_013087668.1	0.650069	4.861e-10	O75899	GABBR2 GPR51 GPRC3B	Gamma-aminobutyric acid type B receptor subunit 2 (GABA-B receptor 2) (GABA-B-R2) (GABA-BR2) (GABABR2) (Gb2) (G-protein coupled receptor 51) (HG20)
1187	XM_013087670.1	0.136594	0.249186	NA	NA	NA
1188	XM_005107680.2	0.853987	7.84954e-22	P62699	YPEL5 CGI-127	Protein yippee-like 5
1189	XM_013087687.1	0.130268	0.271993	Q14149	MORC3 KIAA0136 NXP2 ZCWCC3	MORC family CW-type zinc finger protein 3 (Nuclear matrix protein 2) (Zinc finger CW-type coiled-coil domain protein 3)
1190	XM_005107718.2	0.692579	1.13791e-11	Q14703	MBTPS1 KIAA0091 S1P SKI1	Membrane-bound transcription factor site-1 protease (EC 3.4.21.112) (Endopeptidase S1P) (Subtilisin/kexin-isozyme 1) (SKI-1)
1191	XM_005107717.2	0.278702	0.0169564	O43614	HCRTR2	Orexin receptor type 2 (Ox-2-R) (Ox2-R) (Ox2R) (Hypocretin receptor type 2)
1192	XM_005107728.1	0.383853	0.000801002	Q9NRA2	SLC17A5	Sialin (H(+)/nitrate cotransporter) (H(+)/sialic acid cotransporter) (AST) (Membrane glycoprotein HP59) (Solute carrier family 17 member 5) (Vesicular H(+)/Aspartate-glutamate cotransporter)
1193	XM_013087697.1	0.551829	4.18321e-07	A0JNU9	TBC1D1	TBC1 domain family member 1 (TBC1D1 protein)
1194	XM_013087702.1	0.710452	1.92355e-12	Q8TF68	ZNF384 CAGH1 CIZ NMP4 TNRC1	Zinc finger protein 384 (CAG repeat protein 1) (CAS-interacting zinc finger protein) (Nuclear matrix transcription factor 4) (Nuclear matrix protein 4) (Trinucleotide repeat-containing gene 1 protein)
1195	XM_005107773.2	0.669477	9.44598e-11	Q6ZNF0	ACP7 PAPL PAPL1	Acid phosphatase type 7 (EC 3.1.3.2) (Purple acid phosphatase long form)
1196	XM_013087727.1	0.708145	2.4378e-12	P62380	TBPL1 TLF TLP TLP21 TRF2 TRP	TATA box-binding protein-like protein 1 (TBP-like protein 1) (21 kDa TBP-like protein) (Second TBP of unique DNA protein) (STUD) (TATA box-binding protein-related factor 2) (TBP-related factor 2) (TBP-like factor) (TBP-related protein)
1197	XM_013087742.1	0.220447	0.0609144	P06734	FCER2 CD23A CLEC4J FCE2 IGEBF	Low affinity immunoglobulin epsilon Fc receptor (BLAST-2) (C-type lectin domain family 4 member J) (Fc-epsilon-RII) (Immunoglobulin E-binding factor) (Lymphocyte IgE receptor) (CD antigen CD23) [Cleaved into: Low affinity immunoglobulin epsilon Fc receptor membrane-bound form, Low affinity immunoglobulin epsilon Fc receptor soluble form]
1198	XM_013087814.1	0.624822	3.46102e-09	O15375	SLC16A5 MCT5 MCT6	Monocarboxylate transporter 6 (MCT 6) (Monocarboxylate transporter 5) (MCT 5) (Solute carrier family 16 member 5)
1199	XM_013087817.1	0.53834	8.99449e-07	Q6XQN6	NAPRT FHIP NAPRT1	Nicotinate phosphoribosyltransferase (NAPRTase) (EC 6.3.4.21) (FHA-HIT-interacting protein) (Nicotinate phosphoribosyltransferase domain-containing protein 1)
1200	XM_013087821.1	0.8137	2.15252e-18	Q96J85	LARP4	C-Mpl binding protein (La-related protein 4)
1201	XM_005107944.2	0.946497	1.33041e-36	Q96K76	USP47	Ubiquitin carboxyl-terminal hydrolase 47 (EC 3.4.19.12) (Deubiquitinating enzyme 47) (Ubiquitin thioesterase 47) (Ubiquitin-specific-processing protease 47)
1202	XM_005107950.2	0.457558	4.70364e-05	Q8N6T7	SIRT6 SIR2L6	NAD-dependent protein deacetylase sirtuin-6 (EC 3.5.1.-) (Regulatory protein SIR2 homolog 6) (SIR2-like protein 6)
1203	XM_005107961.2	0.645087	7.26448e-10	Q8IV50	LYSMD2	LysM and putative peptidoglycan-binding domain-containing protein 2
1204	XM_005107996.2	0.886446	1.8646e-25	Q9H2X6	HIPK2	Homeodomain-interacting protein kinase 2 (hHIPk2) (EC 2.7.11.1)
1205	XM_005108043.2	0.378768	0.000951855	Q13772	NCOA4 ARA70 ELE1 RFG	Nuclear receptor coactivator 4 (NCoA-4) (Androgen receptor coactivator 70 kDa protein) (70 kDa AR-activator) (70 kDa androgen receptor coactivator) (Androgen receptor-associated protein of 70 kDa) (Ret-activating protein ELE1)
1206	XM_005108040.2	0.188811	0.109647	Q13772	NCOA4 ARA70 ELE1 RFG	Nuclear receptor coactivator 4 (NCoA-4) (Androgen receptor coactivator 70 kDa protein) (70 kDa AR-activator) (70 kDa androgen receptor coactivator) (Androgen receptor-associated protein of 70 kDa) (Ret-activating protein ELE1)
1207	XM_005108063.2	0.207598	0.0780091	H7C5T8	MAGI1	Membrane-associated guanylate kinase, WW and PDZ domain-containing protein 1 (Fragment)
1208	XR_001185240.1	0.260604	0.0259607	NA	NA	NA
1209	XR_001185241.1	0.223103	0.0577907	NA	NA	NA
1210	XM_013087907.1	0.734811	1.35938e-13	Q6ZWE5	SLC16A14	Monocarboxylate transporter 14 (cDNA FLJ41213 fis, clone BRALZ2016085, weakly similar to MONOCARBOXYLATE TRANSPORTER 3) (Fragment)
1211	XM_013087910.1	0.404176	0.000390737	NA	NA	NA
1212	XM_005108098.2	0.551267	4.32171e-07	NA	NA	NA
1213	XM_013087930.1	0.343708	0.0029087	P48023	FASLG APT1LG1 CD95L FASL TNFSF6	Tumor necrosis factor ligand superfamily member 6 (Apoptosis antigen ligand) (APTL) (CD95 ligand) (CD95-L) (Fas antigen ligand) (Fas ligand) (FasL) (CD antigen CD178) [Cleaved into: Tumor necrosis factor ligand superfamily member 6, membrane form, Tumor necrosis factor ligand superfamily member 6, soluble form (Receptor-binding FasL ectodomain) (Soluble Fas ligand) (sFasL), ADAM10-processed FasL …
1214	XM_013087938.1	0.719729	7.24554e-13	P46531	NOTCH1 TAN1	Neurogenic locus notch homolog protein 1 (Notch 1) (hN1) (Translocation-associated notch protein TAN-1) [Cleaved into: Notch 1 extracellular truncation (NEXT), Notch 1 intracellular domain (NICD)]
1215	XM_005108123.2	0.321332	0.00557133	O14901	KLF11 FKLF TIEG2	Krueppel-like factor 11 (Transforming growth factor-beta-inducible early growth response protein 2) (TGFB-inducible early growth response protein 2) (TIEG-2)
1216	XM_005108146.2	0.733158	1.64201e-13	H7BZ37	BCOR	BCL-6 corepressor (Fragment)
1217	XM_005108175.2	0.9115	4.1602e-29	O75420	GIGYF1 CDS2 PERQ1 PP3360	GRB10-interacting GYF protein 1 (PERQ amino acid-rich with GYF domain-containing protein 1)
1218	XM_013087985.1	0.577631	8.77403e-08	Q93096	PTP4A1 PRL1 PTPCAAX1	Protein tyrosine phosphatase type IVA 1 (EC 3.1.3.48) (PTP(CAAXI)) (Protein-tyrosine phosphatase 4a1) (Protein-tyrosine phosphatase of regenerating liver 1) (PRL-1)
1219	XM_013087990.1	0.289436	0.0130038	Q6ZPD9	DPY19L3	Probable C-mannosyltransferase DPY19L3 (EC 2.4.1.-) (Dpy-19-like protein 3) (Protein dpy-19 homolog 3)
1220	XM_005108226.2	0.587202	4.74726e-08	Q96KC8	DNAJC1 HTJ1	DnaJ homolog subfamily C member 1 (DnaJ protein homolog MTJ1)
1221	XM_005108225.2	0.828333	1.5425e-19	NA	NA	NA
1222	XM_005108250.2	0.328601	0.00453421	Q5TF39	MFSD4B KIAA1919 NAGLT1 HSPC100	Sodium-dependent glucose transporter 1 (Major facilitator superfamily domain-containing protein 4B)
1223	XM_005108252.1	0.594149	3.0017e-08	Q8IXM6	NRM NRM29 UNQ555/PRO1112	Nurim (Nuclear envelope membrane protein) (Nuclear rim protein)
1224	NM_001204665.1	0.818711	8.96549e-19	NA	NA	NA
1225	NM_001204666.1	0.603513	1.59025e-08	NA	NA	NA
1226	XM_005108296.2	0.893768	1.99146e-26	Q969G9	NKD1 NKD PP7246	Protein naked cuticle homolog 1 (Naked-1) (hNkd) (hNkd1)
1227	XM_013088055.1	0.158458	0.180578	P35251	RFC1 RFC140	Replication factor C subunit 1 (Activator 1 140 kDa subunit) (A1 140 kDa subunit) (Activator 1 large subunit) (Activator 1 subunit 1) (DNA-binding protein PO-GA) (Replication factor C 140 kDa subunit) (RF-C 140 kDa subunit) (RFC140) (Replication factor C large subunit)
1228	XM_005108334.2	0.4713	2.57021e-05	NA	NA	NA
1229	XM_013088074.1	0.253806	0.0302575	Q92613	JADE3 KIAA0215 PHF16	Protein Jade-3 (Jade family PHD finger protein 3) (PHD finger protein 16)
1230	XM_005108375.2	0.417212	0.000240564	Q9H777	ELAC1 D29	Zinc phosphodiesterase ELAC protein 1 (EC 3.1.26.11) (Deleted in Ma29) (ElaC homolog protein 1) (Ribonuclease Z 1) (RNase Z 1) (tRNA 3 endonuclease 1) (tRNase Z 1)
1231	XM_005108377.2	0.82285	4.26033e-19	Q86T82	USP37 KIAA1594	Ubiquitin carboxyl-terminal hydrolase 37 (EC 3.4.19.12) (Deubiquitinating enzyme 37) (Ubiquitin thioesterase 37) (Ubiquitin-specific-processing protease 37)
1232	XM_013088083.1	0.70702	2.7339e-12	E9PBQ4	NR4A2	Nuclear receptor subfamily 4 group A member 2
1233	XM_013088096.1	0.219289	0.0623177	Q96GC9	VMP1 TDC1 TMEM49 HSPC292	Vacuole membrane protein 1 (Transmembrane protein 49)
1234	XM_005108405.2	0.272605	0.0196314	Q9NTZ6	RBM12 KIAA0765 HRIHFB2091	RNA-binding protein 12 (RNA-binding motif protein 12) (SH3/WW domain anchor protein in the nucleus) (SWAN)
1235	XM_013088110.1	0.219329	0.0622689	P31939	ATIC PURH OK/SW-cl.86	Bifunctional purine biosynthesis protein PURH [Cleaved into: Bifunctional purine biosynthesis protein PURH, N-terminally processed] [Includes: Phosphoribosylaminoimidazolecarboxamide formyltransferase (EC 2.1.2.3) (5-aminoimidazole-4-carboxamide ribonucleotide formyltransferase) (AICAR transformylase), IMP cyclohydrolase (EC 3.5.4.10) (ATIC) (IMP synthase) (Inosinicase)]
1236	XM_005108426.2	0.26631	0.0227638	NA	NA	NA
1237	XM_005108458.2	0.614915	7.13253e-09	O75452	RDH16 RODH4 SDR9C8	Retinol dehydrogenase 16 (EC 1.1.-.-) (Microsomal NAD(+)-dependent retinol dehydrogenase 4) (RoDH-4) (Short chain dehydrogenase/reductase family 9C member 8) (Sterol/retinol dehydrogenase)
1238	XM_005108487.2	0.712707	1.5226e-12	H3BRE8	RPAP1	RNA polymerase II-associated protein 1
1239	XM_013088146.1	0.432298	0.00013383	Q9Y2D2	SLC35A3	UDP-N-acetylglucosamine transporter (Golgi UDP-GlcNAc transporter) (Solute carrier family 35 member A3)
1240	XM_005108508.2	0.365994	0.00145082	P10619	CTSA PPGB	Lysosomal protective protein (EC 3.4.16.5) (Carboxypeptidase C) (Carboxypeptidase L) (Cathepsin A) (Protective protein cathepsin A) (PPCA) (Protective protein for beta-galactosidase) [Cleaved into: Lysosomal protective protein 32 kDa chain, Lysosomal protective protein 20 kDa chain]
1241	XM_005108507.2	0.309337	0.00774432	P10619	CTSA PPGB	Lysosomal protective protein (EC 3.4.16.5) (Carboxypeptidase C) (Carboxypeptidase L) (Cathepsin A) (Protective protein cathepsin A) (PPCA) (Protective protein for beta-galactosidase) [Cleaved into: Lysosomal protective protein 32 kDa chain, Lysosomal protective protein 20 kDa chain]
1242	XM_005108519.2	0.328953	0.0044887	NA	NA	NA
1243	XM_005108618.2	0.680085	3.66048e-11	A0A2U3U043	KCTD1	BTB/POZ domain-containing protein KCTD1
1244	XM_013088225.1	0.428332	0.000156555	NA	NA	NA
1245	XM_005108640.2	0.455881	5.0547e-05	NA	NA	NA
1246	XM_005108645.2	0.670599	8.56089e-11	NA	NA	NA
1247	XM_005108721.2	0.113689	0.338213	NA	NA	NA
1248	XM_013088282.1	0.278991	0.0168381	Q86SS6	SYT9	Synaptotagmin-9 (Synaptotagmin IX) (SytIX)
1249	XM_013088295.1	0.553996	3.68736e-07	NA	NA	NA
1250	XM_005108765.1	0.39788	0.000490447	Q9BQK8	LPIN3 LIPN3L	Phosphatidate phosphatase LPIN3 (EC 3.1.3.4) (Lipin-3) (Lipin-3-like)
1251	XM_013088294.1	0.61847	5.51827e-09	Q9BQK8	LPIN3 LIPN3L	Phosphatidate phosphatase LPIN3 (EC 3.1.3.4) (Lipin-3) (Lipin-3-like)
1252	XM_013088312.1	0.341374	0.00311962	A0A2R8YDT1	GLUL	Glutamine synthetase (EC 6.3.1.2)
1253	XM_013088331.1	0.812288	2.74198e-18	NA	NA	NA
1254	XM_005108838.2	0.616051	6.57307e-09	P51790	CLCN3	H(+)/Cl(-) exchange transporter 3 (Chloride channel protein 3) (ClC-3) (Chloride transporter ClC-3)
1255	XM_013088359.1	0.771518	1.37722e-15	Q9UIJ5	ZDHHC2 REAM REC ZNF372	Palmitoyltransferase ZDHHC2 (EC 2.3.1.225) (Reduced expression associated with metastasis protein) (Ream) (Reduced expression in cancer protein) (Rec) (Zinc finger DHHC domain-containing protein 2) (DHHC-2) (Zinc finger protein 372)
1256	XM_013088375.1	0.548426	5.09034e-07	Q9HCJ3	RAVER2 KIAA1579	Ribonucleoprotein PTB-binding 2 (Protein raver-2)
1257	XM_005108942.2	0.901071	1.80751e-27	Q86TA1	MOB3B C9orf35 MOBKL2B	MOB kinase activator 3B (Mob1 homolog 2b) (Mps one binder kinase activator-like 2B) (MOB kinase activator-like 2B)
1258	XM_005108953.1	0.509363	4.18121e-06	NA	NA	NA
1259	XM_005108966.2	0.83135	8.68434e-20	P46109	CRKL	Crk-like protein
1260	XM_005109009.2	0.399611	0.000460949	Q99720	SIGMAR1 OPRS1 SRBP AAG8	Sigma non-opioid intracellular receptor 1 (Aging-associated gene 8 protein) (SR31747-binding protein) (SR-BP) (Sigma 1-type opioid receptor) (SIG-1R) (Sigma1-receptor) (Sigma1R) (hSigmaR1)
1261	XM_005109041.2	0.74467	4.27665e-14	NA	NA	NA
1262	XM_013088435.1	0.816348	1.35954e-18	Q13093	PLA2G7 PAFAH	Platelet-activating factor acetylhydrolase (PAF acetylhydrolase) (EC 3.1.1.47) (1-alkyl-2-acetylglycerophosphocholine esterase) (2-acetyl-1-alkylglycerophosphocholine esterase) (Group-VIIA phospholipase A2) (gVIIA-PLA2) (LDL-associated phospholipase A2) (LDL-PLA(2)) (PAF 2-acylhydrolase)
1263	XM_013088433.1	0.817696	1.07288e-18	NA	NA	NA
1264	XM_013088443.1	0.602122	1.7499e-08	Q9C0D6	FHDC1 INF1 KIAA1727	FH2 domain-containing protein 1 (Inverted formin-1)
1265	XM_005109062.2	0.649316	5.16798e-10	P20645	M6PR MPR46 MPRD	Cation-dependent mannose-6-phosphate receptor (CD Man-6-P receptor) (CD-MPR) (46 kDa mannose 6-phosphate receptor) (MPR 46)
1266	XM_013088456.1	0.672094	7.50356e-11	P42338	PIK3CB PIK3C1	Phosphatidylinositol 4,5-bisphosphate 3-kinase catalytic subunit beta isoform (PI3-kinase subunit beta) (PI3K-beta) (PI3Kbeta) (PtdIns-3-kinase subunit beta) (EC 2.7.1.153) (Phosphatidylinositol 4,5-bisphosphate 3-kinase 110 kDa catalytic subunit beta) (PtdIns-3-kinase subunit p110-beta) (p110beta)
1267	XM_005109070.2	0.351329	0.00230571	Q6RW13	AGTRAP ATRAP	Type-1 angiotensin II receptor-associated protein (AT1 receptor-associated protein)
1268	XM_005109096.2	0.792122	7.06727e-17	Q9NXD2	MTMR10	Myotubularin-related protein 10 (Inactive phosphatidylinositol 3-phosphatase 10)
1269	XM_005109097.2	0.442984	8.68525e-05	Q9NPE2	NGRN FI58G HT020	Neugrin (Mesenchymal stem cell protein DSC92) (Neurite outgrowth-associated protein) (Spinal cord-derived protein FI58G)
1270	XM_005109098.2	0.416147	0.000250482	A8MXY4	ZNF99 C19orf9	Zinc finger protein 99
1271	XM_013088468.1	0.813429	2.25513e-18	Q96BD6	SPSB1 SSB1	SPRY domain-containing SOCS box protein 1 (SSB-1)
1272	XM_005109118.1	0.802953	1.29286e-17	O75911	DHRS3 RDH17 SDR16C1 UNQ2424/PRO4983	Short-chain dehydrogenase/reductase 3 (EC 1.1.1.300) (DD83.1) (Retinal short-chain dehydrogenase/reductase 1) (retSDR1) (Retinol dehydrogenase 17) (Short chain dehydrogenase/reductase family 16C member 1)
1273	XM_013088475.1	0.777641	5.89002e-16	A0A1W2PR06	SLC7A2	Cationic amino acid transporter 2 (Fragment)
1274	XM_005109160.2	0.335411	0.00372177	Q96LD8	SENP8 DEN1 NEDP1 PRSC2 FKSG8	Sentrin-specific protease 8 (EC 3.4.22.-) (Deneddylase-1) (NEDD8-specific protease 1) (Protease, cysteine 2) (Sentrin/SUMO-specific protease SENP8)
1275	XM_005109186.2	0.291591	0.0123145	O60306	AQR KIAA0560	RNA helicase aquarius (EC 3.6.4.13) (Intron-binding protein of 160 kDa) (IBP160)
1276	XM_005109237.2	0.63545	1.54812e-09	O00410	IPO5 KPNB3 RANBP5	Importin-5 (Imp5) (Importin subunit beta-3) (Karyopherin beta-3) (Ran-binding protein 5) (RanBP5)
1277	XM_005109234.2	0.800876	1.80504e-17	O43736	ITM2A UNQ603/PRO1189	Integral membrane protein 2A (Protein E25)
1278	XM_013088547.1	0.637214	1.35055e-09	A0A087WW58	SELENOI	Ethanolaminephosphotransferase 1
1279	XM_005109295.2	0.682792	2.85582e-11	Q8IZR5	CMTM4 CKLFSF4	CKLF-like MARVEL transmembrane domain-containing protein 4 (Chemokine-like factor superfamily member 4)
1280	XM_005109313.2	0.75712	9.1864e-15	Q9UNQ0	ABCG2 ABCP BCRP BCRP1 MXR	ATP-binding cassette sub-family G member 2 (Breast cancer resistance protein) (CDw338) (Mitoxantrone resistance-associated protein) (Placenta-specific ATP-binding cassette transporter) (Urate exporter) (CD antigen CD338)
1281	XM_005109326.2	0.728953	2.63845e-13	E9PSI1		Transmembrane 9 superfamily member
1282	XM_005109330.2	0.302671	0.00924811	A0A024RCG2	SLC22A18 hCG_16433	Solute carrier family 22 (Organic cation transporter), member 18, isoform CRA_a (Solute carrier family 22 member 18)
1283	XM_005109355.2	0.516704	2.87094e-06	J3KPT4	TRABD	TraB domain-containing protein
1284	XM_005109361.2	0.85276	1.03343e-21	H3BLX5	USP48	Ubiquitin carboxyl-terminal hydrolase 48 (Fragment)
1285	XM_005109369.2	0.844507	6.16985e-21	NA	NA	NA
1286	XM_013088594.1	0.854723	6.64811e-22	Q07954	LRP1 A2MR APR	Prolow-density lipoprotein receptor-related protein 1 (LRP-1) (Alpha-2-macroglobulin receptor) (A2MR) (Apolipoprotein E receptor) (APOER) (CD antigen CD91) [Cleaved into: Low-density lipoprotein receptor-related protein 1 85 kDa subunit (LRP-85), Low-density lipoprotein receptor-related protein 1 515 kDa subunit (LRP-515), Low-density lipoprotein receptor-related protein 1 intracellular domain (L…
1287	XM_013088597.1	0.792638	6.53286e-17	Q9UHP3	USP25 USP21	Ubiquitin carboxyl-terminal hydrolase 25 (EC 3.4.19.12) (Deubiquitinating enzyme 25) (USP on chromosome 21) (Ubiquitin thioesterase 25) (Ubiquitin-specific-processing protease 25)
1288	XM_013088604.1	0.42054	0.000211876	NA	NA	NA
1289	XM_005109410.2	0.598603	2.22457e-08	A0A140T9F7	BRD2	Bromodomain-containing protein 2 (Fragment)
1290	XM_005109411.2	0.381365	0.000871878	U3KQA6	BRD2	Bromodomain-containing protein 2 (Fragment)
1291	XM_005109426.2	0.661141	1.93752e-10	Q8WV19	SFT2D1 C6orf83	Vesicle transport protein SFT2A (SFT2 domain-containing protein 1) (pRGR1)
1292	XM_013088641.1	0.904315	5.85928e-28	C9J164	RAPH1	Ras-associated and pleckstrin homology domains-containing protein 1
1293	XM_013088645.1	0.770397	1.60426e-15	Q13449	LSAMP IGLON3 LAMP	Limbic system-associated membrane protein (LSAMP) (IgLON family member 3)
1294	XM_005109478.2	0.794289	5.07217e-17	P49137	MAPKAPK2	MAP kinase-activated protein kinase 2 (MAPK-activated protein kinase 2) (MAPKAP kinase 2) (MAPKAP-K2) (MAPKAPK-2) (MK-2) (MK2) (EC 2.7.11.1)
1295	XM_013088658.1	0.588124	4.46986e-08	Q96A49	SYAP1 PRO3113	Synapse-associated protein 1 (BSD domain-containing signal transducer and Akt interactor protein) (BSTA)
1296	XM_005109497.2	0.454169	5.43804e-05	Q08AE8	SPIRE1 KIAA1135 SPIR1	Protein spire homolog 1 (Spir-1)
1297	XM_005109509.2	0.825652	2.54642e-19	E7ER40	PHF3	PHD finger protein 3 (Fragment)
1298	XM_005109516.2	0.430009	0.000146545	Q96RT8	TUBGCP5 GCP5 KIAA1899	Gamma-tubulin complex component 5 (GCP-5)
1299	XM_005109517.2	0.664374	1.47029e-10	NA	NA	NA
1300	XM_005109540.2	0.590191	3.90271e-08	NA	NA	NA
1301	XM_013088687.1	0.623992	3.68066e-09	Q9Y5Y5	PEX16	Peroxisomal membrane protein PEX16 (Peroxin-16) (Peroxisomal biogenesis factor 16)
1302	XM_013088685.1	0.783457	2.56288e-16	NA	NA	NA
1303	XM_005109589.2	0.803871	1.11405e-17	P16435	POR CYPOR	NADPH--cytochrome P450 reductase (CPR) (P450R) (EC 1.6.2.4)
1304	XM_005109600.2	0.44113	9.37139e-05	Q9C0C6	CIPC KIAA1737	CLOCK-interacting pacemaker (CLOCK-interacting circadian protein)
1305	XM_005109608.2	0.750712	2.05045e-14	Q9BY84	DUSP16 KIAA1700 MKP7	Dual specificity protein phosphatase 16 (EC 3.1.3.16) (EC 3.1.3.48) (Mitogen-activated protein kinase phosphatase 7) (MAP kinase phosphatase 7) (MKP-7)
1306	XM_005109660.2	0.458038	4.60738e-05	Q7L7X3	TAOK1 KIAA1361 MAP3K16 MARKK	Serine/threonine-protein kinase TAO1 (EC 2.7.11.1) (Kinase from chicken homolog B) (hKFC-B) (MARK Kinase) (MARKK) (Prostate-derived sterile 20-like kinase 2) (PSK-2) (PSK2) (Prostate-derived STE20-like kinase 2) (Thousand and one amino acid protein kinase 1) (TAOK1) (hTAOK1)
1307	XM_005109694.2	0.707604	2.57623e-12	P17900	GM2A	Ganglioside GM2 activator (Cerebroside sulfate activator protein) (GM2-AP) (Sphingolipid activator protein 3) (SAP-3) [Cleaved into: Ganglioside GM2 activator isoform short]
1308	XM_013088781.1	0.690991	1.32442e-11	Q5H8Y1	ROS1	Tyrosine-protein kinase receptor (EC 2.7.10.1)
1309	XM_013088790.1	0.475317	2.14347e-05	Q5H8Y1	ROS1	Tyrosine-protein kinase receptor (EC 2.7.10.1)
1310	XM_005109746.2	0.772837	1.14952e-15	P32856	STX2 EPIM STX2A STX2B STX2C	Syntaxin-2 (Epimorphin)
1311	XM_005109766.2	0.272808	0.019537	Q6IQ20	NAPEPLD C7orf18	N-acyl-phosphatidylethanolamine-hydrolyzing phospholipase D (N-acyl phosphatidylethanolamine phospholipase D) (NAPE-PLD) (NAPE-hydrolyzing phospholipase D) (EC 3.1.4.54)
1312	XM_013088800.1	0.779543	4.49938e-16	NA	NA	NA
1313	XM_005109784.2	0.213389	0.0698829	Q5STV6	NFKBIL1	NF-kappa-B inhibitor-like protein 1
1314	XM_013088829.1	0.373009	0.00115349	NA	NA	NA
1315	XM_005109829.1	0.0889171	0.454412	Q14469	HES1 BHLHB39 HL HRY	Transcription factor HES-1 (Class B basic helix-loop-helix protein 39) (bHLHb39) (Hairy and enhancer of split 1) (Hairy homolog) (Hairy-like protein) (hHL)
1316	XM_013088861.1	0.733937	1.50247e-13	O60879	DIAPH2 DIA	Protein diaphanous homolog 2 (Diaphanous-related formin-2) (DRF2)
1317	XM_013088860.1	0.291635	0.0123006	NA	NA	NA
1318	XM_013088862.1	0.324333	0.00512016	Q13586	STIM1 GOK	Stromal interaction molecule 1
1319	XM_013088879.1	0.142437	0.229318	Q96I45	TMEM141	Transmembrane protein 141
1320	XM_013088873.1	0.51392	3.31434e-06	C9JYL2	KCNT1	Potassium channel subfamily T member 1
1321	XM_005109878.2	0.661563	1.86923e-10	Q13127	REST NRSF XBR	RE1-silencing transcription factor (Neural-restrictive silencer factor) (X2 box repressor)
1322	XM_013088904.1	0.205311	0.0814188	P23677	ITPKA	Inositol-trisphosphate 3-kinase A (EC 2.7.1.127) (Inositol 1,4,5-trisphosphate 3-kinase A) (IP3 3-kinase A) (IP3K A) (InsP 3-kinase A)
1323	XM_013088909.1	0.964889	5.83999e-43	Q8IWI9	MGA KIAA0518 MAD5	MAX gene-associated protein (MAX dimerization protein 5)
1324	XM_005109930.2	0.649636	5.03518e-10	Q96IP4	TENT5A C6orf37 FAM46A XTP11	Terminal nucleotidyltransferase 5A (EC 2.7.7.-) (HBV X-transactivated gene 11 protein) (HBV XAg-transactivated protein 11)
1325	XM_005109942.2	0.387877	0.000697379	Q96SJ8	TSPAN18 UNQ3042/PRO9858	Tetraspanin-18 (Tspan-18)
1326	XM_005109946.2	0.481263	1.63137e-05	Q96SJ8	TSPAN18 UNQ3042/PRO9858	Tetraspanin-18 (Tspan-18)
1327	NM_001204729.1	0.131253	0.268353	NA	NA	NA
1328	XM_013088939.1	0.403341	0.0004028	O14788	TNFSF11 OPGL RANKL TRANCE	Tumor necrosis factor ligand superfamily member 11 (Osteoclast differentiation factor) (ODF) (Osteoprotegerin ligand) (OPGL) (Receptor activator of nuclear factor kappa-B ligand) (RANKL) (TNF-related activation-induced cytokine) (TRANCE) (CD antigen CD254) [Cleaved into: Tumor necrosis factor ligand superfamily member 11, membrane form, Tumor necrosis factor ligand superfamily member 11, soluble …
1329	XM_013088940.1	0.114447	0.33498	O75112	LDB3 KIAA0613 ZASP	LIM domain-binding protein 3 (Protein cypher) (Z-band alternatively spliced PDZ-motif protein)
1330	XM_005110032.2	0.137797	0.245003	Q9UN86	G3BP2 KIAA0660	Ras GTPase-activating protein-binding protein 2 (G3BP-2) (GAP SH3 domain-binding protein 2)
1331	XM_013088961.1	0.208667	0.0764542	P0DP24	CALM2 CAM2 CAMB	Calmodulin-2
1332	XM_005110041.2	0.210117	0.0743862	O95258	SLC25A14 BMCP1 UCP5 UNQ791/PRO1682	Brain mitochondrial carrier protein 1 (BMCP-1) (Mitochondrial uncoupling protein 5) (UCP 5) (Solute carrier family 25 member 14)
1333	XM_005110039.2	0.505024	5.20072e-06	O95258	SLC25A14 BMCP1 UCP5 UNQ791/PRO1682	Brain mitochondrial carrier protein 1 (BMCP-1) (Mitochondrial uncoupling protein 5) (UCP 5) (Solute carrier family 25 member 14)
1334	XM_013088986.1	0.318447	0.0060378	P22059	OSBP OSBP1	Oxysterol-binding protein 1
1335	XM_005110098.1	0.242548	0.0386827	Q9HBI5	C3orf14 HT021	Uncharacterized protein C3orf14
1336	XM_005110100.2	0.172849	0.143642	NA	NA	NA
1337	XM_005110124.2	0.806271	7.5218e-18	H0Y2L4	RNF215	RING finger protein 215 (Fragment)
1338	XM_013089008.1	0.458918	4.43551e-05	O00291	HIP1	Huntingtin-interacting protein 1 (HIP-1) (Huntingtin-interacting protein I) (HIP-I)
1339	XM_005110136.2	0.6305	2.26053e-09	NA	NA	NA
1340	XM_013089024.1	0.40447	0.000386575	M0R165	EPS15L1	Epidermal growth factor receptor substrate 15-like 1
1341	XM_005110171.2	0.659227	2.27768e-10	A8MXY4	ZNF99 C19orf9	Zinc finger protein 99
1342	XM_005110180.2	0.703335	3.96588e-12	Q9BSE4	HERPUD2	Homocysteine-responsive endoplasmic reticulum-resident ubiquitin-like domain member 2 protein
1343	XM_013089048.1	0.823712	3.63959e-19	NA	NA	NA
1344	XM_013089062.1	0.65166	4.26903e-10	NA	NA	NA
1345	XM_013089065.1	0.589556	4.0694e-08	Q9HBU6	ETNK1 EKI1	Ethanolamine kinase 1 (EKI 1) (EC 2.7.1.82)
1346	XM_013089072.1	0.53365	1.16473e-06	O43852	CALU	Calumenin (Crocalbin) (IEF SSP 9302)
1347	XM_013089073.1	0.488264	1.17512e-05	O43852	CALU	Calumenin (Crocalbin) (IEF SSP 9302)
1348	XM_005110297.2	0.612972	8.19493e-09	A1L157	TSPAN11	Tetraspanin-11 (Tspan-11)
1349	XM_005110323.2	0.388144	0.000690974	E5RFK5	CCNC	Cyclin-C
1350	XM_013089112.1	0.845059	5.49322e-21	Q6UWE0	LRSAM1 TAL UNQ6496/PRO21356	E3 ubiquitin-protein ligase LRSAM1 (EC 2.3.2.27) (Leucine-rich repeat and sterile alpha motif-containing protein 1) (RING-type E3 ubiquitin transferase LRSAM1) (Tsg101-associated ligase) (hTAL)
1351	XM_013089116.1	0.846415	4.12054e-21	Q6UX65	DRAM2 TMEM77 PSEC0031 UNQ154/PRO180	DNA damage-regulated autophagy modulator protein 2 (Transmembrane protein 77)
1352	XM_005110340.2	0.578304	8.40874e-08	Q15629	TRAM1 TRAM	Translocating chain-associated membrane protein 1
1353	XM_013089147.1	0.552587	4.0029e-07	Q9H4A4	RNPEP APB	Aminopeptidase B (AP-B) (EC 3.4.11.6) (Arginine aminopeptidase) (Arginyl aminopeptidase)
1354	XR_221063.2	0.267313	0.0222378	NA	NA	NA
1355	XM_005110390.2	0.2299	0.050388	Q8WWF8	CAPSL	Calcyphosin-like protein
1356	XM_005110431.2	0.828748	1.42621e-19	NA	NA	NA
1357	XM_013089189.1	0.671787	7.70971e-11	Q13510	ASAH1 ASAH HSD-33 HSD33	Acid ceramidase (AC) (ACDase) (Acid CDase) (EC 3.5.1.23) (Acylsphingosine deacylase) (N-acylsphingosine amidohydrolase) (Putative 32 kDa heart protein) (PHP32) [Cleaved into: Acid ceramidase subunit alpha, Acid ceramidase subunit beta]
1358	XM_005110449.2	0.922	5.64433e-31	G3V2Z2	ASB2	Ankyrin repeat and SOCS box protein 2 (Fragment)
1359	XM_005110473.2	0.815688	1.52564e-18	NA	NA	NA
1360	XM_005110479.2	0.444565	8.13704e-05	Q9C0D3	ZYG11B KIAA1730	Protein zyg-11 homolog B
1361	XM_013089225.1	0.404748	0.000382667	Q9C0D0	PHACTR1 KIAA1733 RPEL1	Phosphatase and actin regulator 1
1362	XM_013089231.1	0.0932807	0.432484	E9PHY8	MROH1	Maestro heat-like repeat-containing protein family member 1
1363	XM_005110550.2	0.762986	4.30926e-15	NA	NA	NA
1364	XM_013089265.1	0.165608	0.161447	P98160	HSPG2	Basement membrane-specific heparan sulfate proteoglycan core protein (HSPG) (Perlecan) (PLC) [Cleaved into: Endorepellin, LG3 peptide]
1365	XM_005110597.2	0.583716	5.9512e-08	Q14117	DPYS	Dihydropyrimidinase (DHP) (DHPase) (EC 3.5.2.2) (Dihydropyrimidine amidohydrolase) (Hydantoinase)
1366	XM_013089285.1	0.383061	0.000822965	NA	NA	NA
1367	XM_013089288.1	0.251083	0.0321385	NA	NA	NA
1368	XM_013089295.1	0.496922	7.75386e-06	E9PAL5	COL6A5	Collagen alpha-5(VI) chain
1369	XM_013089307.1	0.520509	2.35439e-06	NA	NA	NA
1370	XM_013089319.1	0.316183	0.00642751	Q8IZJ6	TDH SDR14E1P	Inactive L-threonine 3-dehydrogenase, mitochondrial (Short chain dehydrogenase/reductase family 14E member 1 pseudogene)
1371	XM_013089333.1	0.512019	3.65318e-06	Q9UBI4	STOML1 SLP1 UNC24 MSTP019	Stomatin-like protein 1 (SLP-1) (EPB72-like protein 1) (Protein unc-24 homolog) (Stomatin-related protein) (STORP)
1372	XM_013089337.1	0.41201	0.000292631	D6R9B1	ELF2	ETS-related transcription factor Elf-2 (Fragment)
1373	XM_013089338.1	0.103866	0.381856	D6R9B1	ELF2	ETS-related transcription factor Elf-2 (Fragment)
1374	XM_005110701.1	0.794751	4.72329e-17	Q9UHG3	PCYOX1 KIAA0908 PCL1 UNQ597/PRO1183	Prenylcysteine oxidase 1 (EC 1.8.3.5) (Prenylcysteine lyase)
1375	XM_005110723.2	0.696818	7.55266e-12	H0Y465	NF1	Neurofibromin (Fragment)
1376	XM_013089358.1	0.726084	3.6284e-13	J3KSB5	NF1	Neurofibromin (Fragment)
1377	XM_005110730.2	0.334875	0.00378065	I3L135	CIC	Protein capicua homolog (Fragment)
1378	XM_005110763.2	0.874762	4.90148e-24	C9JI92	CARF	Calcium-responsive transcription factor
1379	XM_013089450.1	0.529315	1.47396e-06	NA	NA	NA
1380	XM_005110853.2	0.861355	1.42586e-22	Q8NFM7	IL17RD IL17RLM SEF UNQ6115/PRO20026	Interleukin-17 receptor D (IL-17 receptor D) (IL-17RD) (IL17Rhom) (Interleukin-17 receptor-like protein) (Sef homolog) (hSef)
1381	XM_005110858.2	0.657369	2.66184e-10	Q15327	ANKRD1 C193 CARP HA1A2	Ankyrin repeat domain-containing protein 1 (Cardiac ankyrin repeat protein) (Cytokine-inducible gene C-193 protein) (Cytokine-inducible nuclear protein)
1382	XM_005110874.2	0.506076	4.934e-06	Q8IW45	NAXD CARKD	ATP-dependent (S)-NAD(P)H-hydrate dehydratase (EC 4.2.1.93) (ATP-dependent NAD(P)HX dehydratase) (Carbohydrate kinase domain-containing protein) (NAD(P)HX dehydratase)
1383	XM_005110885.2	0.107831	0.363847	Q96DM1	PGBD4	PiggyBac transposable element-derived protein 4
1384	XR_221096.2	0.638596	1.2128e-09	NA	NA	NA
1385	XM_013089502.1	0.823392	3.85895e-19	Q96AD5	PNPLA2 ATGL FP17548	Patatin-like phospholipase domain-containing protein 2 (EC 3.1.1.3) (Adipose triglyceride lipase) (Calcium-independent phospholipase A2) (Desnutrin) (IPLA2-zeta) (Pigment epithelium-derived factor) (TTS2.2) (Transport-secretion protein 2) (TTS2)
1386	XM_005110924.1	0.769365	1.84496e-15	O15431	SLC31A1 COPT1 CTR1	High affinity copper uptake protein 1 (Copper transporter 1) (hCTR1) (Solute carrier family 31 member 1)
1387	XM_005110935.2	0.620068	4.91222e-09	P55265	ADAR ADAR1 DSRAD G1P1 IFI4	Double-stranded RNA-specific adenosine deaminase (DRADA) (EC 3.5.4.37) (136 kDa double-stranded RNA-binding protein) (p136) (Interferon-inducible protein 4) (IFI-4) (K88DSRBP)
1388	XM_013089520.1	0.0306948	0.796568	NA	NA	NA
1389	XM_013089531.1	0.802276	1.44199e-17	O15055	PER2 KIAA0347	Period circadian protein homolog 2 (hPER2) (Circadian clock protein PERIOD 2)
1390	XM_013089532.1	0.342296	0.00303466	A0A1W2PR41	TNFRSF11A	Tumor necrosis factor receptor superfamily member 11A
1391	XM_005110967.2	0.234977	0.0453807	O75132	ZBED4 KIAA0637	Zinc finger BED domain-containing protein 4
1392	XM_013089541.1	0.505343	5.11841e-06	E7EMW7	UBR5	E3 ubiquitin-protein ligase UBR5
1393	XM_013089546.1	0.383774	0.000803172	Q9P2U7	SLC17A7 BNPI VGLUT1	Vesicular glutamate transporter 1 (VGluT1) (Brain-specific Na(+)-dependent inorganic phosphate cotransporter) (Solute carrier family 17 member 7)
1394	XR_221103.2	0.396105	0.00052248	NA	NA	NA
1395	XM_005111007.2	0.541186	7.67404e-07	NA	NA	NA
1396	XM_005111009.2	0.190282	0.106858	Q9BYD5	CNFN	Cornifelin
1397	XM_013089565.1	0.894791	1.43824e-26	Q92896	GLG1 CFR1 ESL1 MG160	Golgi apparatus protein 1 (CFR-1) (Cysteine-rich fibroblast growth factor receptor) (E-selectin ligand 1) (ESL-1) (Golgi sialoglycoprotein MG-160)
1398	XM_013089568.1	0.117161	0.323567	P83111	LACTB MRPL56 UNQ843/PRO1781	Serine beta-lactamase-like protein LACTB, mitochondrial (EC 3.4.-.-)
1399	XM_013089570.1	0.666053	1.27235e-10	H3BRD5	MYO9A	Unconventional myosin-IXa
1400	XM_005111025.2	0.707403	2.62937e-12	Q52LR7	EPC2	Enhancer of polycomb homolog 2 (EPC-like)
1401	XM_005111028.2	0.185792	0.115547	Q6UWP2	DHRS11 SDR24C1 UNQ836/PRO1774	Dehydrogenase/reductase SDR family member 11 (17-beta-hydroxysteroid dehydrogenase) (3-beta-hydroxysteroid 3-dehydrogenase) (EC 1.1.1.270) (Estradiol 17-beta-dehydrogenase) (EC 1.1.1.62) (Short-chain dehydrogenase/reductase family 24C member 1)
1402	XM_013089582.1	0.771305	1.4179e-15	Q6U841	SLC4A10 NCBE	Sodium-driven chloride bicarbonate exchanger (Solute carrier family 4 member 10)
1403	XM_013089581.1	0.715633	1.12038e-12	Q6U841	SLC4A10 NCBE	Sodium-driven chloride bicarbonate exchanger (Solute carrier family 4 member 10)
1404	XM_013089583.1	0.676885	4.89257e-11	Q6U841	SLC4A10 NCBE	Sodium-driven chloride bicarbonate exchanger (Solute carrier family 4 member 10)
1405	XM_005111035.2	0.535608	1.04606e-06	Q8TDM6	DLG5 KIAA0583 PDLG	Disks large homolog 5 (Discs large protein P-dlg) (Placenta and prostate DLG)
1406	XM_005111037.2	0.776782	6.64564e-16	O76075	DFFB CAD DFF2 DFF40	DNA fragmentation factor subunit beta (EC 3.-.-.-) (Caspase-activated deoxyribonuclease) (CAD) (Caspase-activated DNase) (Caspase-activated nuclease) (CPAN) (DNA fragmentation factor 40 kDa subunit) (DFF-40)
1407	XM_005111038.2	0.778844	4.96861e-16	A0A087WYY0	TARDBP	TAR DNA-binding protein 43
1408	XM_013089589.1	0.324844	0.00504666	NA	NA	NA
1409	XM_013089592.1	0.484408	1.40906e-05	Q9UL45	BLOC1S6 PA PLDN	Biogenesis of lysosome-related organelles complex 1 subunit 6 (BLOC-1 subunit 6) (Pallid protein homolog) (Pallidin) (Syntaxin 13-interacting protein)
1410	XM_005111056.2	0.845178	5.35651e-21	Q96MH2	HEXIM2 L3	Protein HEXIM2 (Hexamethylene bis-acetamide-inducible protein 2)
1411	XM_005111059.1	0.728148	2.88647e-13	Q8TBP6	SLC25A40 MCFP	Solute carrier family 25 member 40 (Mitochondrial carrier family protein)
1412	XM_005111075.2	0.52064	2.33836e-06	D6RHI3	CCNG2	Cyclin-G2 (Fragment)
1413	XM_013089631.1	0.628015	2.72673e-09	B1AJW4	PLCB4	1-phosphatidylinositol 4,5-bisphosphate phosphodiesterase beta-4 (Fragment)
1414	XM_005111097.2	0.87451	5.24035e-24	Q96P53	WDFY2 WDF2 ZFYVE22	WD repeat and FYVE domain-containing protein 2 (Propeller-FYVE protein) (Prof) (WD40- and FYVE domain-containing protein 2) (Zinc finger FYVE domain-containing protein 22)
1415	XM_013089648.1	0.838791	2.00383e-20	E1P5H9	SLCO4A1 hCG_1748044	Solute carrier organic anion transporter family member
1416	XM_013089651.1	0.859631	2.14363e-22	Q99523	SORT1	Sortilin (100 kDa NT receptor) (Glycoprotein 95) (Gp95) (Neurotensin receptor 3) (NT3) (NTR3)
1417	XR_001185377.1	0.544918	6.2181e-07	NA	NA	NA
1418	XM_013089670.1	0.692956	1.09744e-11	Q12770	SCAP KIAA0199 PSEC0227	Sterol regulatory element-binding protein cleavage-activating protein (SCAP) (SREBP cleavage-activating protein)
1419	XM_013089765.1	0.39775	0.000492727	Q9BYV7	BCO2 BCDO2	Beta,beta-carotene 9',10'-oxygenase (EC 1.13.11.71) (B-diox-II) (Beta-carotene dioxygenase 2)
1420	XM_005111294.2	0.363246	0.00158504	NA	NA	NA
1421	XM_005111331.2	0.471626	2.53282e-05	Q15417	CNN3	Calponin-3 (Calponin, acidic isoform)
1422	XM_005111334.2	0.465596	3.31351e-05	P53365	ARFIP2 POR1	Arfaptin-2 (ADP-ribosylation factor-interacting protein 2) (Partner of RAC1) (Protein POR1)
1423	XM_005111333.1	0.325987	0.00488558	P53365	ARFIP2 POR1	Arfaptin-2 (ADP-ribosylation factor-interacting protein 2) (Partner of RAC1) (Protein POR1)
1424	XM_013089786.1	0.259109	0.0268585	O75955	FLOT1	Flotillin-1
1425	XM_013089787.1	0.224226	0.0565102	O75955	FLOT1	Flotillin-1
1426	XM_013089791.1	0.182541	0.122169	A0A3B3ISS2	PDZRN4	PDZ domain-containing RING finger protein 4
1427	XM_005111362.2	0.667532	1.11933e-10	NA	NA	NA
1428	XM_013089797.1	0.460946	4.06216e-05	O60826	CCDC22 CXorf37 JM1	Coiled-coil domain-containing protein 22
1429	XM_013089806.1	0.208246	0.0770641	NA	NA	NA
1430	XM_013089818.1	0.394691	0.000549349	H0Y8A4	RYK	Tyrosine-protein kinase RYK (Fragment)
1431	XM_013089830.1	0.76182	5.01788e-15	J3KNV4	ITGA7	Integrin alpha-7
1432	XM_013089828.1	0.412519	0.000287114	P0DPD6	ECE2 KIAA0604 UNQ403/PRO740	Endothelin-converting enzyme 2 (ECE-2) (EC 3.4.24.71)
1433	XM_013089848.1	0.162173	0.170443	P20815	CYP3A5	Cytochrome P450 3A5 (EC 1.14.14.1) (CYPIIIA5) (Cytochrome P450 HLp2) (Cytochrome P450-PCN3)
1434	XM_005111497.2	0.642011	9.27588e-10	Q96AY4	TTC28 KIAA1043 TPRBK	Tetratricopeptide repeat protein 28 (TPR repeat protein 28) (TPR repeat-containing big gene cloned at Keio)
1435	XM_013089886.1	0.359182	0.00180399	Q9HBL7	PLGRKT C9orf46 AD025 MDS030	Plasminogen receptor (KT) (Plg-R(KT))
1436	XM_005111561.2	0.365094	0.00149361	Q8IY51	TIGD4	Tigger transposable element-derived protein 4
1437	XM_013089915.1	0.591912	3.4833e-08	Q05D32	CTDSPL2 HSPC058 HSPC129	CTD small phosphatase-like protein 2 (CTDSP-like 2) (EC 3.1.3.-)
1438	XR_001185400.1	0.248054	0.0343463	NA	NA	NA
1439	XM_013089917.1	0.194777	0.0986759	NA	NA	NA
1440	XM_013089918.1	0.607172	1.23372e-08	O15013	ARHGEF10 KIAA0294	Rho guanine nucleotide exchange factor 10
1441	XM_013089930.1	0.814453	1.89015e-18	K7ENS1	EPG5	Ectopic P granules protein 5 homolog (Fragment)
1442	XM_013089949.1	0.320049	0.00577472	Q8N8Q1	CYB561D1	Cytochrome b561 domain-containing protein 1
1443	XM_013089951.1	0.447653	7.15759e-05	Q0JRZ9	FCHO2	F-BAR domain only protein 2
1444	XM_013089958.1	0.643067	8.53214e-10	O95352	ATG7 APG7L	Ubiquitin-like modifier-activating enzyme ATG7 (ATG12-activating enzyme E1 ATG7) (Autophagy-related protein 7) (APG7-like) (hAGP7) (Ubiquitin-activating enzyme E1-like protein)
1445	XM_013089971.1	0.799627	2.20233e-17	Q8N371	KDM8 JMJD5	Bifunctional peptidase and arginyl-hydroxylase JMJD5 (EC 1.14.11.-) (EC 3.4.-.-) (JmjC domain-containing protein 5) (Jumonji C domain-containing protein 5) (L-arginine (3R)-hydroxylase KDM8)
1446	XM_005111641.2	0.435178	0.000119279	Q9HCE3	ZNF532 KIAA1629	Zinc finger protein 532
1447	XM_013089976.1	0.591149	3.66361e-08	O94915	FRYL AF4P12 KIAA0826	Protein furry homolog-like (ALL1-fused gene from chromosome 4p12 protein)
1448	XM_013090007.1	0.758179	8.02623e-15	Q8NBJ5	COLGALT1 GLT25D1 PSEC0241	Procollagen galactosyltransferase 1 (EC 2.4.1.50) (Collagen beta(1-O)galactosyltransferase 1) (ColGalT 1) (Glycosyltransferase 25 family member 1) (Hydroxylysine galactosyltransferase 1)
1449	XM_013090010.1	0.296586	0.0108373	Q7Z408	CSMD2 KIAA1884	CUB and sushi domain-containing protein 2 (CUB and sushi multiple domains protein 2)
1450	XM_013090019.1	0.821874	5.08629e-19	I3L2B2	EPN2	Epsin-2
1451	XM_005111754.2	0.736262	1.15036e-13	O00238	BMPR1B	Bone morphogenetic protein receptor type-1B (BMP type-1B receptor) (BMPR-1B) (EC 2.7.11.30) (CD antigen CDw293)
1452	XM_013090038.1	0.809597	4.32536e-18	E9PEM0	ARHGEF4	Rho guanine nucleotide exchange factor 4 (Fragment)
1453	XM_013090044.1	0.621095	4.55653e-09	NA	NA	NA
1454	XM_005111790.2	0.426362	0.000169116	NA	NA	NA
1455	XM_013090052.1	0.714336	1.2842e-12	A0A087X1Q5	SOCS7	Suppressor of cytokine-signaling 7
1456	XM_013090069.1	0.571549	1.2833e-07	B7ZL14	FNBP1	FNBP1 protein (Formin-binding protein 1)
1457	XM_005111833.2	0.303249	0.00910826	Q96MH6	TMEM68	Transmembrane protein 68
1458	XM_013090082.1	0.846961	3.66681e-21	Q92859	NEO1 IGDCC2 NGN	Neogenin (Immunoglobulin superfamily DCC subclass member 2)
1459	XM_013090084.1	0.740656	6.89167e-14	Q93008	USP9X DFFRX FAM USP9	Probable ubiquitin carboxyl-terminal hydrolase FAF-X (EC 3.4.19.12) (Deubiquitinating enzyme FAF-X) (Fat facets in mammals) (hFAM) (Fat facets protein-related, X-linked) (Ubiquitin thioesterase FAF-X) (Ubiquitin-specific protease 9, X chromosome) (Ubiquitin-specific-processing protease FAF-X)
1460	XM_013090106.1	0.310501	0.00750506	Q16832	DDR2 NTRKR3 TKT TYRO10	Discoidin domain-containing receptor 2 (Discoidin domain receptor 2) (EC 2.7.10.1) (CD167 antigen-like family member B) (Discoidin domain-containing receptor tyrosine kinase 2) (Neurotrophic tyrosine kinase, receptor-related 3) (Receptor protein-tyrosine kinase TKT) (Tyrosine-protein kinase TYRO10) (CD antigen CD167b)
1461	XM_013090110.1	0.461925	3.89255e-05	Q9NYB5	SLCO1C1 OATP14 OATP1C1 OATPF SLC21A14	Solute carrier organic anion transporter family member 1C1 (Organic anion transporter F) (OATP-F) (Organic anion transporter polypeptide-related protein 5) (OAT-RP-5) (OATPRP5) (Organic anion-transporting polypeptide 14) (OATP-14) (Solute carrier family 21 member 14) (Thyroxine transporter)
1462	XM_013090112.1	0.764861	3.36772e-15	Q9Y2H6	FNDC3A FNDC3 HUGO KIAA0970	Fibronectin type-III domain-containing protein 3A (Human gene expressed in odontoblasts)
1463	XM_005111911.2	0.684279	2.48882e-11	Q96CN9	GCC1	GRIP and coiled-coil domain-containing protein 1 (Golgi coiled-coil protein 1)
1464	XM_005111912.2	0.58836	4.40136e-08	Q8IV08	PLD3	Phospholipase D3 (PLD 3) (EC 3.1.4.4) (Choline phosphatase 3) (HindIII K4L homolog) (Hu-K4) (Phosphatidylcholine-hydrolyzing phospholipase D3)
1465	XM_005111935.2	0.792244	6.93717e-17	Q9NX62	IMPAD1 IMPA3	Inositol monophosphatase 3 (IMP 3) (IMPase 3) (EC 3.1.3.25) (EC 3.1.3.7) (Golgi 3-prime phosphoadenosine 5-prime phosphate 3-prime phosphatase) (Golgi-resident PAP phosphatase) (gPAPP) (Inositol monophosphatase domain-containing protein 1) (Inositol-1(or 4)-monophosphatase 3) (Myo-inositol monophosphatase A3)
1466	XM_013090152.1	0.365448	0.00147665	F1T0D7	LHX3	LIM/homeobox protein Lhx3
1467	XM_013090159.1	0.561828	2.31981e-07	Q5JPE7	NOMO2	Nodal modulator 2 (pM5 protein 2)
1468	XM_005112004.2	0.598967	2.17021e-08	Q96MG8	PCMTD1	Protein-L-isoaspartate O-methyltransferase domain-containing protein 1
1469	XM_005112003.2	0.598215	2.28372e-08	Q96MG8	PCMTD1	Protein-L-isoaspartate O-methyltransferase domain-containing protein 1
1470	XM_013090180.1	0.745972	3.65647e-14	Q96DR7	ARHGEF26 SGEF HMFN1864	Rho guanine nucleotide exchange factor 26 (SH3 domain-containing guanine exchange factor)
1471	XM_013090182.1	0.558233	2.87407e-07	Q96AG4	LRRC59 PRO1855	Leucine-rich repeat-containing protein 59 (Ribosome-binding protein p34) (p34) [Cleaved into: Leucine-rich repeat-containing protein 59, N-terminally processed]
1472	XM_013090189.1	0.0617026	0.604052	Q8N8J6	ZNF615	Zinc finger protein 615
1473	XR_001185420.1	0.783336	2.60834e-16	NA	NA	NA
1474	XM_005112159.2	0.722761	5.22199e-13	NA	NA	NA
1475	XM_013090284.1	0.698618	6.33244e-12	F8WE88	MYO5A	Unconventional myosin-Va
1476	XM_005112182.2	0.697253	7.23828e-12	P50148	GNAQ GAQ	Guanine nucleotide-binding protein G(q) subunit alpha (Guanine nucleotide-binding protein alpha-q)
1477	XM_005112193.2	0.302673	0.00924761	P51589	CYP2J2	Cytochrome P450 2J2 (EC 1.14.14.1) (Arachidonic acid epoxygenase) (CYPIIJ2)
1478	XM_005112223.2	0.255707	0.0289994	NA	NA	NA
1479	XM_005112252.2	0.558621	2.8087e-07	Q5VVY4	ZFAND4	AN1-type zinc finger protein 4
1480	XM_013090316.1	0.259276	0.0267565	NA	NA	NA
1481	XR_001185431.1	0.260923	0.0257723	NA	NA	NA
1482	XM_013090321.1	0.455162	5.21257e-05	NA	NA	NA
1483	XM_013090323.1	0.807356	6.28724e-18	P61204	ARF3	ADP-ribosylation factor 3
1484	XM_005112285.2	0.753015	1.54069e-14	Q9NYA4	MTMR4 KIAA0647 ZFYVE11	Myotubularin-related protein 4 (EC 3.1.3.48) (FYVE domain-containing dual specificity protein phosphatase 2) (FYVE-DSP2) (Zinc finger FYVE domain-containing protein 11)
1485	XM_005112316.2	0.580195	7.45737e-08	Q5EB52	MEST PEG1	Mesoderm-specific transcript homolog protein (EC 3.-.-.-) (Paternally-expressed gene 1 protein)
1486	XM_005112364.2	0.724175	4.47547e-13	Q7Z4R8	C6orf120	UPF0669 protein C6orf120
1487	XM_013090386.1	0.781505	3.39844e-16	O15516	CLOCK BHLHE8 KIAA0334	Circadian locomoter output cycles protein kaput (hCLOCK) (EC 2.3.1.48) (Class E basic helix-loop-helix protein 8) (bHLHe8)
1488	XM_013090390.1	0.049594	0.676917	Q16281	CNGA3 CNCG3	Cyclic nucleotide-gated cation channel alpha-3 (Cone photoreceptor cGMP-gated channel subunit alpha) (Cyclic nucleotide-gated channel alpha-3) (CNG channel alpha-3) (CNG-3) (CNG3)
1489	XM_013090398.1	0.394206	0.000558868	NA	NA	NA
1490	XM_005112403.2	0.503178	5.70126e-06	O43524	FOXO3 FKHRL1 FOXO3A	Forkhead box protein O3 (AF6q21 protein) (Forkhead in rhabdomyosarcoma-like 1)
1491	XM_005112408.2	0.720998	6.32049e-13	Q6XR72	SLC30A10 ZNT10 ZNT8	Zinc transporter 10 (ZnT-10) (Manganese transporter SLC30A10) (Solute carrier family 30 member 10)
1492	XR_001185435.1	0.492831	9.45065e-06	NA	NA	NA
1493	XM_005112440.2	0.865277	5.52381e-23	Q96PX1	RNF157 KIAA1917	E3 ubiquitin ligase RNF157 (EC 2.3.2.27) (RING finger protein 157) (RING-type E3 ubiquitin transferase RNF157)
1494	XM_013090426.1	0.254054	0.0300907	Q15907	RAB11B YPT3	Ras-related protein Rab-11B (GTP-binding protein YPT3)
1495	XM_005112474.2	0.571252	1.30718e-07	B7Z651	ANK2	cDNA FLJ61595, highly similar to Ankyrin-2 (Fragment)
1496	XM_005112495.2	0.348425	0.00252083	NA	NA	NA
1497	XM_013090496.1	-0.0929253	0.434247	P37275	ZEB1 AREB6 TCF8	Zinc finger E-box-binding homeobox 1 (NIL-2-A zinc finger protein) (Negative regulator of IL2) (Transcription factor 8) (TCF-8)
1498	XR_221211.2	0.551548	4.25177e-07	NA	NA	NA
1499	XR_221214.2	0.716585	1.0131e-12	NA	NA	NA
1500	XM_005112579.2	-0.0573313	0.629962	Q9BVM4	GGACT A2LD1	Gamma-glutamylaminecyclotransferase (GGACT) (EC 4.3.2.8) (AIG2-like domain-containing protein 1) (Gamma-glutamylamine cyclotransferase)
1501	XM_005112583.2	0.363185	0.00158813	P08684	CYP3A4 CYP3A3	Cytochrome P450 3A4 (EC 1.14.14.-) (1,8-cineole 2-exo-monooxygenase) (EC 1.14.14.56) (Albendazole monooxygenase) (EC 1.14.14.-) (Albendazole sulfoxidase) (CYPIIIA3) (CYPIIIA4) (Cholesterol 25-hydroxylase) (EC 1.14.14.-) (Cytochrome P450 3A3) (Cytochrome P450 HLp) (Cytochrome P450 NF-25) (Cytochrome P450-PCN1) (Nifedipine oxidase) (Quinine 3-monooxygenase) (EC 1.14.14.55) (Taurochenodeoxycholate 6…
1502	XM_013090547.1	0.169366	0.152012	P21675	TAF1 BA2R CCG1 CCGS TAF2A	Transcription initiation factor TFIID subunit 1 (EC 2.3.1.48) (EC 2.7.11.1) (Cell cycle gene 1 protein) (TBP-associated factor 250 kDa) (p250) (Transcription initiation factor TFIID 250 kDa subunit) (TAF(II)250) (TAFII-250) (TAFII250)
1503	XM_013090551.1	0.719512	7.41621e-13	Q9Y345	SLC6A5 GLYT2 NET1	Sodium- and chloride-dependent glycine transporter 2 (GlyT-2) (GlyT2) (Solute carrier family 6 member 5)
1504	XM_005112651.2	0.68901	1.59828e-11	A6PWC8	SAMD11	Sterile alpha motif domain-containing protein 11 (Fragment)
1505	XM_013090589.1	0.792415	6.75957e-17	P11532	DMD	Dystrophin
1506	XM_013090599.1	0.698033	6.7065e-12	NA	NA	NA
1507	XM_013090616.1	0.473952	2.28045e-05	A0A3B3ISV8	NALCN	Sodium leak channel non-selective protein
1508	XM_013090632.1	0.79589	3.95943e-17	Q96AX9	MIB2 SKD ZZANK1	E3 ubiquitin-protein ligase MIB2 (EC 2.3.2.27) (Mind bomb homolog 2) (Novel zinc finger protein) (Novelzin) (Putative NF-kappa-B-activating protein 002N) (RING-type E3 ubiquitin transferase MIB2) (Skeletrophin) (Zinc finger ZZ type with ankyrin repeat domain protein 1)
1509	XM_013090635.1	0.622831	4.01048e-09	Q9NT62	ATG3 APG3 APG3L	Ubiquitin-like-conjugating enzyme ATG3 (EC 2.3.2.-) (Autophagy-related protein 3) (APG3-like) (hApg3) (Protein PC3-96)
1510	XM_005112741.2	0.671395	7.98099e-11	Q9UBQ7	GRHPR GLXR MSTP035	Glyoxylate reductase/hydroxypyruvate reductase (EC 1.1.1.79) (EC 1.1.1.81)
1511	XM_005112745.2	0.459653	4.29672e-05	P67812	SEC11A SEC11L1 SPC18 SPCS4A	Signal peptidase complex catalytic subunit SEC11A (EC 3.4.21.89) (Endopeptidase SP18) (Microsomal signal peptidase 18 kDa subunit) (SPase 18 kDa subunit) (SEC11 homolog A) (SEC11-like protein 1) (SPC18)
1512	XM_013090651.1	0.173612	0.141854	Q9Y3Y2	CHTOP C1orf77 FOP HT031 PP7704	Chromatin target of PRMT1 protein (Friend of PRMT1 protein) (Small arginine- and glycine-rich protein) (SRAG)
1513	XM_013090654.1	0.534058	1.13903e-06	Q6DWJ6	GPR139 GPRG1 PGR3	Probable G-protein coupled receptor 139 (G(q)-coupled orphan receptor GPRg1) (G-protein-coupled receptor PGR3)
1514	XM_005112762.2	0.671386	7.98744e-11	Q53EP0	FNDC3B FAD104 NS5ABP37 UNQ2421/PRO4979/PRO34274	Fibronectin type III domain-containing protein 3B (Factor for adipocyte differentiation 104) (HCV NS5A-binding protein 37)
1515	XM_005112777.2	0.633295	1.82702e-09	Q96C34	RUNDC1 LP5161	RUN domain-containing protein 1
1516	XM_005112788.2	0.500986	6.35426e-06	Q96GR4	ZDHHC12 ZNF400 PSEC0008	Probable palmitoyltransferase ZDHHC12 (EC 2.3.1.225) (Zinc finger DHHC domain-containing protein 12) (DHHC-12) (Zinc finger protein 400)
1517	XM_005112833.2	0.776631	6.78821e-16	E9PNV4	RELA	Transcription factor p65
1518	XM_013090723.1	0.555349	3.40653e-07	P27701	CD82 KAI1 SAR2 ST6 TSPAN27	CD82 antigen (C33 antigen) (IA4) (Inducible membrane protein R2) (Metastasis suppressor Kangai-1) (Suppressor of tumorigenicity 6 protein) (Tetraspanin-27) (Tspan-27) (CD antigen CD82)
1519	XM_013090721.1	0.685413	2.23995e-11	Q9UKV5	AMFR RNF45	E3 ubiquitin-protein ligase AMFR (EC 2.3.2.27) (Autocrine motility factor receptor) (AMF receptor) (RING finger protein 45) (RING-type E3 ubiquitin transferase AMFR) (gp78)
1520	XM_005112844.2	0.404071	0.000392233	K7EN88	RAD51L3-RFFL hCG_2039718	HCG2039718, isoform CRA_g
1521	XR_221240.2	0.628006	2.72842e-09	NA	NA	NA
1522	XM_005112852.2	0.666327	1.24255e-10	NA	NA	NA
1523	XM_005112853.1	0.70921	2.18575e-12	NA	NA	NA
1524	XM_013090733.1	0.279976	0.0164389	Q96QB1	DLC1 ARHGAP7 KIAA1723 STARD12	Rho GTPase-activating protein 7 (Deleted in liver cancer 1 protein) (DLC-1) (HP protein) (Rho-type GTPase-activating protein 7) (START domain-containing protein 12) (StARD12) (StAR-related lipid transfer protein 12)
1525	XM_013090744.1	0.832896	6.44159e-20	C9JFW8	NAALADL1	N-acetylated-alpha-linked acidic dipeptidase-like protein
1526	XM_013090747.1	0.542984	6.93649e-07	E7ERV5	MYO5A	Unconventional myosin-Va (Fragment)
1527	XM_013090749.1	0.58384	5.90403e-08	F5GZE6	C3AR1	C3a anaphylatoxin chemotactic receptor (Fragment)
1528	XM_005112885.2	0.587335	4.70631e-08	R4GMM8	ROBO2	Roundabout homolog 2 (Fragment)
1529	XM_013090757.1	0.466459	3.18947e-05	J3QKY3	NFE2L1	Endoplasmic reticulum membrane sensor NFE2L1
1530	XM_005112907.2	0.554937	3.48996e-07	A9JX13	TCF20	Transcription factor 20
1531	XM_013090761.1	0.714154	1.30891e-12	Q5T245	DDR2	Discoidin domain-containing receptor 2 (Fragment)
1532	XM_013090779.1	0.754257	1.31909e-14	NA	NA	NA
1533	XM_005112969.2	0.653446	3.68654e-10	NA	NA	NA
1534	XM_005112985.2	0.803684	1.14851e-17	Q9NS00	C1GALT1	Glycoprotein-N-acetylgalactosamine 3-beta-galactosyltransferase 1 (EC 2.4.1.122) (B3Gal-T8) (Core 1 O-glycan T-synthase) (Core 1 UDP-galactose:N-acetylgalactosamine-alpha-R beta 1,3-galactosyltransferase 1) (Beta-1,3-galactosyltransferase) (Core 1 beta1,3-galactosyltransferase 1) (C1GalT1) (Core 1 beta3-Gal-T1)
1535	XM_005113014.2	0.594313	2.96911e-08	Q92504	SLC39A7 HKE4 RING5	Zinc transporter SLC39A7 (Histidine-rich membrane protein Ke4) (Really interesting new gene 5 protein) (Solute carrier family 39 member 7) (Zrt-, Irt-like protein 7) (ZIP7)
1536	XM_013090829.1	0.554486	3.58338e-07	A0A1B0GUS3	CACNA1A	Voltage-dependent P/Q-type calcium channel subunit alpha
1537	XM_013090840.1	0.801547	1.62144e-17	Q9UKV5	AMFR RNF45	E3 ubiquitin-protein ligase AMFR (EC 2.3.2.27) (Autocrine motility factor receptor) (AMF receptor) (RING finger protein 45) (RING-type E3 ubiquitin transferase AMFR) (gp78)
1538	XM_013090852.1	0.51926	2.51351e-06	E7EVM7	PIEZO2	Piezo-type mechanosensitive ion channel component
1539	XM_013090855.1	0.826344	2.23922e-19	A6PVV2	WNK2	Serine/threonine-protein kinase WNK2 (Fragment)
1540	XM_005113074.2	0.211502	0.0724528	A0A1W2PR06	SLC7A2	Cationic amino acid transporter 2 (Fragment)
1541	XR_221259.2	0.288952	0.013163	NA	NA	NA
1542	XM_005113106.2	0.79486	4.64479e-17	O14975	SLC27A2 ACSVL1 FACVL1 FATP2 VLACS	Very long-chain acyl-CoA synthetase (VLACS) (VLCS) (EC 6.2.1.-) (Fatty acid transport protein 2) (FATP-2) (Fatty-acid-coenzyme A ligase, very long-chain 1) (Long-chain-fatty-acid--CoA ligase) (EC 6.2.1.3) (Solute carrier family 27 member 2) (THCA-CoA ligase) (Very long-chain-fatty-acid-CoA ligase)
1543	XM_005113126.2	0.205583	0.0810068	P35372	OPRM1 MOR1	Mu-type opioid receptor (M-OR-1) (MOR-1) (Mu opiate receptor) (Mu opioid receptor) (MOP) (hMOP)
1544	XM_005113134.2	0.331795	0.00413542	H7C3J6	SAMD11	Sterile alpha motif domain-containing protein 11 (Fragment)
1545	XM_005113142.2	0.732726	1.72477e-13	NA	NA	NA
1546	XM_013090914.1	0.548466	5.0788e-07	P11274	BCR BCR1 D22S11	Breakpoint cluster region protein (EC 2.7.11.1) (Renal carcinoma antigen NY-REN-26)
1547	XM_005113176.2	0.834299	4.89878e-20	Q8TBG4	ETNPPL AGXT2L1	Ethanolamine-phosphate phospho-lyase (EC 4.2.3.2) (Alanine--glyoxylate aminotransferase 2-like 1)
1548	XM_013090931.1	0.581209	6.99027e-08	D9ZHQ6	NRG3	Neuregulin 3 variant 12 (Pro-neuregulin-3, membrane-bound isoform)
1549	XR_001185499.1	0.529484	1.46054e-06	NA	NA	NA
1550	XM_005113212.2	0.789373	1.07047e-16	Q9BTT6	LRRC1 LANO	Leucine-rich repeat-containing protein 1 (LANO adapter protein) (LAP and no PDZ protein)
1551	XM_013090959.1	0.345271	0.00277459	A0A087WXD0	DCP1A	mRNA-decapping enzyme 1A
1552	XM_005113223.2	0.16301	0.168217	P41732	TSPAN7 A15 DXS1692E MXS1 TM4SF2	Tetraspanin-7 (Tspan-7) (Cell surface glycoprotein A15) (Membrane component chromosome X surface marker 1) (T-cell acute lymphoblastic leukemia-associated antigen 1) (TALLA-1) (Transmembrane 4 superfamily member 2) (CD antigen CD231)
1553	NM_001204649.1	0.620805	4.65448e-09	NA	NA	NA
1554	XM_013090970.1	0.141612	0.232053	NA	NA	NA
1555	XM_005113242.2	0.511809	3.69259e-06	O95948	ONECUT2 HNF6B	One cut domain family member 2 (Hepatocyte nuclear factor 6-beta) (HNF-6-beta) (One cut homeobox 2) (Transcription factor ONECUT-2) (OC-2)
1556	XM_005113246.2	0.840836	1.32177e-20	C9J3V0	NAB1	NGFI-A-binding protein 1 (Fragment)
1557	NM_001204684.1	0.821137	5.80973e-19	Q9HBH9	MKNK2 GPRK7 MNK2	MAP kinase-interacting serine/threonine-protein kinase 2 (EC 2.7.11.1) (MAP kinase signal-integrating kinase 2) (MAPK signal-integrating kinase 2) (Mnk2)
1558	XM_005113249.2	0.732724	1.72522e-13	P30279	CCND2	G1/S-specific cyclin-D2
1559	XM_005113252.2	0.810796	3.53356e-18	E9PP00	ZC3H12C	Probable ribonuclease ZC3H12C
1560	XM_005113272.2	0.363556	0.00156935	O43310	CTIF KIAA0427	CBP80/20-dependent translation initiation factor
1561	XM_005113311.2	0.838603	2.08155e-20	A0A087X0K8	GPR179	Probable G-protein-coupled receptor 179
1562	XM_013091049.1	0.709303	2.16506e-12	NA	NA	NA
1563	XM_013091051.1	0.675045	5.77137e-11	Q13873	BMPR2 PPH1	Bone morphogenetic protein receptor type-2 (BMP type-2 receptor) (BMPR-2) (EC 2.7.11.30) (Bone morphogenetic protein receptor type II) (BMP type II receptor) (BMPR-II)
1564	XM_013091053.1	0.707256	2.66903e-12	Q13873	BMPR2 PPH1	Bone morphogenetic protein receptor type-2 (BMP type-2 receptor) (BMPR-2) (EC 2.7.11.30) (Bone morphogenetic protein receptor type II) (BMP type II receptor) (BMPR-II)
1565	XM_013091052.1	0.693862	1.00591e-11	A0A1W2PPB5	BMPR2	Serine/threonine-protein kinase receptor (EC 2.7.11.30)
1566	XM_013091055.1	0.534732	1.09768e-06	Q9NZN5	ARHGEF12 KIAA0382 LARG	Rho guanine nucleotide exchange factor 12 (Leukemia-associated RhoGEF)
1567	XM_013091061.1	0.729698	2.42753e-13	Q5T5Y3	CAMSAP1	Calmodulin-regulated spectrin-associated protein 1
1568	XM_005113332.2	0.782196	3.07646e-16	A0A0A0MRE5	ASAP1 DDEF1 hCG_2009092	Arf-GAP with SH3 domain, ANK repeat and PH domain-containing protein 1 (Development and differentiation enhancing factor 1, isoform CRA_b)
1569	XM_013091117.1	0.538383	8.97295e-07	Q14432	PDE3A	cGMP-inhibited 3',5'-cyclic phosphodiesterase A (EC 3.1.4.17) (Cyclic GMP-inhibited phosphodiesterase A) (CGI-PDE A)
1570	XM_013091124.1	0.666335	1.2417e-10	G3XAI2	LAMB1 hCG_17112	Laminin subunit beta-1 (Laminin, beta 1, isoform CRA_a)
1571	XM_013091130.1	0.75045	2.1177e-14	Q9Y693	LHFPL6 LHFP	LHFPL tetraspan subfamily member 6 protein (Lipoma HMGIC fusion partner)
1572	XM_005113439.1	0.70344	3.92441e-12	Q9UPU3	SORCS3 KIAA1059	VPS10 domain-containing receptor SorCS3
1573	XM_013091157.1	0.271256	0.0202698	NA	NA	NA
1574	XM_013091158.1	0.269249	0.0212524	NA	NA	NA
1575	XM_005113476.2	0.590297	3.87561e-08	NA	NA	NA
1576	XM_005113491.2	0.63448	1.66822e-09	NA	NA	NA
1577	XM_013091190.1	0.592052	3.45118e-08	P14921	ETS1 EWSR2	Protein C-ets-1 (p54)
1578	XM_005113541.2	0.489081	1.13045e-05	H0YLS5	RORA	Nuclear receptor ROR-alpha (Fragment)
1579	XM_005113549.2	0.303758	0.00898682	A0A087WUI6	PIBF1	Progesterone-induced-blocking factor 1
1580	XM_005113562.1	0.771098	1.45845e-15	Q9Y5Z6	B3GALT1	Beta-1,3-galactosyltransferase 1 (Beta-1,3-GalTase 1) (Beta3Gal-T1) (Beta3GalT1) (EC 2.4.1.86) (UDP-galactose:beta-N-acetyl-glucosamine-beta-1,3-galactosyltransferase 1)
1581	XM_013091246.1	0.647072	6.19569e-10	Q9Y4G6	TLN2 KIAA0320	Talin-2

## Sheet: darkgreen
	tx	membership	pvalue	Entry	Gene_names	Protein_names
1	XM_005088804.2	0.907669	1.7513e-28	P53816	PLA2G16 HRASLS3 HREV107	HRAS-like suppressor 3 (HRSL3) (EC 3.1.1.32) (EC 3.1.1.4) (Adipose-specific phospholipase A2) (AdPLA) (Group XVI phospholipase A1/A2) (H-rev 107 protein homolog) (H-REV107) (HREV107-1) (HRAS-like suppressor 1) (HREV107-3) (Renal carcinoma antigen NY-REN-65)
2	XM_013087107.1	0.810887	3.47971e-18	Q9NXF1	TEX10 L18 Nbla10363	Testis-expressed protein 10
3	XM_013088620.1	0.650579	4.66336e-10	Q99614	TTC1 TPR1	Tetratricopeptide repeat protein 1 (TPR repeat protein 1)
4	XM_005089122.2	0.797551	3.05533e-17	O75344	FKBP6 FKBP36	Inactive peptidyl-prolyl cis-trans isomerase FKBP6 (Inactive PPIase FKBP6) (36 kDa FK506-binding protein) (36 kDa FKBP) (FKBP-36) (FK506-binding protein 6) (FKBP-6) (Immunophilin FKBP36)
5	XM_005089228.2	0.893695	2.03832e-26	Q9Y2M2	SSUH2 C3orf32 FLS485	Protein SSUH2 homolog (Protein ssu-2 homolog)
6	XM_005089437.2	0.643231	8.42132e-10	Q8IX21	SLF2 C10orf6 FAM178A	SMC5-SMC6 complex localization factor protein 2 (Smc5/6 localization factor 1)
7	XM_005089434.1	0.498853	7.05621e-06	Q8IX21	SLF2 C10orf6 FAM178A	SMC5-SMC6 complex localization factor protein 2 (Smc5/6 localization factor 1)
8	XM_005089435.2	0.590339	3.86495e-08	Q8IX21	SLF2 C10orf6 FAM178A	SMC5-SMC6 complex localization factor protein 2 (Smc5/6 localization factor 1)
9	XM_013080831.1	0.539749	8.31623e-07	NA	NA	NA
10	XM_005089442.2	0.826027	2.37512e-19	Q8IY18	SMC5 KIAA0594 SMC5L1	Structural maintenance of chromosomes protein 5 (SMC protein 5) (SMC-5) (hSMC5)
11	XM_005089662.2	0.855754	5.25897e-22	Q9H6S0	YTHDC2	3'-5' RNA helicase YTHDC2 (EC 3.6.4.13) (YTH domain-containing protein 2) (hYTHDC2)
12	XM_005089698.2	0.765712	3.00896e-15	Q17RS7	GEN1	Flap endonuclease GEN homolog 1 (EC 3.1.-.-)
13	XM_005089699.1	0.478362	1.86494e-05	Q17RS7	GEN1	Flap endonuclease GEN homolog 1 (EC 3.1.-.-)
14	XM_005089915.2	0.645324	7.12802e-10	P14550	AKR1A1 ALDR1 ALR	Alcohol dehydrogenase [NADP(+)] (EC 1.1.1.2) (Aldehyde reductase) (Aldo-keto reductase family 1 member A1)
15	XM_013084495.1	0.910946	5.14123e-29	A2A376	DDX58	Probable ATP-dependent RNA helicase DDX58
16	XM_013084530.1	0.920139	1.26187e-30	F8VRQ4	SMARCD1	SWI/SNF-related matrix-associated actin-dependent regulator of chromatin subfamily D member 1
17	XM_013084649.1	0.355913	0.00199949	Q9NX46	ADPRHL2 ARH3	ADP-ribose glycohydrolase ARH3 (ADP-ribosylhydrolase 3) (O-acetyl-ADP-ribose deacetylase ARH3) (EC 3.5.1.-) (Poly(ADP-ribose) glycohydrolase ARH3) (EC 3.2.1.143) ([Protein ADP-ribosylarginine] hydrolase-like protein 2) ([Protein ADP-ribosylserine] hydrolase) (EC 3.2.2.-)
18	XM_005090191.2	0.0544221	0.647458	A7E2U8	C4orf47 Chr4_1746	UPF0602 protein C4orf47
19	XM_005090193.2	0.525722	1.78716e-06	A7E2U8	C4orf47 Chr4_1746	UPF0602 protein C4orf47
20	XM_013085006.1	0.432249	0.00013409	Q01484	ANK2 ANKB	Ankyrin-2 (ANK-2) (Ankyrin-B) (Brain ankyrin) (Non-erythroid ankyrin)
21	XM_013085923.1	0.872909	7.98737e-24	Q9BQ50	TREX2	Three prime repair exonuclease 2 (EC 3.1.11.2) (3'-5' exonuclease TREX2)
22	XM_013086243.1	0.2683	0.0217308	P43166	CA7	Carbonic anhydrase 7 (EC 4.2.1.1) (Carbonate dehydratase VII) (Carbonic anhydrase VII) (CA-VII)
23	XM_013087261.1	0.923244	3.25964e-31	P54803	GALC	Galactocerebrosidase (GALCERase) (EC 3.2.1.46) (Galactocerebroside beta-galactosidase) (Galactosylceramidase) (Galactosylceramide beta-galactosidase)
24	XM_013087411.1	0.867609	3.09871e-23	P54136	RARS	Arginine--tRNA ligase, cytoplasmic (EC 6.1.1.19) (Arginyl-tRNA synthetase) (ArgRS)
25	XM_005090836.2	0.264115	0.0239514	NA	NA	NA
26	XM_005090942.2	0.873497	6.84626e-24	Q6TFL4	KLHL24 DRE1	Kelch-like protein 24 (Kainate receptor-interacting protein for GluR6) (KRIP6) (Protein DRE1)
27	XM_005091122.2	0.254171	0.0300121	P0DI82	TRAPPC2B SEDLP1 TRAPPC2.19 TRAPPC2P1	Trafficking protein particle complex subunit 2B (MBP-1-interacting protein 2A) (MIP-2A)
28	XM_005091253.2	0.909193	9.95972e-29	Q5XG87	TENT4A PAPD7 POLS TRF4	Terminal nucleotidyltransferase 4A (DNA polymerase sigma) (LAK-1) (Non-canonical poly(A) RNA polymerase PAPD7) (EC 2.7.7.19) (PAP-associated domain-containing protein 7) (TRAMP-like complex polyadenylate polymerase) (Terminal guanylyltransferase) (EC 2.7.7.-) (Terminal uridylyltransferase 5) (TUTase 5) (Topoisomerase-related function protein 4-1) (TRF4-1)
29	XM_013090674.1	0.867476	3.20346e-23	Q8N7H5	PAF1 PD2	RNA polymerase II-associated factor 1 homolog (hPAF1) (Pancreatic differentiation protein 2)
30	XM_005091639.2	0.332327	0.00407212	Q92696	RABGGTA	Geranylgeranyl transferase type-2 subunit alpha (EC 2.5.1.60) (Geranylgeranyl transferase type II subunit alpha) (Rab geranyl-geranyltransferase subunit alpha) (Rab GG transferase alpha) (Rab GGTase alpha) (Rab geranylgeranyltransferase subunit alpha)
31	XM_005091839.2	0.773336	1.07321e-15	P12955	PEPD PRD	Xaa-Pro dipeptidase (X-Pro dipeptidase) (EC 3.4.13.9) (Imidodipeptidase) (Peptidase D) (Proline dipeptidase) (Prolidase)
32	XM_013091477.1	0.641282	9.82456e-10	Q7RTT9	SLC29A4 ENT4 PMAT PSEC0113	Equilibrative nucleoside transporter 4 (hENT4) (Plasma membrane monoamine transporter) (Solute carrier family 29 member 4)
33	XM_005092287.2	0.746942	3.2518e-14	A0A0C4DGF2	KLHL6	Kelch-like protein 6 (Fragment)
34	XM_005092404.2	0.843318	7.91459e-21	NA	NA	NA
35	XM_005092772.2	0.929511	1.76746e-32	Q14249	ENDOG	Endonuclease G, mitochondrial (Endo G) (EC 3.1.30.-)
36	XM_013079462.1	0.64551	7.02316e-10	NA	NA	NA
37	XM_005092855.1	0.905554	3.77004e-28	O14508	SOCS2 CIS2 SSI2 STATI2	Suppressor of cytokine signaling 2 (SOCS-2) (Cytokine-inducible SH2 protein 2) (CIS-2) (STAT-induced STAT inhibitor 2) (SSI-2)
38	XM_013079497.1	0.648105	5.70021e-10	Q6JEL2	KLHL10	Kelch-like protein 10
39	XM_013079565.1	0.659337	2.25656e-10	NA	NA	NA
40	XM_005093289.2	0.579947	7.57597e-08	Q86W54	SPATA24	Spermatogenesis-associated protein 24 (Testis protein T6441 homolog)
41	XM_005093375.1	0.863684	8.14781e-23	J3QS39	UBB	Polyubiquitin-B (Fragment)
42	XM_005093764.2	0.555138	3.44911e-07	NA	NA	NA
43	XR_001184693.1	0.345826	0.00272838	NA	NA	NA
44	XM_005094129.2	0.421607	0.00020336	P49327	FASN FAS	Fatty acid synthase (EC 2.3.1.85) [Includes: [Acyl-carrier-protein] S-acetyltransferase (EC 2.3.1.38), [Acyl-carrier-protein] S-malonyltransferase (EC 2.3.1.39), 3-oxoacyl-[acyl-carrier-protein] synthase (EC 2.3.1.41), 3-oxoacyl-[acyl-carrier-protein] reductase (EC 1.1.1.100), 3-hydroxyacyl-[acyl-carrier-protein] dehydratase (EC 4.2.1.59), Enoyl-[acyl-carrier-protein] reductase (EC 1.3.1.39), Ole…
45	XM_005094195.2	0.948479	3.60328e-37	E9PMK8	TRIM3	Tripartite motif-containing protein 3 (Fragment)
46	XM_013080346.1	0.229212	0.0510998	Q460N5	PARP14 BAL2 KIAA1268	Protein mono-ADP-ribosyltransferase PARP14 (EC 2.4.2.-) (ADP-ribosyltransferase diphtheria toxin-like 8) (ARTD8) (B aggressive lymphoma protein 2) (Poly [ADP-ribose] polymerase 14) (PARP-14)
47	XM_005094810.2	0.790152	9.52348e-17	Q6NT55	CYP4F22	Cytochrome P450 4F22 (EC 1.14.14.-)
48	XM_005094839.2	0.646811	6.32681e-10	NA	NA	NA
49	XM_005094878.1	0.165663	0.161306	Q53H47	SETMAR	Histone-lysine N-methyltransferase SETMAR (SET domain and mariner transposase fusion protein) (Metnase) [Includes: Histone-lysine N-methyltransferase (EC 2.1.1.43), Transposon Hsmar1 transposase (EC 3.1.-.-)]
50	XM_005094942.2	0.761844	5.00205e-15	NA	NA	NA
51	XM_005095009.2	0.689529	1.52163e-11	H3BR81	MEGF11	Multiple epidermal growth factor-like domains protein 11
52	XM_013080704.1	0.872668	8.50538e-24	Q99986	VRK1	Serine/threonine-protein kinase VRK1 (EC 2.7.11.1) (Vaccinia-related kinase 1)
53	XM_005095295.2	0.745681	3.787e-14	Q99538	LGMN PRSC1	Legumain (EC 3.4.22.34) (Asparaginyl endopeptidase) (Protease, cysteine 1)
54	XM_005095391.2	0.711761	1.67987e-12	NA	NA	NA
55	XM_005095515.2	0.928185	3.34659e-32	Q659A1	ICE2 BRCC1 NARG2 UNQ3101/PRO10100	Little elongation complex subunit 2 (Interactor of little elongator complex ELL subunit 2) (NMDA receptor-regulated protein 2)
56	XM_005095814.2	0.848761	2.48937e-21	P78406	RAE1 MRNP41	mRNA export factor (Rae1 protein homolog) (mRNA-associated protein mrnp 41)
57	XM_005095815.2	0.790479	9.06492e-17	P78406	RAE1 MRNP41	mRNA export factor (Rae1 protein homolog) (mRNA-associated protein mrnp 41)
58	XM_013081113.1	0.470935	2.6127e-05	NA	NA	NA
59	XM_013081110.1	0.708981	2.23779e-12	NA	NA	NA
60	XM_013081154.1	0.511317	3.78628e-06	NA	NA	NA
61	XM_013081197.1	0.213786	0.0693525	F8W705	RGPD8	RANBP2-like and GRIP domain-containing protein 8
62	XM_005096102.2	0.647445	6.01229e-10	P35250	RFC2	Replication factor C subunit 2 (Activator 1 40 kDa subunit) (A1 40 kDa subunit) (Activator 1 subunit 2) (Replication factor C 40 kDa subunit) (RF-C 40 kDa subunit) (RFC40)
63	XM_013081357.1	0.795843	3.98874e-17	NA	NA	NA
64	XM_005096909.2	0.841937	1.05402e-20	Q9NZI8	IGF2BP1 CRDBP VICKZ1 ZBP1	Insulin-like growth factor 2 mRNA-binding protein 1 (IGF2 mRNA-binding protein 1) (IMP-1) (IMP1) (Coding region determinant-binding protein) (CRD-BP) (IGF-II mRNA-binding protein 1) (VICKZ family member 1) (Zipcode-binding protein 1) (ZBP-1)
65	XM_005097215.2	0.693216	1.07043e-11	Q08AG7	MZT1 C13orf37 MOZART1	Mitotic-spindle organizing protein 1 (Mitotic-spindle organizing protein associated with a ring of gamma-tubulin 1)
66	XM_013081877.1	0.743628	4.84469e-14	Q92820	GGH	Gamma-glutamyl hydrolase (EC 3.4.19.9) (Conjugase) (GH) (Gamma-Glu-X carboxypeptidase)
67	XM_013081916.1	0.890023	6.37721e-26	A0A3B3ITD8	NUP98	Nuclear pore complex protein Nup98-Nup96
68	XM_005097316.2	0.537386	9.48318e-07	P61586	RHOA ARH12 ARHA RHO12	Transforming protein RhoA (Rho cDNA clone 12) (h12)
69	XM_013082099.1	0.902164	1.24225e-27	P35658	NUP214 CAIN CAN KIAA0023	Nuclear pore complex protein Nup214 (214 kDa nucleoporin) (Nucleoporin Nup214) (Protein CAN)
70	XM_013082295.1	0.267176	0.0223093	O14777	NDC80 HEC HEC1 KNTC2	Kinetochore protein NDC80 homolog (Highly expressed in cancer protein) (Kinetochore protein Hec1) (HsHec1) (Kinetochore-associated protein 2) (Retinoblastoma-associated protein HEC)
71	XM_005097938.2	0.756961	9.37454e-15	D3DNG8	AGTR1 hCG_2022206	Angiotensin II receptor, type 1, isoform CRA_a (Type-1 angiotensin II receptor)
72	XM_005098119.2	0.303828	0.00897004	Q00577	PURA PUR1	Transcriptional activator protein Pur-alpha (Purine-rich single-stranded DNA-binding protein alpha)
73	XM_005098354.2	0.807254	6.39492e-18	P57740	NUP107	Nuclear pore complex protein Nup107 (107 kDa nucleoporin) (Nucleoporin Nup107)
74	XM_005098823.2	0.847567	3.22036e-21	Q8NBL1	POGLUT1 C3orf9 CLP46 KTELC1 MDSRP MDS010 UNQ490/PRO1006	Protein O-glucosyltransferase 1 (EC 2.4.1.-) (CAP10-like 46 kDa protein) (hCLP46) (KTEL motif-containing protein 1) (Myelodysplastic syndromes relative protein) (O-glucosyltransferase Rumi homolog) (hRumi) (Protein O-xylosyltransferase POGLUT1) (EC 2.4.2.26)
75	XM_013082889.1	0.95933	9.80654e-41	P15927	RPA2 REPA2 RPA32 RPA34	Replication protein A 32 kDa subunit (RP-A p32) (Replication factor A protein 2) (RF-A protein 2) (Replication protein A 34 kDa subunit) (RP-A p34)
76	XM_005099025.2	0.576279	9.55432e-08	O00142	TK2	Thymidine kinase 2, mitochondrial (EC 2.7.1.21) (Mt-TK)
77	XR_001184884.1	0.627443	2.84624e-09	NA	NA	NA
78	XM_005099466.2	0.563973	2.03905e-07	NA	NA	NA
79	XM_013083166.1	0.858606	2.72504e-22	Q7Z2H8	SLC36A1 PAT1	Proton-coupled amino acid transporter 1 (Proton/amino acid transporter 1) (hPAT1) (Solute carrier family 36 member 1)
80	XM_005099732.2	0.853311	9.13637e-22	Q9NVV4	MTPAP PAPD1	Poly(A) RNA polymerase, mitochondrial (PAP) (EC 2.7.7.19) (PAP-associated domain-containing protein 1) (Polynucleotide adenylyltransferase) (Terminal uridylyltransferase 1) (TUTase 1) (mtPAP)
81	XM_013083307.1	0.912511	2.81571e-29	NA	NA	NA
82	XM_005100084.2	0.711631	1.70263e-12	O95456	PSMG1 C21LRP DSCR2 PAC1	Proteasome assembly chaperone 1 (PAC-1) (Chromosome 21 leucine-rich protein) (C21-LRP) (Down syndrome critical region protein 2)
83	XM_005100090.1	0.794558	4.86627e-17	Q8N9N2	ASCC1 CGI-18	Activating signal cointegrator 1 complex subunit 1 (ASC-1 complex subunit p50) (Trip4 complex subunit p50)
84	XM_005100133.2	0.759311	6.94112e-15	NA	NA	NA
85	XR_001184922.1	0.207851	0.077639	NA	NA	NA
86	XM_005100139.2	0.247783	0.0345491	Q68E03	MATR3 DKFZp686L22104	Matrin-3
87	XM_013083527.1	0.940096	6.58054e-35	NA	NA	NA
88	XM_005100256.2	0.693358	1.05587e-11	O43502	RAD51C RAD51L2	DNA repair protein RAD51 homolog 3 (R51H3) (RAD51 homolog C) (RAD51-like protein 2)
89	XM_005100427.2	0.911662	3.9087e-29	Q8WV22	NSMCE1 HSPC333 HSPC337	Non-structural maintenance of chromosomes element 1 homolog (Non-SMC element 1 homolog) (EC 2.3.2.27)
90	XM_013083749.1	0.259479	0.0266335	Q5BJF2	TMEM97 MAC30 S2R	Sigma intracellular receptor 2 (Sigma-2 receptor) (Sigma2 receptor) (Meningioma-associated protein 30) (Transmembrane protein 97)
91	XM_013083984.1	0.219681	0.0618395	Q9NYH9	UTP6 C17orf40 HCA66 MHAT	U3 small nucleolar RNA-associated protein 6 homolog (Hepatocellular carcinoma-associated antigen 66) (Multiple hat domains protein)
92	XM_005101042.1	0.914393	1.34463e-29	P35244	RPA3 REPA3 RPA14	Replication protein A 14 kDa subunit (RP-A p14) (Replication factor A protein 3) (RF-A protein 3)
93	XM_005101078.2	0.585548	5.28666e-08	Q9H8W3	FAM204A C10orf84	Protein FAM204A
94	XM_005101234.2	0.650111	4.84441e-10	NA	NA	NA
95	XM_005101574.2	0.178579	0.13063	Q6QAJ8	TMEM220	Transmembrane protein 220
96	XM_005101670.2	0.911346	4.4133e-29	NA	NA	NA
97	XM_013084540.1	0.57162	1.2777e-07	Q9NUU7	DDX19A DDX19L	ATP-dependent RNA helicase DDX19A (EC 3.6.4.13) (DDX19-like protein) (DEAD box protein 19A)
98	XM_005101982.2	0.925822	1.0139e-31	P56470	LGALS4	Galectin-4 (Gal-4) (Antigen NY-CO-27) (L-36 lactose-binding protein) (L36LBP) (Lactose-binding lectin 4)
99	XR_220640.2	0.355843	0.00200393	NA	NA	NA
100	XM_013084745.1	0.909366	9.33682e-29	NA	NA	NA
101	XM_005102448.1	0.455766	5.07972e-05	NA	NA	NA
102	XM_005102533.2	0.44965	6.58351e-05	O43614	HCRTR2	Orexin receptor type 2 (Ox-2-R) (Ox2-R) (Ox2R) (Hypocretin receptor type 2)
103	XM_005102569.2	0.789583	1.03738e-16	Q96S55	WRNIP1 WHIP	ATPase WRNIP1 (EC 3.6.1.3) (Werner helicase-interacting protein 1)
104	XM_005102627.2	0.870878	1.35214e-23	P27694	RPA1 REPA1 RPA70	Replication protein A 70 kDa DNA-binding subunit (RP-A p70) (Replication factor A protein 1) (RF-A protein 1) (Single-stranded DNA-binding protein) [Cleaved into: Replication protein A 70 kDa DNA-binding subunit, N-terminally processed]
105	XM_005102729.2	0.916665	5.38583e-30	Q7Z5U6	WDR53	WD repeat-containing protein 53
106	XM_013085194.1	0.249488	0.0332855	Q9NPL8	TIMMDC1 C3orf1 UNQ247/PRO284	Complex I assembly factor TIMMDC1, mitochondrial (Protein M5-14) (Translocase of inner mitochondrial membrane domain-containing protein 1) (TIMM domain containing-protein 1)
107	XM_013085263.1	0.911007	5.02239e-29	NA	NA	NA
108	XM_005103166.2	0.672848	7.019e-11	Q9H8N7	ZNF395 HDBP2 PBF	Zinc finger protein 395 (HD-regulating factor 2) (HDRF-2) (Huntington disease gene regulatory region-binding protein 2) (HD gene regulatory region-binding protein 2) (HDBP-2) (Papillomavirus regulatory factor 1) (PRF-1) (Papillomavirus-binding factor)
109	XM_005103334.2	0.675862	5.36367e-11	O60749	SNX2 TRG9	Sorting nexin-2 (Transformation-related gene 9 protein) (TRG-9)
110	XM_005103549.2	0.912136	3.25618e-29	NA	NA	NA
111	XM_005103555.2	0.853317	9.12299e-22	NA	NA	NA
112	XM_005103632.2	0.715004	1.19711e-12	P34947	GRK5 GPRK5	G protein-coupled receptor kinase 5 (EC 2.7.11.16) (G protein-coupled receptor kinase GRK5)
113	XM_005103665.1	0.652638	3.94021e-10	NA	NA	NA
114	XM_005103687.2	0.702552	4.28908e-12	Q92600	CNOT9 RCD1 RQCD1	CCR4-NOT transcription complex subunit 9 (Cell differentiation protein RQCD1 homolog) (Rcd-1)
115	XM_005103840.2	0.751465	1.86802e-14	O43824	GTPBP6 PGPL	Putative GTP-binding protein 6 (Pseudoautosomal GTP-binding protein-like)
116	XM_005104078.2	0.631911	2.03064e-09	NA	NA	NA
117	XM_013085757.1	0.552	4.14191e-07	NA	NA	NA
118	XM_005104308.2	0.791701	7.53514e-17	Q96C10	DHX58 D11LGP2E LGP2	Probable ATP-dependent RNA helicase DHX58 (EC 3.6.4.13) (Probable ATP-dependent helicase LGP2) (Protein D11Lgp2 homolog) (RIG-I-like receptor 3) (RLR-3) (RIG-I-like receptor LGP2) (RLR)
119	XM_005104485.2	0.622817	4.01466e-09	Q8WVJ2	NUDCD2	NudC domain-containing protein 2
120	XM_005104484.2	0.788326	1.25191e-16	Q8WVJ2	NUDCD2	NudC domain-containing protein 2
121	XM_005104572.2	0.736617	1.10409e-13	Q8WWP7	GIMAP1 IMAP1	GTPase IMAP family member 1 (Immunity-associated protein 1) (hIMAP1)
122	XM_005104785.2	0.31552	0.00654581	NA	NA	NA
123	XM_013086117.1	0.678643	4.1737e-11	A0A087X028	OGFR	Opioid growth factor receptor
124	XM_013086128.1	0.937583	2.70972e-34	H7C5K7	TIPARP	Poly [ADP-ribose] polymerase (PARP) (EC 2.4.2.30) (Fragment)
125	XM_005104896.2	0.837592	2.5505e-20	Q15399	TLR1 KIAA0012	Toll-like receptor 1 (Toll/interleukin-1 receptor-like protein) (TIL) (CD antigen CD281)
126	XM_005105424.2	0.889977	6.46653e-26	Q86TD4	SRL	Sarcalumenin
127	XM_005105928.2	0.532061	1.27023e-06	Q5VTH9	WDR78	WD repeat-containing protein 78
128	XM_005105962.2	0.915562	8.42529e-30	Q96J88	EPSTI1	Epithelial-stromal interaction protein 1
129	XM_013086783.1	0.907388	1.94079e-28	NA	NA	NA
130	XM_005105998.2	0.684754	2.38152e-11	Q9NR97	TLR8 UNQ249/PRO286	Toll-like receptor 8 (CD antigen CD288)
131	XM_005106069.2	0.600572	1.94568e-08	A0A0A0MTQ1	CEP95	Centrosomal protein of 95 kDa
132	XM_005106288.2	0.753469	1.45578e-14	NA	NA	NA
133	XM_005106449.2	0.886441	1.86709e-25	Q5FWF4	ZRANB3	DNA annealing helicase and endonuclease ZRANB3 (Annealing helicase 2) (AH2) (Zinc finger Ran-binding domain-containing protein 3) [Includes: DNA annealing helicase ZRANB3 (EC 3.6.4.-), Endonuclease ZRANB3 (EC 3.1.-.-)]
134	XM_005106450.2	0.882577	5.71853e-25	O75531	BANF1 BAF BCRG1	Barrier-to-autointegration factor (Breakpoint cluster region protein 1) [Cleaved into: Barrier-to-autointegration factor, N-terminally processed]
135	XM_005106485.2	0.53551	1.05176e-06	NA	NA	NA
136	XM_005106487.2	0.904809	4.91787e-28	NA	NA	NA
137	XM_005106489.2	0.779497	4.52892e-16	E9PMH5	BIRC2	Baculoviral IAP repeat-containing protein 2
138	XM_005106672.2	0.883879	3.93943e-25	O60674	JAK2	Tyrosine-protein kinase JAK2 (EC 2.7.10.2) (Janus kinase 2) (JAK-2)
139	XM_005106673.2	0.633619	1.78216e-09	O60674	JAK2	Tyrosine-protein kinase JAK2 (EC 2.7.10.2) (Janus kinase 2) (JAK-2)
140	XM_005107067.2	0.251487	0.0318539	Q8IX29	FBXO16 FBX16	F-box only protein 16
141	XM_005107073.2	0.747656	2.98136e-14	NA	NA	NA
142	XM_005107110.2	0.893081	2.47337e-26	Q460N5	PARP14 BAL2 KIAA1268	Protein mono-ADP-ribosyltransferase PARP14 (EC 2.4.2.-) (ADP-ribosyltransferase diphtheria toxin-like 8) (ARTD8) (B aggressive lymphoma protein 2) (Poly [ADP-ribose] polymerase 14) (PARP-14)
143	XM_005107122.2	0.86626	4.33518e-23	Q53GS7	GLE1 GLE1L	Nucleoporin GLE1 (hGLE1) (GLE1-like protein)
144	XM_013087425.1	0.820489	6.52813e-19	Q96CM8	ACSF2 UNQ493/PRO1009	Acyl-CoA synthetase family member 2, mitochondrial (EC 6.2.1.-)
145	XM_013087644.1	0.76569	3.01774e-15	Q6P087	RPUSD3	Mitochondrial mRNA pseudouridine synthase RPUSD3 (EC 5.4.99.-) (RNA pseudouridylate synthase domain-containing protein 3)
146	XM_005107679.2	0.871139	1.26439e-23	P30085	CMPK1 CMK CMPK UCK UMK UMPK	UMP-CMP kinase (EC 2.7.4.14) (Deoxycytidylate kinase) (CK) (dCMP kinase) (Nucleoside-diphosphate kinase) (EC 2.7.4.6) (Uridine monophosphate/cytidine monophosphate kinase) (UMP/CMP kinase) (UMP/CMPK)
147	XR_220934.2	0.0833862	0.483067	NA	NA	NA
148	XM_005107816.2	0.928253	3.2395e-32	X6RGV9	HENMT1	Small RNA 2'-O-methyltransferase (Fragment)
149	XM_005107891.2	0.851448	1.3828e-21	Q96I23	PYURF PREY	Protein preY, mitochondrial (PIGY upstream reading frame protein)
150	XM_005107995.2	0.567107	1.68597e-07	Q86V42	FAM124A	Protein FAM124A
151	XM_005108082.1	0.708293	2.40107e-12	Q9P0P0	RNF181 HSPC238	E3 ubiquitin-protein ligase RNF181 (EC 2.3.2.27) (RING finger protein 181) (RING-type E3 ubiquitin transferase RNF181)
152	XM_005108083.2	0.846188	4.32439e-21	O14508	SOCS2 CIS2 SSI2 STATI2	Suppressor of cytokine signaling 2 (SOCS-2) (Cytokine-inducible SH2 protein 2) (CIS-2) (STAT-induced STAT inhibitor 2) (SSI-2)
153	XM_013088005.1	0.81794	1.0277e-18	P19971	TYMP ECGF1	Thymidine phosphorylase (TP) (EC 2.4.2.4) (Gliostatin) (Platelet-derived endothelial cell growth factor) (PD-ECGF) (TdRPase)
154	XM_005108298.2	0.662153	1.77778e-10	Q8N1F7	NUP93 KIAA0095	Nuclear pore complex protein Nup93 (93 kDa nucleoporin) (Nucleoporin Nup93)
155	XM_005108319.2	0.647539	5.9667e-10	Q96MF7	NSMCE2 C8orf36 MMS21	E3 SUMO-protein ligase NSE2 (EC 2.3.2.-) (E3 SUMO-protein transferase NSE2) (MMS21 homolog) (hMMS21) (Non-structural maintenance of chromosomes element 2 homolog) (Non-SMC element 2 homolog)
156	XM_005108381.2	0.913691	1.77532e-29	Q9BXT6	MOV10L1	RNA helicase Mov10l1 (EC 3.6.4.13) (Moloney leukemia virus 10-like protein 1) (MOV10-like protein 1)
157	XM_005108398.2	0.850616	1.66068e-21	NA	NA	NA
158	XM_005108602.2	0.606224	1.31795e-08	NA	NA	NA
159	XM_005108778.2	0.811724	3.01867e-18	Q53R41	FASTKD1 KIAA1800	FAST kinase domain-containing protein 1, mitochondrial
160	XM_013088316.1	0.500763	6.42437e-06	Q2M385	MPEG1	Macrophage-expressed gene 1 protein (Macrophage gene 1 protein) (Mpg-1)
161	XM_013088319.1	0.376867	0.00101458	P51452	DUSP3 VHR	Dual specificity protein phosphatase 3 (EC 3.1.3.16) (EC 3.1.3.48) (Dual specificity protein phosphatase VHR) (Vaccinia H1-related phosphatase) (VHR)
162	XM_005108961.2	0.662116	1.78343e-10	Q8NHH1	TTLL11 C9orf20	Tubulin polyglutamylase TTLL11 (EC 6.-.-.-) (Tubulin--tyrosine ligase-like protein 11)
163	XM_005109011.2	0.722732	5.2384e-13	Q9BX79	STRA6 PP14296 UNQ3126/PRO10282/PRO19578	Receptor for retinol uptake STRA6 (Retinol-binding protein receptor STRA6) (Stimulated by retinoic acid gene 6 protein homolog)
164	XM_013088457.1	0.759742	6.56702e-15	P45974	USP5 ISOT	Ubiquitin carboxyl-terminal hydrolase 5 (EC 3.4.19.12) (Deubiquitinating enzyme 5) (Isopeptidase T) (Ubiquitin thioesterase 5) (Ubiquitin-specific-processing protease 5)
165	XM_005109095.2	0.685824	2.15561e-11	Q6PGP7	TTC37 KIAA0372	Tetratricopeptide repeat protein 37 (TPR repeat protein 37) (SKI3 homolog) (Ski3) (Tricho-hepatic-enteric syndrome protein) (Thespin)
166	XM_005109189.2	0.88725	1.4699e-25	Q15493	RGN SMP30	Regucalcin (RC) (Gluconolactonase) (GNL) (EC 3.1.1.17) (Senescence marker protein 30) (SMP-30)
167	XM_005109325.2	0.738882	8.48521e-14	Q16543	CDC37 CDC37A	Hsp90 co-chaperone Cdc37 (Hsp90 chaperone protein kinase-targeting subunit) (p50Cdc37) [Cleaved into: Hsp90 co-chaperone Cdc37, N-terminally processed]
168	XM_013088623.1	0.660175	2.10255e-10	NA	NA	NA
169	XM_005109614.2	0.732139	1.84349e-13	P98170	XIAP API3 BIRC4 IAP3	E3 ubiquitin-protein ligase XIAP (EC 2.3.2.27) (Baculoviral IAP repeat-containing protein 4) (IAP-like protein) (ILP) (hILP) (Inhibitor of apoptosis protein 3) (IAP-3) (hIAP-3) (hIAP3) (RING-type E3 ubiquitin transferase XIAP) (X-linked inhibitor of apoptosis protein) (X-linked IAP)
170	XM_005109745.2	0.804757	9.64285e-18	Q9HBK9	AS3MT CYT19	Arsenite methyltransferase (EC 2.1.1.137) (Methylarsonite methyltransferase) (S-adenosyl-L-methionine:arsenic(III) methyltransferase)
171	XM_013088805.1	0.913261	2.10172e-29	E7EMG7	SLC16A14	Monocarboxylate transporter 14 (Fragment)
172	XM_013088870.1	0.759692	6.60923e-15	P43234	CTSO CTSO1	Cathepsin O (EC 3.4.22.42)
173	XM_005109881.2	0.474046	2.27074e-05	O14594	NCAN CSPG3 NEUR	Neurocan core protein (Chondroitin sulfate proteoglycan 3)
174	XM_013088902.1	0.894768	1.44914e-26	Q8IYB7	DIS3L2 FAM6A	DIS3-like exonuclease 2 (hDIS3L2) (EC 3.1.13.-)
175	XM_005110020.2	0.838127	2.29068e-20	Q9UPR3	SMG5 EST1B KIAA1089	Protein SMG5 (EST1-like protein B) (LPTS-RP1) (LPTS-interacting protein) (SMG-5 homolog) (hSMG-5)
176	XM_005110149.2	0.622533	4.09946e-09	NA	NA	NA
177	XM_005110196.2	0.638961	1.17874e-09	Q14318	FKBP8 FKBP38	Peptidyl-prolyl cis-trans isomerase FKBP8 (PPIase FKBP8) (EC 5.2.1.8) (38 kDa FK506-binding protein) (38 kDa FKBP) (FKBP-38) (hFKBP38) (FK506-binding protein 8) (FKBP-8) (FKBPR38) (Rotamase)
178	XM_013089063.1	0.553812	3.72727e-07	NA	NA	NA
179	XM_005110317.2	0.651027	4.49571e-10	NA	NA	NA
180	XM_005110467.2	0.629337	2.46822e-09	O43257	ZNHIT1 CGBP1 ZNFN4A1	Zinc finger HIT domain-containing protein 1 (Cyclin-G1-binding protein 1) (Zinc finger protein subfamily 4A member 1) (p18 Hamlet)
181	XM_005110477.2	0.879571	1.33006e-24	A6NP61	ZAR1L	ZAR1-like protein
182	XM_005110482.2	0.891274	4.34427e-26	NA	NA	NA
183	XM_013089245.1	0.603514	1.59006e-08	O95822	MLYCD	Malonyl-CoA decarboxylase, mitochondrial (MCD) (EC 4.1.1.9)
184	XM_013089324.1	0.833217	6.05237e-20	Q96SB8	SMC6 SMC6L1	Structural maintenance of chromosomes protein 6 (SMC protein 6) (SMC-6) (hSMC6)
185	XM_013089330.1	0.336457	0.00360923	Q9GZU5	NYX CLRP	Nyctalopin
186	XM_005110865.2	0.855577	5.47654e-22	O77932	DXO DOM3L DOM3Z NG6	Decapping and exoribonuclease protein (DXO) (EC 3.1.13.-) (EC 3.6.1.-) (Dom-3 homolog Z)
187	XM_013089489.1	0.749018	2.52486e-14	Q9H2U1	DHX36 DDX36 KIAA1488 MLEL1 RHAU	ATP-dependent DNA/RNA helicase DHX36 (EC 3.6.4.12) (EC 3.6.4.13) (DEAD/H box polypeptide 36) (DEAH-box protein 36) (G4-resolvase-1) (G4R1) (MLE-like protein 1) (RNA helicase associated with AU-rich element protein)
188	XM_005110931.1	0.943169	1.0701e-35	NA	NA	NA
189	XM_005110987.2	0.552243	4.0838e-07	NA	NA	NA
190	XM_005111023.2	0.647536	5.96819e-10	O75884	RBBP9 BOG RBBP10	Putative hydrolase RBBP9 (EC 3.-.-.-) (B5T-overexpressed gene protein) (Protein BOG) (Retinoblastoma-binding protein 10) (RBBP-10) (Retinoblastoma-binding protein 9) (RBBP-9)
191	XM_005111022.2	0.915056	1.0325e-29	O75884	RBBP9 BOG RBBP10	Putative hydrolase RBBP9 (EC 3.-.-.-) (B5T-overexpressed gene protein) (Protein BOG) (Retinoblastoma-binding protein 10) (RBBP-10) (Retinoblastoma-binding protein 9) (RBBP-9)
192	XM_013089704.1	0.33846	0.0034021	NA	NA	NA
193	XM_005111207.2	0.746996	3.23058e-14	NA	NA	NA
194	XM_013089734.1	0.314736	0.00668818	B4DG57	PHF14	cDNA FLJ61230, highly similar to PHD finger protein 14
195	XM_005111281.2	0.902924	9.54523e-28	NA	NA	NA
196	XM_005111390.2	0.931278	7.40057e-33	NA	NA	NA
197	XM_005111493.2	0.663246	1.61958e-10	Q8N8A6	DDX51	ATP-dependent RNA helicase DDX51 (EC 3.6.4.13) (DEAD box protein 51)
198	XM_005111672.2	0.578982	8.05508e-08	NA	NA	NA
199	XM_013090093.1	0.433407	0.00012804	Q9Y2E6	DTX4 KIAA0937 RNF155	E3 ubiquitin-protein ligase DTX4 (EC 2.3.2.27) (Protein deltex-4) (Deltex4) (RING finger protein 155) (RING-type E3 ubiquitin transferase DTX4)
200	XM_013090094.1	0.248004	0.0343838	Q9Y2E6	DTX4 KIAA0937 RNF155	E3 ubiquitin-protein ligase DTX4 (EC 2.3.2.27) (Protein deltex-4) (Deltex4) (RING finger protein 155) (RING-type E3 ubiquitin transferase DTX4)
201	XM_005112032.2	0.831168	8.99373e-20	NA	NA	NA
202	XM_013090188.1	0.9086	1.24206e-28	Q2M385	MPEG1	Macrophage-expressed gene 1 protein (Macrophage gene 1 protein) (Mpg-1)
203	XM_013090217.1	0.826715	2.0893e-19	A0A087WWW8	CABIN1	Calcineurin-binding protein cabin-1
204	XM_013090220.1	0.755582	1.11641e-14	F6VVT6	SELP	P-selectin (Fragment)
205	XM_005112085.2	0.7751	8.40632e-16	Q9UJ71	CD207 CLEC4K	C-type lectin domain family 4 member K (Langerin) (CD antigen CD207)
206	XM_005112180.2	0.612794	8.29982e-09	NA	NA	NA
207	XM_005112298.2	0.689969	1.4595e-11	Q15054	POLD3 KIAA0039	DNA polymerase delta subunit 3 (DNA polymerase delta subunit C) (DNA polymerase delta subunit p66) (DNA polymerase delta subunit p68)
208	XM_013090423.1	0.742289	5.68146e-14	Q9Y2W6	TDRKH TDRD2	Tudor and KH domain-containing protein (Tudor domain-containing protein 2)
209	XM_005112463.2	0.593943	3.0432e-08	NA	NA	NA
210	XM_013090522.1	0.862356	1.12236e-22	Q8N9H8	EXD3 HBE269	Exonuclease mut-7 homolog (EC 3.1.-.-) (Exonuclease 3'-5' domain-containing protein 3)
211	XM_005112781.2	0.853143	9.4857e-22	Q9UBZ4	APEX2 APE2 APEXL2 XTH2	DNA-(apurinic or apyrimidinic site) lyase 2 (EC 3.1.-.-) (EC 4.2.99.18) (AP endonuclease XTH2) (APEX nuclease 2) (APEX nuclease-like 2) (Apurinic-apyrimidinic endonuclease 2) (AP endonuclease 2)
212	XM_005112802.2	0.882511	5.8278e-25	A0A0A0MRH0	NLE1	Notchless protein homolog 1
213	XM_013090703.1	0.690642	1.3691e-11	NA	NA	NA
214	XM_005113041.2	0.5454	6.05033e-07	Q99567	NUP88	Nuclear pore complex protein Nup88 (88 kDa nucleoporin) (Nucleoporin Nup88)
215	XM_013090866.1	0.661367	1.90068e-10	Q8IYT2	CMTR2 AFT FTSJD1	Cap-specific mRNA (nucleoside-2'-O-)-methyltransferase 2 (EC 2.1.1.296) (Cap methyltransferase 2) (Cap2 2'O-ribose methyltransferase 2) (HMTr2) (MTr2) (FtsJ methyltransferase domain-containing protein 1) (Protein adrift homolog)
216	XM_005113127.2	0.694411	9.54021e-12	Q9HCS7	XAB2 HCNP KIAA1177 SYF1 PP3898	Pre-mRNA-splicing factor SYF1 (Protein HCNP) (XPA-binding protein 2)
217	XM_005113207.2	0.617049	6.11658e-09	Q86X76	NIT1	Deaminated glutathione amidase (dGSH amidase) (EC 3.5.1.128) (Nitrilase homolog 1)
218	XM_005113236.2	0.852503	1.09433e-21	P54136	RARS	Arginine--tRNA ligase, cytoplasmic (EC 6.1.1.19) (Arginyl-tRNA synthetase) (ArgRS)
219	XM_005113277.2	0.854669	6.72969e-22	Q99567	NUP88	Nuclear pore complex protein Nup88 (88 kDa nucleoporin) (Nucleoporin Nup88)
220	XM_013091071.1	0.322966	0.00532149	NA	NA	NA
221	XM_005113357.2	0.931293	7.34529e-33	O14508	SOCS2 CIS2 SSI2 STATI2	Suppressor of cytokine signaling 2 (SOCS-2) (Cytokine-inducible SH2 protein 2) (CIS-2) (STAT-induced STAT inhibitor 2) (SSI-2)
222	XM_005113368.2	0.710837	1.84864e-12	NA	NA	NA
223	XM_013091162.1	0.840376	1.4521e-20	P49792	RANBP2 NUP358	E3 SUMO-protein ligase RanBP2 (EC 2.3.2.-) (358 kDa nucleoporin) (Nuclear pore complex protein Nup358) (Nucleoporin Nup358) (Ran-binding protein 2) (RanBP2) (p270)
224	XM_013091196.1	0.791049	8.3174e-17	Q5VYS8	TUT7 HS2 KIAA1711 ZCCHC6	Terminal uridylyltransferase 7 (TUTase 7) (EC 2.7.7.52) (Zinc finger CCHC domain-containing protein 6)
225	XM_013091215.1	0.327532	0.00467513	Q9UI30	TRMT112 AD-001 HSPC152 HSPC170	Multifunctional methyltransferase subunit TRM112-like protein (tRNA methyltransferase 112 homolog)

## Sheet: green
	tx	membership	pvalue	Entry	Gene_names	Protein_names
1	XM_005088805.2	0.413181	0.000280083	P53816	PLA2G16 HRASLS3 HREV107	HRAS-like suppressor 3 (HRSL3) (EC 3.1.1.32) (EC 3.1.1.4) (Adipose-specific phospholipase A2) (AdPLA) (Group XVI phospholipase A1/A2) (H-rev 107 protein homolog) (H-REV107) (HREV107-1) (HRAS-like suppressor 1) (HREV107-3) (Renal carcinoma antigen NY-REN-65)
2	XM_005088808.2	0.408657	0.000331472	Q7Z6M1	RABEPK RAB9P40	Rab9 effector protein with kelch motifs (40 kDa Rab9 effector protein) (p40)
3	XM_005088912.2	0.503774	5.53487e-06	Q8TDX7	NEK7	Serine/threonine-protein kinase Nek7 (EC 2.7.11.1) (Never in mitosis A-related kinase 7) (NimA-related protein kinase 7)
4	XM_013085752.1	0.592274	3.40068e-08	Q8NCE0	TSEN2 SEN2	tRNA-splicing endonuclease subunit Sen2 (EC 4.6.1.16) (tRNA-intron endonuclease Sen2) (HsSen2)
5	XM_005088821.2	0.579401	7.84384e-08	P55786	NPEPPS PSA	Puromycin-sensitive aminopeptidase (PSA) (EC 3.4.11.14) (Cytosol alanyl aminopeptidase) (AAP-S)
6	XM_005088826.2	0.729565	2.46405e-13	Q9C040	TRIM2 KIAA0517 RNF86	Tripartite motif-containing protein 2 (EC 2.3.2.27) (E3 ubiquitin-protein ligase TRIM2) (RING finger protein 86) (RING-type E3 ubiquitin transferase TRIM2)
7	XM_005088829.2	0.837932	2.38236e-20	Q05823	RNASEL RNS4	2-5A-dependent ribonuclease (2-5A-dependent RNase) (EC 3.1.26.-) (Ribonuclease 4) (Ribonuclease L) (RNase L)
8	XM_013082193.1	0.790372	9.2131e-17	Q969J3	BORCS5 LOH12CR1	BLOC-1-related complex subunit 5 (Loss of heterozygosity 12 chromosomal region 1) (Myristoylated lysosomal protein) (Myrlysin)
9	XM_005088849.2	0.23113	0.0491353	Q969J3	BORCS5 LOH12CR1	BLOC-1-related complex subunit 5 (Loss of heterozygosity 12 chromosomal region 1) (Myristoylated lysosomal protein) (Myrlysin)
10	XM_005088874.2	0.234622	0.0457173	P49441	INPP1	Inositol polyphosphate 1-phosphatase (IPP) (IPPase) (EC 3.1.3.57)
11	XM_005088875.2	0.576824	9.23253e-08	P11233	RALA RAL	Ras-related protein Ral-A
12	XM_005088882.2	0.592131	3.43309e-08	Q9H977	WDR54	WD repeat-containing protein 54
13	XM_005088884.2	0.710891	1.83821e-12	Q8IV33	KIAA0825 C5orf36	Uncharacterized protein KIAA0825
14	XM_013086454.1	0.0557621	0.639374	S4R3S5	GALNT6	Polypeptide N-acetylgalactosaminyltransferase 6
15	XM_013084166.1	0.329887	0.00436976	Q9NQW7	XPNPEP1 XPNPEPL XPNPEPL1	Xaa-Pro aminopeptidase 1 (EC 3.4.11.9) (Aminoacylproline aminopeptidase) (Cytosolic aminopeptidase P) (Soluble aminopeptidase P) (sAmp) (X-Pro aminopeptidase 1) (X-prolyl aminopeptidase 1, soluble)
16	XM_005088902.2	0.11219	0.344662	NA	NA	NA
17	XM_005088956.2	0.168481	0.154197	NA	NA	NA
18	XM_005088969.2	0.240806	0.0401459	NA	NA	NA
19	XM_005088978.2	0.347726	0.00257523	A8MTZ0	BBIP1 BBIP10 NCRNA00081	BBSome-interacting protein 1 (BBSome-interacting protein of 10 kDa)
20	XM_013088350.1	0.593994	3.03297e-08	Q10472	GALNT1	Polypeptide N-acetylgalactosaminyltransferase 1 (EC 2.4.1.41) (Polypeptide GalNAc transferase 1) (GalNAc-T1) (pp-GaNTase 1) (Protein-UDP acetylgalactosaminyltransferase 1) (UDP-GalNAc:polypeptide N-acetylgalactosaminyltransferase 1) [Cleaved into: Polypeptide N-acetylgalactosaminyltransferase 1 soluble form]
21	XM_013089234.1	0.846654	3.91537e-21	Q10472	GALNT1	Polypeptide N-acetylgalactosaminyltransferase 1 (EC 2.4.1.41) (Polypeptide GalNAc transferase 1) (GalNAc-T1) (pp-GaNTase 1) (Protein-UDP acetylgalactosaminyltransferase 1) (UDP-GalNAc:polypeptide N-acetylgalactosaminyltransferase 1) [Cleaved into: Polypeptide N-acetylgalactosaminyltransferase 1 soluble form]
22	XM_013089283.1	0.707093	2.71373e-12	NA	NA	NA
23	XM_013089740.1	0.816861	1.24269e-18	NA	NA	NA
24	XM_005089015.2	0.127329	0.283046	Q9BX73	TM2D2 BLP1	TM2 domain-containing protein 2 (Beta-amyloid-binding protein-like protein 1) (BBP-like protein 1)
25	XM_005089080.2	0.805252	8.89403e-18	Q9H814	PHAX RNUXA	Phosphorylated adapter RNA export protein (RNA U small nuclear RNA export adapter protein)
26	XM_005089045.2	0.85615	4.80452e-22	Q3KNV8	PCGF3 RNF3 RNF3A	Polycomb group RING finger protein 3 (RING finger protein 3A)
27	XM_013091340.1	0.497505	7.53685e-06	P41240	CSK	Tyrosine-protein kinase CSK (EC 2.7.10.2) (C-Src kinase) (Protein-tyrosine kinase CYL)
28	XM_005089048.2	0.383225	0.000818385	Q16560	SNRNP35 HM1 U1SNRNPBP	U11/U12 small nuclear ribonucleoprotein 35 kDa protein (U11/U12 snRNP 35 kDa protein) (U11/U12-35K) (Protein HM-1) (U1 snRNP-binding protein homolog)
29	XM_005089055.2	0.164936	0.163178	Q9NP87	POLM polmu	DNA-directed DNA/RNA polymerase mu (Pol Mu) (EC 2.7.7.7) (Terminal transferase)
30	XM_005089094.2	0.751369	1.89042e-14	Q32MN6	TBP	TATA-box-binding protein (TBP protein)
31	XM_005089097.1	0.709747	2.06843e-12	Q8TC07	TBC1D15	TBC1 domain family member 15 (GTPase-activating protein RAB7) (GAP for RAB7) (Rab7-GAP)
32	XM_005089105.2	0.462197	3.84659e-05	NA	NA	NA
33	XM_013079174.1	0.578308	8.40681e-08	NA	NA	NA
34	XM_005089117.2	0.550905	4.41316e-07	Q7KZ85	SUPT6H KIAA0162 SPT6H	Transcription elongation factor SPT6 (hSPT6) (Histone chaperone suppressor of Ty6) (Tat-cotransactivator 2 protein) (Tat-CT2 protein)
35	XM_005089126.2	0.42463	0.000180926	NA	NA	NA
36	XM_005089130.2	0.12888	0.277178	NA	NA	NA
37	XM_005089135.2	0.84582	4.67618e-21	Q9H2C0	GAN GAN1 KLHL16	Gigaxonin (Kelch-like protein 16)
38	XM_005089138.2	0.657558	2.62021e-10	Q9BX95	SGPP1	Sphingosine-1-phosphate phosphatase 1 (SPPase1) (Spp1) (hSPP1) (hSPPase1) (EC 3.1.3.-) (Sphingosine-1-phosphatase 1)
39	XM_005089141.2	0.80068	1.86248e-17	NA	NA	NA
40	XM_013079616.1	0.253184	0.0306787	P48751	SLC4A3 AE3	Anion exchange protein 3 (AE 3) (Anion exchanger 3) (CAE3/BAE3) (Cardiac/brain band 3-like protein) (Neuronal band 3-like protein) (Solute carrier family 4 member 3)
41	XM_013079632.1	0.233335	0.0469531	H3BM45	ANKFN1	Ankyrin repeat and fibronectin type-III domain-containing protein 1
42	XM_005089197.2	0.116271	0.327285	Q9P272	TRMT9B C8orf79 KIAA1456 TRM9L	Probable tRNA methyltransferase 9B (Probable tRNA methyltransferase 9-like protein) (EC 2.1.1.-)
43	XM_013079694.1	0.239719	0.0410823	Q7Z5K2	WAPL FOE KIAA0261 WAPAL	Wings apart-like protein homolog (Friend of EBNA2 protein) (WAPL cohesin release factor)
44	XM_005089202.2	0.793101	6.08691e-17	O75477	ERLIN1 C10orf69 KE04 KEO4 SPFH1	Erlin-1 (Endoplasmic reticulum lipid raft-associated protein 1) (Protein KE04) (Stomatin-prohibitin-flotillin-HflC/K domain-containing protein 1) (SPFH domain-containing protein 1)
45	XM_005089206.2	0.119295	0.314773	Q8N5C7	DTWD1 MDS009	DTW domain-containing protein 1
46	XM_005089219.2	0.829441	1.2507e-19	Q6P6C2	ALKBH5 ABH5 OFOXD1	RNA demethylase ALKBH5 (EC 1.14.11.53) (Alkylated DNA repair protein alkB homolog 5) (Alpha-ketoglutarate-dependent dioxygenase alkB homolog 5)
47	XM_005089232.2	0.162221	0.170313	NA	NA	NA
48	XM_013079812.1	0.657126	2.71645e-10	NA	NA	NA
49	XM_013079872.1	0.088399	0.457056	B7Z2C8	FBXW7	F-box/WD repeat-containing protein 7 (cDNA FLJ55681, highly similar to F-box/WD repeat protein 7)
50	XM_013079885.1	0.51713	2.80825e-06	P49116	NR2C2 TAK1 TR4	Nuclear receptor subfamily 2 group C member 2 (Orphan nuclear receptor TAK1) (Orphan nuclear receptor TR4) (Testicular receptor 4)
51	XM_005089269.2	0.390326	0.000640458	Q9Y6P5	SESN1 PA26 SEST1	Sestrin-1 (EC 1.11.1.15) (p53-regulated protein PA26)
52	XM_005089278.2	0.901589	1.51376e-27	Q5T5C0	STXBP5 LLGL3	Syntaxin-binding protein 5 (Lethal(2) giant larvae protein homolog 3) (Tomosyn-1)
53	XM_005089359.2	0.633687	1.77292e-09	P21917	DRD4	D(4) dopamine receptor (D(2C) dopamine receptor) (Dopamine D4 receptor)
54	NM_001280823.1	0.501954	6.05783e-06	P32297	CHRNA3 NACHRA3	Neuronal acetylcholine receptor subunit alpha-3
55	XM_005089342.2	0.676822	4.92018e-11	Q9BZH6	WDR11 BRWD2 KIAA1351 WDR15	WD repeat-containing protein 11 (Bromodomain and WD repeat-containing protein 2) (WD repeat-containing protein 15)
56	XM_005089344.2	0.769352	1.84834e-15	B2RTY4	MYO9A MYR7	Unconventional myosin-IXa (Unconventional myosin-9a)
57	XM_005089388.2	0.293029	0.0118721	P27169	PON1 PON	Serum paraoxonase/arylesterase 1 (PON 1) (EC 3.1.1.2) (EC 3.1.1.81) (EC 3.1.8.1) (Aromatic esterase 1) (A-esterase 1) (K-45) (Serum aryldialkylphosphatase 1)
58	XM_005089411.2	0.513822	3.33114e-06	Q9Y5W8	SNX13 KIAA0713	Sorting nexin-13 (RGS domain- and PHOX domain-containing protein) (RGS-PX1)
59	XM_005089415.2	0.596357	2.58879e-08	Q9P0S3	ORMDL1 HSPC202	ORM1-like protein 1 (Adoplin-1)
60	XM_005089462.2	0.56047	2.51618e-07	NA	NA	NA
61	XM_005089461.2	0.860706	1.6634e-22	A0A2U3U043	KCTD1	BTB/POZ domain-containing protein KCTD1
62	XM_005089469.2	0.327653	0.00465894	NA	NA	NA
63	XM_005089516.2	0.46116	4.02462e-05	C9JI91	TRIM56	E3 ubiquitin-protein ligase TRIM56 (Fragment)
64	XM_005089522.2	0.934033	1.81622e-33	Q8N9N7	LRRC57	Leucine-rich repeat-containing protein 57
65	XM_005089523.2	0.745574	3.83605e-14	Q9NTJ4	MAN2C1 MANA MANA1	Alpha-mannosidase 2C1 (EC 3.2.1.24) (Alpha mannosidase 6A8B) (Alpha-D-mannoside mannohydrolase) (Mannosidase alpha class 2C member 1)
66	XM_005089531.2	0.541068	7.72502e-07	A6NDU8	C5orf51	UPF0600 protein C5orf51
67	XM_005089537.2	0.440344	9.677e-05	Q96N67	DOCK7 KIAA1771	Dedicator of cytokinesis protein 7
68	XM_005089559.2	0.791298	8.00936e-17	A0A0J9YXF6	GRAMD1B	Protein Aster-B (Fragment)
69	XM_005089560.2	0.165492	0.161744	Q14657	LAGE3 DXS9879E ESO3 ITBA2	EKC/KEOPS complex subunit LAGE3 (L antigen family member 3) (Protein ESO-3) (Protein ITBA2)
70	XM_005089561.2	0.570159	1.39832e-07	Q96KC2	ARL5B ARL8	ADP-ribosylation factor-like protein 5B (ADP-ribosylation factor-like protein 8)
71	XM_005089562.2	0.294176	0.0115294	Q96KC2	ARL5B ARL8	ADP-ribosylation factor-like protein 5B (ADP-ribosylation factor-like protein 8)
72	XM_005089573.2	0.625915	3.19063e-09	NA	NA	NA
73	XM_005089578.2	0.585885	5.17208e-08	Q9UJ83	HACL1 HPCL HPCL2 PHYH2 HSPC279	2-hydroxyacyl-CoA lyase 1 (EC 4.1.-.-) (2-hydroxyphytanoyl-CoA lyase) (2-HPCL) (Phytanoyl-CoA 2-hydroxylase 2)
74	XM_005089585.2	0.565482	1.86118e-07	Q9HDC9	APMAP C20orf3 UNQ1869/PRO4305	Adipocyte plasma membrane-associated protein (Protein BSCv)
75	XM_005089609.2	0.554822	3.51342e-07	Q9H1Y0	ATG5 APG5L ASP	Autophagy protein 5 (APG5-like) (Apoptosis-specific protein)
76	XM_005089719.2	0.2168	0.0654243	G8JLH2	CDC25B	M-phase inducer phosphatase 2
77	XM_005089661.2	0.706166	2.98179e-12	Q9Y3Y4	PYGO1	Pygopus homolog 1
78	XM_005089667.2	0.385341	0.000761159	Q99961	SH3GL1 CNSA1 SH3D2B	Endophilin-A2 (EEN fusion partner of MLL) (Endophilin-2) (Extra eleven-nineteen leukemia fusion gene protein) (EEN) (SH3 domain protein 2B) (SH3 domain-containing GRB2-like protein 1)
79	XM_005089672.2	0.817106	1.19038e-18	A0A0A0MRW3	FAM219A	Protein FAM219A
80	XM_005089681.2	0.894748	1.45858e-26	Q6UWZ7	ABRAXAS1 ABRA1 CCDC98 FAM175A UNQ496/PRO1013	BRCA1-A complex subunit Abraxas 1 (Coiled-coil domain-containing protein 98) (Protein FAM175A)
81	XM_005089685.2	0.814492	1.87769e-18	Q16526	CRY1 PHLL1	Cryptochrome-1
82	XM_005089688.2	0.466114	3.23844e-05	Q16526	CRY1 PHLL1	Cryptochrome-1
83	XM_005089687.2	0.21937	0.0622196	Q16526	CRY1 PHLL1	Cryptochrome-1
84	XM_013082181.1	0.479564	1.76458e-05	Q8N7B6	PACRGL C4orf28	PACRG-like protein
85	XM_005089692.2	0.436628	0.000112515	O76082	SLC22A5 OCTN2	Solute carrier family 22 member 5 (High-affinity sodium-dependent carnitine cotransporter) (Organic cation/carnitine transporter 2)
86	XM_005089696.2	0.444324	8.21859e-05	O14807	MRAS RRAS3	Ras-related protein M-Ras (Ras-related protein R-Ras3)
87	XM_005089700.2	0.8097	4.25109e-18	Q8N5Y8	PARP16 ARTD15 C15orf30	Protein mono-ADP-ribosyltransferase PARP16 (EC 2.4.2.-) (ADP-ribosyltransferase diphtheria toxin-like 15) (Poly [ADP-ribose] polymerase 16) (PARP-16)
88	XM_013082335.1	0.941298	3.27124e-35	Q15811	ITSN1 ITSN SH3D1A	Intersectin-1 (SH3 domain-containing protein 1A) (SH3P17)
89	XM_005089712.2	0.835483	3.88047e-20	E5RGZ2	HMBOX1	Homeobox-containing protein 1
90	XM_005089755.2	0.332462	0.00405619	E5RFP2	CPEB4	Cytoplasmic polyadenylation element-binding protein 4
91	XM_005089769.2	0.314778	0.00668053	NA	NA	NA
92	XM_013082746.1	0.737734	9.6999e-14	E5RFT4	PIP4P2	Phosphatidylinositol-4,5-bisphosphate 4-phosphatase (EC 3.1.3.78) (Fragment)
93	XM_005089824.2	0.346156	0.00270115	Q13907	IDI1	Isopentenyl-diphosphate Delta-isomerase 1 (EC 5.3.3.2) (Isopentenyl pyrophosphate isomerase 1) (IPP isomerase 1) (IPPI1)
94	XM_005089825.2	0.209677	0.0750085	Q13907	IDI1	Isopentenyl-diphosphate Delta-isomerase 1 (EC 5.3.3.2) (Isopentenyl pyrophosphate isomerase 1) (IPP isomerase 1) (IPPI1)
95	XM_013082991.1	0.114539	0.33459	Q7Z6Z7	HUWE1 KIAA0312 KIAA1578 UREB1 HSPC272	E3 ubiquitin-protein ligase HUWE1 (EC 2.3.2.26) (ARF-binding protein 1) (ARF-BP1) (HECT, UBA and WWE domain-containing protein 1) (HECT-type E3 ubiquitin transferase HUWE1) (Homologous to E6AP carboxyl terminus homologous protein 9) (HectH9) (Large structure of UREB1) (LASU1) (Mcl-1 ubiquitin ligase E3) (Mule) (Upstream regulatory element-binding protein 1) (URE-B1) (URE-binding protein 1)
96	XM_005089863.1	0.559707	2.63315e-07	Q9Y222	DMTF1 DMP1	Cyclin-D-binding Myb-like transcription factor 1 (hDMTF1) (Cyclin-D-interacting Myb-like protein 1) (hDMP1)
97	XM_005089865.2	0.895399	1.18345e-26	Q9BU79	TMEM243 C7orf23	Transmembrane protein 243 (MDR1- and mitochondrial taxol resistance-associated protein) (MM-TRAG)
98	XM_005089869.2	0.182593	0.122062	O43913	ORC5 ORC5L	Origin recognition complex subunit 5
99	XM_005089872.2	0.728918	2.64882e-13	Q96JY0	MAEL	Protein maelstrom homolog
100	XM_005089882.2	0.747352	3.09396e-14	P40855	PEX19 HK33 PXF OK/SW-cl.22	Peroxisomal biogenesis factor 19 (33 kDa housekeeping protein) (Peroxin-19) (Peroxisomal farnesylated protein)
101	XM_013083134.1	0.495327	8.37823e-06	Q6UUV9	CRTC1 KIAA0616 MECT1 TORC1 WAMTP1	CREB-regulated transcription coactivator 1 (Mucoepidermoid carcinoma translocated protein 1) (Transducer of regulated cAMP response element-binding protein 1) (TORC-1) (Transducer of CREB protein 1)
102	XM_005089898.2	0.740908	6.69014e-14	O95954	FTCD	Formimidoyltransferase-cyclodeaminase (Formiminotransferase-cyclodeaminase) (FTCD) (LCHC1) [Includes: Glutamate formimidoyltransferase (EC 2.1.2.5) (Glutamate formiminotransferase) (Glutamate formyltransferase), Formimidoyltetrahydrofolate cyclodeaminase (EC 4.3.1.4) (Formiminotetrahydrofolate cyclodeaminase)]
103	XM_013083258.1	0.395504	0.000533751	P35557	GCK	Glucokinase (EC 2.7.1.2) (Hexokinase type IV) (HK IV) (Hexokinase-4) (HK4) (Hexokinase-D)
104	XM_005089904.2	0.366355	0.00143397	P35557	GCK	Glucokinase (EC 2.7.1.2) (Hexokinase type IV) (HK IV) (Hexokinase-4) (HK4) (Hexokinase-D)
105	XM_005089905.2	0.804844	9.50781e-18	P35557	GCK	Glucokinase (EC 2.7.1.2) (Hexokinase type IV) (HK IV) (Hexokinase-4) (HK4) (Hexokinase-D)
106	XM_005089906.2	0.631024	2.17242e-09	P35557	GCK	Glucokinase (EC 2.7.1.2) (Hexokinase type IV) (HK IV) (Hexokinase-4) (HK4) (Hexokinase-D)
107	XM_013083312.1	0.861961	1.23401e-22	Q9Y608	LRRFIP2	Leucine-rich repeat flightless-interacting protein 2 (LRR FLII-interacting protein 2)
108	XM_013083304.1	0.408281	0.000336103	Q9Y608	LRRFIP2	Leucine-rich repeat flightless-interacting protein 2 (LRR FLII-interacting protein 2)
109	XM_005089926.2	0.861435	1.39908e-22	Q9HAN9	NMNAT1 NMNAT	Nicotinamide/nicotinic acid mononucleotide adenylyltransferase 1 (NMN/NaMN adenylyltransferase 1) (EC 2.7.7.1) (EC 2.7.7.18) (Nicotinamide-nucleotide adenylyltransferase 1) (NMN adenylyltransferase 1) (Nicotinate-nucleotide adenylyltransferase 1) (NaMN adenylyltransferase 1)
110	XM_005089956.2	0.880972	9.00056e-25	Q14206	RCAN2 DSCR1L1 ZAKI4	Calcipressin-2 (Down syndrome candidate region 1-like 1) (Myocyte-enriched calcineurin-interacting protein 2) (MCIP2) (Regulator of calcineurin 2) (Thyroid hormone-responsive protein ZAKI-4)
111	XM_005089965.2	0.809664	4.27668e-18	Q6GMR7	FAAH2 AMDD	Fatty-acid amide hydrolase 2 (EC 3.5.1.99) (Amidase domain-containing protein) (Anandamide amidohydrolase 2) (Oleamide hydrolase 2)
112	XM_005089969.2	0.197371	0.0941807	NA	NA	NA
113	XM_013083617.1	0.88499	2.85591e-25	P15291	B4GALT1 GGTB2	Beta-1,4-galactosyltransferase 1 (Beta-1,4-GalTase 1) (Beta4Gal-T1) (b4Gal-T1) (EC 2.4.1.-) (Beta-N-acetylglucosaminyl-glycolipid beta-1,4-galactosyltransferase) (Beta-N-acetylglucosaminylglycopeptide beta-1,4-galactosyltransferase) (EC 2.4.1.38) (Lactose synthase A protein) (EC 2.4.1.22) (N-acetyllactosamine synthase) (EC 2.4.1.90) (Nal synthase) (UDP-Gal:beta-GlcNAc beta-1,4-galactosyltransfera…
114	XM_005089986.2	0.606583	1.28545e-08	B1AHC3	PRR5-ARHGAP8	PRR5-ARHGAP8 readthrough
115	XM_005089998.2	0.645855	6.83168e-10	O00193	SMAP C11orf58	Small acidic protein
116	XM_013083802.1	0.636264	1.45381e-09	Q8NE79	BVES POP1 POPDC1	Blood vessel epicardial substance (hBVES) (Popeye domain-containing protein 1) (Popeye protein 1)
117	XM_013083855.1	0.814844	1.76664e-18	B7ZB24	MPDZ	cDNA, FLJ79388, highly similar to Multiple PDZ domain protein
118	XM_005090049.2	0.81258	2.60857e-18	Q4G0N4	NADK2 C5orf33 MNADK NADKD1	NAD kinase 2, mitochondrial (EC 2.7.1.23) (Mitochondrial NAD kinase) (NAD kinase domain-containing protein 1, mitochondrial)
119	XM_005090058.2	0.81406	2.02314e-18	Q14376	GALE	UDP-glucose 4-epimerase (EC 5.1.3.2) (Galactowaldenase) (UDP-N-acetylgalactosamine 4-epimerase) (UDP-GalNAc 4-epimerase) (UDP-N-acetylglucosamine 4-epimerase) (UDP-GlcNAc 4-epimerase) (EC 5.1.3.7) (UDP-galactose 4-epimerase)
120	XM_005090066.1	0.724119	4.50267e-13	Q9BW60	ELOVL1 SSC1 CGI-88	Elongation of very long chain fatty acids protein 1 (EC 2.3.1.199) (3-keto acyl-CoA synthase ELOVL1) (ELOVL fatty acid elongase 1) (ELOVL FA elongase 1) (Very long chain 3-ketoacyl-CoA synthase 1) (Very long chain 3-oxoacyl-CoA synthase 1)
121	XM_013084073.1	0.554274	3.62799e-07	Q6PI78	TMEM65	Transmembrane protein 65
122	XM_013084116.1	0.331997	0.00411133	Q15493	RGN SMP30	Regucalcin (RC) (Gluconolactonase) (GNL) (EC 3.1.1.17) (Senescence marker protein 30) (SMP-30)
123	XM_005090076.2	0.705285	3.25951e-12	A0A087WXS7	ASNA1	ATPase ASNA1 (EC 3.6.-.-) (Arsenical pump-driving ATPase) (Arsenite-stimulated ATPase)
124	XM_005090079.2	0.688674	1.64976e-11	E7EQD3	ZNF304	Zinc finger protein 304
125	XM_005090128.2	0.817474	1.11573e-18	P49354	FNTA	Protein farnesyltransferase/geranylgeranyltransferase type-1 subunit alpha (EC 2.5.1.58) (EC 2.5.1.59) (CAAX farnesyltransferase subunit alpha) (FTase-alpha) (Ras proteins prenyltransferase subunit alpha) (Type I protein geranyl-geranyltransferase subunit alpha) (GGTase-I-alpha)
126	XM_005090131.2	0.249253	0.0334572	O60299	LZTS3 KIAA0552 PROSAPIP1	Leucine zipper putative tumor suppressor 3 (ProSAP-interacting protein 1) (ProSAPiP1)
127	XM_005090141.2	0.477453	1.94434e-05	A2A376	DDX58	Probable ATP-dependent RNA helicase DDX58
128	XM_005090143.2	0.869786	1.78825e-23	P50539	MXI1 BHLHC11	Max-interacting protein 1 (Max interactor 1) (Class C basic helix-loop-helix protein 11) (bHLHc11)
129	XM_005090147.2	0.915111	1.01004e-29	Q7L5Y9	MAEA EMP HLC10 PIG5	E3 ubiquitin-protein transferase MAEA (EC 2.3.2.27) (Cell proliferation-inducing gene 5 protein) (Erythroblast macrophage protein) (Human lung cancer oncogene 10 protein) (HLC-10) (Macrophage erythroblast attacher) (P44EMLP)
130	XM_005090150.2	0.44086	9.47532e-05	P22830	FECH	Ferrochelatase, mitochondrial (EC 4.99.1.1) (Heme synthase) (Protoheme ferro-lyase)
131	XM_013084595.1	0.238736	0.0419447	Q8IYH5	ZZZ3	ZZ-type zinc finger-containing protein 3
132	XM_005090162.2	0.0779999	0.51187	Q9UBT6	POLK DINB1	DNA polymerase kappa (EC 2.7.7.7) (DINB protein) (DINP)
133	XM_013084979.1	0.858851	2.5733e-22	I6L894	ANK2	Ankyrin-2
134	XM_013085008.1	0.625166	3.37364e-09	I6L894	ANK2	Ankyrin-2
135	XM_013085063.1	0.514418	3.23056e-06	O15254	ACOX3 BRCOX PRCOX	Peroxisomal acyl-coenzyme A oxidase 3 (EC 1.3.3.6) (Branched-chain acyl-CoA oxidase) (BRCACox) (Pristanoyl-CoA oxidase)
136	XR_001185004.1	0.288543	0.0132989	NA	NA	NA
137	XM_005090256.2	0.617133	6.07957e-09	Q9P258	RCC2 KIAA1470 TD60	Protein RCC2 (RCC1-like protein TD-60) (Telophase disk protein of 60 kDa)
138	XM_005090258.2	0.0749281	0.528679	O94985	CLSTN1 CS1 KIAA0911	Calsyntenin-1 (Alcadein-alpha) (Alc-alpha) (Alzheimer-related cadherin-like protein) (Non-classical cadherin XB31alpha) [Cleaved into: Soluble Alc-alpha (SAlc-alpha), CTF1-alpha (C-terminal fragment 1-alpha)]
139	XM_013085204.1	0.308921	0.0078316	NA	NA	NA
140	XM_005090300.2	0.671199	8.12038e-11	P98077	SHC2 SCK SHCB	SHC-transforming protein 2 (Protein Sck) (SHC-transforming protein B) (Src homology 2 domain-containing-transforming protein C2) (SH2 domain protein C2)
141	XM_005090321.2	0.923749	2.60089e-31	B7WPL0	RIC8B	Synembryn-B
142	XM_005090356.2	0.75292	1.55919e-14	Q8TBF4	ZCRB1	Zinc finger CCHC-type and RNA-binding motif-containing protein 1 (U11/U12 small nuclear ribonucleoprotein 31 kDa protein) (U11/U12 snRNP 31 kDa protein) (U11/U12-31K)
143	XM_013085820.1	-0.0356219	0.764791	P36544	CHRNA7 NACHRA7	Neuronal acetylcholine receptor subunit alpha-7
144	XM_005090399.2	0.575293	1.01647e-07	Q96G79	SLC35A4	Probable UDP-sugar transporter protein SLC35A4 (Solute carrier family 35 member A4)
145	XM_005090407.2	0.099378	0.402871	B4E173	PLXDC1	cDNA FLJ58221, highly similar to Plexin domain-containing protein 1
146	XM_013085598.1	0.110487	0.352081	P33176	KIF5B KNS KNS1	Kinesin-1 heavy chain (Conventional kinesin heavy chain) (Ubiquitous kinesin heavy chain) (UKHC)
147	NM_001204530.1	0.66652	1.22199e-10	P33176	KIF5B KNS KNS1	Kinesin-1 heavy chain (Conventional kinesin heavy chain) (Ubiquitous kinesin heavy chain) (UKHC)
148	XM_005090426.2	0.517873	2.70191e-06	Q9H5X1	CIAO2A CIA2A FAM96A	Cytosolic iron-sulfur assembly component 2A (MIP18 family protein FAM96A)
149	XM_013085919.1	0.57898	8.05593e-08	Q9NZC3	GDE1 MIR16	Glycerophosphodiester phosphodiesterase 1 (EC 3.1.4.-) (EC 3.1.4.44) (Membrane-interacting protein of RGS16) (RGS16-interacting membrane protein)
150	XM_005090449.2	0.851976	1.23021e-21	Q96AJ9	VTI1A	Vesicle transport through interaction with t-SNAREs homolog 1A (Vesicle transport v-SNARE protein Vti1-like 2) (Vti1-rp2)
151	XM_005090459.1	0.824193	3.33276e-19	NA	NA	NA
152	XM_013086092.1	0.211771	0.0720822	Q9HCB6	SPON1 KIAA0762 VSGP	Spondin-1 (F-spondin) (Vascular smooth muscle cell growth-promoting factor)
153	XM_005090487.2	0.947075	9.13875e-37	Q8N987	NECAB1 EFCBP1	N-terminal EF-hand calcium-binding protein 1 (EF-hand calcium-binding protein 1) (Neuronal calcium-binding protein 1)
154	XM_013086263.1	0.14565	0.218876	Q8J025	APCDD1 DRAPC1 FP7019	Protein APCDD1 (Adenomatosis polyposis coli down-regulated 1 protein)
155	XM_005090493.2	0.718074	8.64916e-13	Q8NHG8	ZNRF2 RNF202	E3 ubiquitin-protein ligase ZNRF2 (EC 2.3.2.27) (Protein Ells2) (RING finger protein 202) (RING-type E3 ubiquitin transferase ZNRF2) (Zinc/RING finger protein 2)
156	XM_005090495.2	0.796846	3.41158e-17	Q96T60	PNKP	Bifunctional polynucleotide phosphatase/kinase (DNA 5'-kinase/3'-phosphatase) (Polynucleotide kinase-3'-phosphatase) [Includes: Polynucleotide 3'-phosphatase (EC 3.1.3.32) (2'(3')-polynucleotidase), Polynucleotide 5'-hydroxyl-kinase (EC 2.7.1.78)]
157	XM_005090497.2	0.480748	1.67071e-05	P0C024	NUDT7	Peroxisomal coenzyme A diphosphatase NUDT7 (EC 3.6.1.-) (Nucleoside diphosphate-linked moiety X motif 7) (Nudix motif 7)
158	XM_005090499.2	0.293932	0.0116016	Q9HDC5	JPH1 JP1	Junctophilin-1 (JP-1) (Junctophilin type 1)
159	XM_005090504.2	0.583638	5.98136e-08	H3BM58	VPS9D1 C16orf7 hCG_15602	Chromosome 16 open reading frame 7, isoform CRA_b (VPS9 domain-containing protein 1)
160	XR_001185111.1	0.0502259	0.673032	NA	NA	NA
161	XM_005090510.2	0.604581	1.47708e-08	Q969M7	UBE2F NCE2	NEDD8-conjugating enzyme UBE2F (EC 2.3.2.32) (NEDD8 carrier protein UBE2F) (NEDD8 protein ligase UBE2F) (NEDD8-conjugating enzyme 2) (RING-type E3 NEDD8 transferase UBE2F) (Ubiquitin-conjugating enzyme E2 F)
162	XM_013086545.1	0.581101	7.0384e-08	A0A0A0MRM8	MYO6	Unconventional myosin-VI
163	XM_005090540.2	0.75801	8.2012e-15	Q9BWD1	ACAT2 ACTL	Acetyl-CoA acetyltransferase, cytosolic (EC 2.3.1.9) (Acetyl-CoA transferase-like protein) (Cytosolic acetoacetyl-CoA thiolase)
164	NM_001204636.1	0.820808	6.16409e-19	J3KQA0	SYT1 hCG_2016754	Synaptotagmin I, isoform CRA_b (Synaptotagmin-1)
165	NM_001204624.1	0.838394	2.17103e-20	P21579	SYT1 SVP65 SYT	Synaptotagmin-1 (Synaptotagmin I) (SytI) (p65)
166	XM_005090544.2	0.34622	0.00269597	Q9NV64	TMEM39A	Transmembrane protein 39A
167	XM_013086652.1	0.105983	0.372173	P51787	KCNQ1 KCNA8 KCNA9 KVLQT1	Potassium voltage-gated channel subfamily KQT member 1 (IKs producing slow voltage-gated potassium channel subunit alpha KvLQT1) (KQT-like 1) (Voltage-gated potassium channel subunit Kv7.1)
168	XM_005090555.2	0.714423	1.27246e-12	Q9NQZ6	ZC4H2 HCA127 KIAA1166	Zinc finger C4H2 domain-containing protein (Hepatocellular carcinoma-associated antigen 127)
169	XM_005090562.2	0.85261	1.06839e-21	Q8WW12	PCNP	PEST proteolytic signal-containing nuclear protein (PCNP) (PEST-containing nuclear protein)
170	XM_005090563.2	0.214294	0.0686768	Q96Q83	ALKBH3 ABH3 DEPC1	Alpha-ketoglutarate-dependent dioxygenase alkB homolog 3 (EC 1.14.11.54) (Alkylated DNA repair protein alkB homolog 3) (hABH3) (DEPC-1) (Prostate cancer antigen 1)
171	XM_005090574.2	0.882704	5.51614e-25	Q13492	PICALM CALM	Phosphatidylinositol-binding clathrin assembly protein (Clathrin assembly lymphoid myeloid leukemia protein)
172	XM_005090623.2	0.904076	6.37435e-28	Q96JC1	VPS39 KIAA0770 TLP VAM6	Vam6/Vps39-like protein (TRAP1-like protein) (hVam6p)
173	XM_005090628.2	0.623451	3.83096e-09	Q01082	SPTBN1 SPTB2	Spectrin beta chain, non-erythrocytic 1 (Beta-II spectrin) (Fodrin beta chain) (Spectrin, non-erythroid beta chain 1)
174	XM_005090629.2	0.591507	3.57795e-08	Q01082	SPTBN1 SPTB2	Spectrin beta chain, non-erythrocytic 1 (Beta-II spectrin) (Fodrin beta chain) (Spectrin, non-erythroid beta chain 1)
175	XM_013087108.1	0.0202364	0.865063	Q9GZZ6	CHRNA10 NACHRA10	Neuronal acetylcholine receptor subunit alpha-10 (Nicotinic acetylcholine receptor subunit alpha-10) (NACHR alpha-10)
176	XM_005090715.2	0.763637	3.95659e-15	Q9UBK7	RABL2A	Rab-like protein 2A
177	XM_005090718.1	0.263516	0.0242848	P48651	PTDSS1 KIAA0024 PSSA	Phosphatidylserine synthase 1 (PSS-1) (PtdSer synthase 1) (EC 2.7.8.29) (Serine-exchange enzyme I)
178	XM_013087356.1	0.644697	7.49406e-10	NA	NA	NA
179	XM_005090720.2	0.583797	5.9202e-08	Q01664	TFAP4 BHLHC41	Transcription factor AP-4 (Activating enhancer-binding protein 4) (Class C basic helix-loop-helix protein 41) (bHLHc41)
180	XM_005090723.2	0.483488	1.47099e-05	P57060	RWDD2B C21orf6 GL011	RWD domain-containing protein 2B
181	XM_013087391.1	0.600583	1.94423e-08	NA	NA	NA
182	XM_005090730.2	0.777057	6.3946e-16	Q7Z3Q1	SLC46A3 FKSG16	Solute carrier family 46 member 3
183	XM_013087501.1	0.0434998	0.714797	Q9ULT8	HECTD1 KIAA1131	E3 ubiquitin-protein ligase HECTD1 (EC 2.3.2.26) (E3 ligase for inhibin receptor) (EULIR) (HECT domain-containing protein 1) (HECT-type E3 ubiquitin transferase HECTD1)
184	XM_013087725.1	0.200125	0.0895871	NA	NA	NA
185	XM_005090748.2	0.785741	1.83559e-16	Q86TX2	ACOT1 CTE1	Acyl-coenzyme A thioesterase 1 (Acyl-CoA thioesterase 1) (EC 3.1.2.2) (CTE-I) (CTE-Ib) (Inducible cytosolic acyl-coenzyme A thioester hydrolase) (Long chain acyl-CoA thioester hydrolase) (Long chain acyl-CoA hydrolase)
186	XM_005090765.2	0.358778	0.00182719	NA	NA	NA
187	XM_005090794.2	0.787118	1.49805e-16	Q9Y6I9	TEX264 ZSIG11 UNQ337/PRO536	Testis-expressed protein 264 (Putative secreted protein Zsig11)
188	XM_005090851.2	0.819595	7.66101e-19	H7BYG7	GRIK1	Glutamate receptor ionotropic, kainate 1
189	XM_005090810.2	0.508483	4.37149e-06	NA	NA	NA
190	XM_005090811.2	0.19695	0.094899	NA	NA	NA
191	XM_005090813.2	0.689275	1.55868e-11	Q99685	MGLL	Monoglyceride lipase (MGL) (EC 3.1.1.23) (HU-K5) (Lysophospholipase homolog) (Lysophospholipase-like) (Monoacylglycerol lipase) (MAGL)
192	XM_005090826.2	0.714651	1.24244e-12	O94952	FBXO21 FBX21 KIAA0875	F-box only protein 21
193	XM_005090834.2	0.776755	6.67069e-16	Q6UW02	CYP20A1 UNQ667/PRO1301	Cytochrome P450 20A1 (EC 1.14.-.-)
194	XM_005090870.2	0.360531	0.00172849	Q08AI6	SLC38A11 AVT2	Putative sodium-coupled neutral amino acid transporter 11 (Solute carrier family 38 member 11)
195	XM_013088033.1	0.581227	6.98222e-08	Q08AI6	SLC38A11 AVT2	Putative sodium-coupled neutral amino acid transporter 11 (Solute carrier family 38 member 11)
196	XM_013088042.1	0.369491	0.0012949	Q9Y5K3	PCYT1B CCTB	Choline-phosphate cytidylyltransferase B (EC 2.7.7.15) (CCT-beta) (CTP:phosphocholine cytidylyltransferase B) (CCT B) (CT B) (Phosphorylcholine transferase B)
197	XM_013088431.1	0.710131	1.98823e-12	Q6ZWE6	PLEKHM3 DAPR PLEKHM1L	Pleckstrin homology domain-containing family M member 3 (PH domain-containing family M member 3) (Differentiation associated protein)
198	XM_013088511.1	0.787234	1.47247e-16	P32004	L1CAM CAML1 MIC5	Neural cell adhesion molecule L1 (N-CAM-L1) (NCAM-L1) (CD antigen CD171)
199	XM_013088438.1	0.84392	6.979e-21	A0A087X2B3	NRCAM	Neuronal cell adhesion molecule
200	NM_001280841.1	0.351322	0.0023062	O75367	H2AFY MACROH2A1	Core histone macro-H2A.1 (Histone macroH2A1) (mH2A1) (Histone H2A.y) (H2A/y) (Medulloblastoma antigen MU-MB-50.205)
201	XM_013088561.1	0.276684	0.017805	O75367	H2AFY MACROH2A1	Core histone macro-H2A.1 (Histone macroH2A1) (mH2A1) (Histone H2A.y) (H2A/y) (Medulloblastoma antigen MU-MB-50.205)
202	XM_013088759.1	0.229187	0.0511258	Q96AX2	RAB37	Ras-related protein Rab-37
203	XM_013088761.1	0.451251	6.15421e-05	Q9ULW5	RAB26	Ras-related protein Rab-26
204	XM_013088822.1	0.710623	1.88984e-12	Q9Y345	SLC6A5 GLYT2 NET1	Sodium- and chloride-dependent glycine transporter 2 (GlyT-2) (GlyT2) (Solute carrier family 6 member 5)
205	XM_005091013.2	0.245622	0.0362087	NA	NA	NA
206	XM_005091019.2	0.640165	1.0727e-09	A0A087WXL6	VPS11 hCG_39399	Vacuolar protein sorting-associated protein 11 homolog
207	XM_013089424.1	0.140416	0.236061	O00370		LINE-1 retrotransposable element ORF2 protein (ORF2p) [Includes: Reverse transcriptase (EC 2.7.7.49), Endonuclease (EC 3.1.21.-)]
208	XM_013089079.1	0.857729	3.34042e-22	E9PRQ7	UBXN1	UBX domain-containing protein 1
209	XM_005091024.2	0.776237	7.17307e-16	O76095	JTB HSPC222	Protein JTB (Jumping translocation breakpoint protein) (Prostate androgen-regulated protein) (PAR protein)
210	XM_005091025.2	0.0967966	0.41526	Q8NEF3	CCDC112 MBC1	Coiled-coil domain-containing protein 112 (Mutated in bladder cancer protein 1)
211	XM_013089445.1	0.86884	2.27345e-23	Q495B1	ANKDD1A	Ankyrin repeat and death domain-containing protein 1A
212	XM_005091036.2	0.886782	1.68847e-25	P10074	ZBTB48 HKR3 TZAP ZNF855	Telomere zinc finger-associated protein (TZAP) (Krueppel-related zinc finger protein 3) (hKR3) (Zinc finger and BTB domain-containing protein 48) (Zinc finger protein 855)
213	XM_013089183.1	0.13873	0.241793	E9PGC8	MAP1A	Microtubule-associated protein 1A
214	XM_005091039.2	0.755628	1.10994e-14	A0A087WTD7	AKAP13	A-kinase anchor protein 13
215	XM_013089222.1	0.86601	4.61169e-23	X6R7D6	SORCS1	VPS10 domain-containing receptor SorCS1
216	XM_013089462.1	0.887103	1.53505e-25	Q9UPU3	SORCS3 KIAA1059	VPS10 domain-containing receptor SorCS3
217	XM_013089240.1	0.355057	0.00205375	Q13439	GOLGA4	Golgin subfamily A member 4 (256 kDa golgin) (Golgin-245) (Protein 72.1) (Trans-Golgi p230)
218	XM_005091058.2	-0.0878405	0.459916	NA	NA	NA
219	XM_005091064.2	0.72641	3.50018e-13	Q9H3P2	NELFA WHSC2 P/OKcl.15	Negative elongation factor A (NELF-A) (Wolf-Hirschhorn syndrome candidate 2 protein)
220	XM_013089343.1	0.0972347	0.413142	O94844	RHOBTB1 KIAA0740	Rho-related BTB domain-containing protein 1
221	XM_013089379.1	0.300547	0.009778	P04181	OAT	Ornithine aminotransferase, mitochondrial (EC 2.6.1.13) (Ornithine delta-aminotransferase) (Ornithine--oxo-acid aminotransferase) [Cleaved into: Ornithine aminotransferase, hepatic form, Ornithine aminotransferase, renal form]
222	XM_005091084.2	0.383319	0.000815745	P04181	OAT	Ornithine aminotransferase, mitochondrial (EC 2.6.1.13) (Ornithine delta-aminotransferase) (Ornithine--oxo-acid aminotransferase) [Cleaved into: Ornithine aminotransferase, hepatic form, Ornithine aminotransferase, renal form]
223	XM_005091083.2	0.123636	0.297356	P04181	OAT	Ornithine aminotransferase, mitochondrial (EC 2.6.1.13) (Ornithine delta-aminotransferase) (Ornithine--oxo-acid aminotransferase) [Cleaved into: Ornithine aminotransferase, hepatic form, Ornithine aminotransferase, renal form]
224	XM_005091080.2	0.355903	0.00200017	P04181	OAT	Ornithine aminotransferase, mitochondrial (EC 2.6.1.13) (Ornithine delta-aminotransferase) (Ornithine--oxo-acid aminotransferase) [Cleaved into: Ornithine aminotransferase, hepatic form, Ornithine aminotransferase, renal form]
225	XM_005091113.2	0.345303	0.00277191	Q8N0X7	SPART KIAA0610 SPG20 TAHCCP1	Spartin (Spastic paraplegia 20 protein) (Trans-activated by hepatitis C virus core protein 1)
226	XM_005091114.2	0.244015	0.0374849	Q8N0X7	SPART KIAA0610 SPG20 TAHCCP1	Spartin (Spastic paraplegia 20 protein) (Trans-activated by hepatitis C virus core protein 1)
227	XM_013089632.1	0.553026	3.90199e-07	A6NE02	BTBD17	BTB/POZ domain-containing protein 17 (Galectin-3-binding protein-like)
228	XM_013089602.1	0.469868	2.74071e-05	A6NE02	BTBD17	BTB/POZ domain-containing protein 17 (Galectin-3-binding protein-like)
229	XM_013089650.1	0.893459	2.19593e-26	E9PEF1	PDE2A	Phosphodiesterase (EC 3.1.4.-)
230	XM_005091134.2	0.527407	1.6332e-06	Q14191	WRN RECQ3 RECQL2	Werner syndrome ATP-dependent helicase (EC 3.6.4.12) (DNA helicase, RecQ-like type 3) (RecQ3) (Exonuclease WRN) (EC 3.1.-.-) (RecQ protein-like 2)
231	XM_005091135.2	0.67585	5.36982e-11	Q9NU23	LYRM2	LYR motif-containing protein 2
232	XM_013089883.1	0.140578	0.235515	P08473	MME EPN	Neprilysin (EC 3.4.24.11) (Atriopeptidase) (Common acute lymphocytic leukemia antigen) (CALLA) (Enkephalinase) (Neutral endopeptidase 24.11) (NEP) (Neutral endopeptidase) (Skin fibroblast elastase) (SFE) (CD antigen CD10)
233	XM_005091183.2	0.656252	2.92194e-10	NA	NA	NA
234	XM_005091186.2	0.781022	3.64211e-16	Q99489	DDO	D-aspartate oxidase (DASOX) (DDO) (EC 1.4.3.1)
235	XM_005091201.2	0.276145	0.0180377	O43747	AP1G1 ADTG CLAPG1	AP-1 complex subunit gamma-1 (Adaptor protein complex AP-1 subunit gamma-1) (Adaptor-related protein complex 1 subunit gamma-1) (Clathrin assembly protein complex 1 gamma-1 large chain) (Gamma1-adaptin) (Golgi adaptor HA1/AP1 adaptin subunit gamma-1)
236	XM_005091202.2	0.680956	3.3805e-11	O43747	AP1G1 ADTG CLAPG1	AP-1 complex subunit gamma-1 (Adaptor protein complex AP-1 subunit gamma-1) (Adaptor-related protein complex 1 subunit gamma-1) (Clathrin assembly protein complex 1 gamma-1 large chain) (Gamma1-adaptin) (Golgi adaptor HA1/AP1 adaptin subunit gamma-1)
237	XM_005091200.2	0.176028	0.136306	O43747	AP1G1 ADTG CLAPG1	AP-1 complex subunit gamma-1 (Adaptor protein complex AP-1 subunit gamma-1) (Adaptor-related protein complex 1 subunit gamma-1) (Clathrin assembly protein complex 1 gamma-1 large chain) (Gamma1-adaptin) (Golgi adaptor HA1/AP1 adaptin subunit gamma-1)
238	XM_005091284.2	0.553234	3.85512e-07	Q8TB96	ITFG1 LNKN-1 TIP CDA08	T-cell immunomodulatory protein (Protein TIP) (Integrin-alpha FG-GAP repeat-containing protein 1) (Linkin)
239	XM_005091225.2	0.948669	3.17201e-37	NA	NA	NA
240	XM_005091233.2	0.58039	7.36537e-08	Q8NBZ7	UXS1 UNQ2538/PRO6079	UDP-glucuronic acid decarboxylase 1 (EC 4.1.1.35) (UDP-glucuronate decarboxylase 1) (UGD) (UXS-1)
241	XM_005091267.2	0.390771	0.000630581	Q8WV35	LRRC29 FBL9 FBXL9	Leucine-rich repeat-containing protein 29 (F-box and leucine-rich repeat protein 9) (F-box protein FBL9) (F-box/LRR-repeat protein 9)
242	XM_005091315.2	0.502925	5.77319e-06	P24468	NR2F2 ARP1 TFCOUP2	COUP transcription factor 2 (COUP-TF2) (Apolipoprotein A-I regulatory protein 1) (ARP-1) (COUP transcription factor II) (COUP-TF II) (Nuclear receptor subfamily 2 group F member 2)
243	XM_005091333.2	0.858777	2.61801e-22	Q00535	CDK5 CDKN5	Cyclin-dependent-like kinase 5 (EC 2.7.11.1) (Cell division protein kinase 5) (Serine/threonine-protein kinase PSSALRE) (Tau protein kinase II catalytic subunit) (TPKII catalytic subunit)
244	XM_013090683.1	0.0980549	0.409194	P25490	YY1 INO80S	Transcriptional repressor protein YY1 (Delta transcription factor) (INO80 complex subunit S) (NF-E1) (Yin and yang 1) (YY-1)
245	XM_005091345.2	0.291563	0.012323	O15121	DEGS1 DES1 MLD MIG15	Sphingolipid delta(4)-desaturase DES1 (EC 1.14.19.17) (Cell migration-inducing gene 15 protein) (Degenerative spermatocyte homolog 1) (Membrane lipid desaturase)
246	XM_005091349.2	0.66473	1.42606e-10	F8W1S5	CDK17	Cyclin-dependent kinase 17 (Fragment)
247	XM_013090750.1	0.35215	0.00224797	NA	NA	NA
248	NM_001204691.1	0.507867	4.50938e-06	Q8WUH1	CHURC1 C14orf52 CHCH My015	Protein Churchill
249	XM_005091383.2	0.435286	0.00011876	Q9BQI6	SLF1 ANKRD32 BRCTD1	SMC5-SMC6 complex localization factor protein 1 (Ankyrin repeat domain-containing protein 32) (BRCT domain-containing protein 1) (Smc5/6 localization factor 1)
250	XM_005091386.2	0.514101	3.28375e-06	Q96SL4	GPX7 GPX6 UNQ469/PRO828	Glutathione peroxidase 7 (GPx-7) (GSHPx-7) (EC 1.11.1.9) (CL683)
251	NM_001204620.1	0.615206	6.98495e-09	P33402	GUCY1A2 GUC1A2 GUCSA2	Guanylate cyclase soluble subunit alpha-2 (GCS-alpha-2) (EC 4.6.1.2)
252	XM_013091187.1	0.315066	0.00662798	Q02153	GUCY1B1 GUC1B3 GUCSB3 GUCY1B3	Guanylate cyclase soluble subunit beta-1 (GCS-beta-1) (EC 4.6.1.2) (Guanylate cyclase soluble subunit beta-3) (GCS-beta-3) (Soluble guanylate cyclase small subunit)
253	XM_013091230.1	0.66488	1.40774e-10	Q96MM6	HSPA12B C20orf60	Heat shock 70 kDa protein 12B
254	XM_005091440.2	0.58218	6.56894e-08	J9JIF6	ATG13	Autophagy-related protein 13 (Fragment)
255	XM_013091253.1	0.410936	0.000304594	Q92542	NCSTN KIAA0253 UNQ1874/PRO4317	Nicastrin
256	XM_013091259.1	0.798244	2.74038e-17	P13807	GYS1 GYS	Glycogen [starch] synthase, muscle (EC 2.4.1.11)
257	XM_005091493.2	0.280148	0.01637	Q16186	ADRM1 GP110	Proteasomal ubiquitin receptor ADRM1 (110 kDa cell membrane glycoprotein) (Gp110) (Adhesion-regulating molecule 1) (ARM-1) (Proteasome regulatory particle non-ATPase 13) (hRpn13) (Rpn13 homolog)
258	XM_005091494.2	0.846892	3.72142e-21	P19623	SRM SPS1 SRML1	Spermidine synthase (SPDSY) (EC 2.5.1.16) (Putrescine aminopropyltransferase)
259	XM_005091501.2	0.811623	3.07091e-18	Q9NWD8	TMEM248 C7orf42	Transmembrane protein 248
260	XM_005091502.2	0.597554	2.38815e-08	Q9NWD8	TMEM248 C7orf42	Transmembrane protein 248
261	XM_005091503.2	0.446679	7.45408e-05	Q99583	MNT BHLHD3 ROX	Max-binding protein MNT (Class D basic helix-loop-helix protein 3) (bHLHd3) (Myc antagonist MNT) (Protein ROX)
262	XM_005091505.2	0.833288	5.96966e-20	A0A0C4DG62	ARL6IP4	ADP-ribosylation factor-like protein 6-interacting protein 4
263	XR_001185531.1	0.34092	0.00316216	NA	NA	NA
264	NM_001280804.1	0.506225	4.89726e-06	P32297	CHRNA3 NACHRA3	Neuronal acetylcholine receptor subunit alpha-3
265	XM_005091577.2	0.138539	0.242447	H3BLU2	LSAMP	Limbic system-associated membrane protein (Fragment)
266	XM_005091580.2	0.21134	0.0726763	H3BLU2	LSAMP	Limbic system-associated membrane protein (Fragment)
267	XM_005091575.2	0.297276	0.0106458	Q13449	LSAMP IGLON3 LAMP	Limbic system-associated membrane protein (LSAMP) (IgLON family member 3)
268	XM_013091314.1	0.00451359	0.969768	Q13449	LSAMP IGLON3 LAMP	Limbic system-associated membrane protein (LSAMP) (IgLON family member 3)
269	XM_005091582.2	0.292891	0.0119142	Q5VZE5	NAA35 EGAP MAK10	N-alpha-acetyltransferase 35, NatC auxiliary subunit (Embryonic growth-associated protein homolog) (Protein MAK10 homolog)
270	XM_005091583.2	0.874266	5.58948e-24	NA	NA	NA
271	XM_013091334.1	0.826537	2.15984e-19	Q5QJ74	TBCEL LRRC35	Tubulin-specific chaperone cofactor E-like protein (EL) (Leucine-rich repeat-containing protein 35)
272	XR_220138.2	0.622785	4.02404e-09	NA	NA	NA
273	XM_005091630.2	0.698485	6.4157e-12	NA	NA	NA
274	XM_013091321.1	0.645018	7.30444e-10	B4DKB2	ECE1	Endothelin-converting enzyme 1 (cDNA FLJ59212, highly similar to Endothelin-converting enzyme 1)
275	XM_005091677.2	0.853557	8.6463e-22	Q3MII6	TBC1D25 OATL1	TBC1 domain family member 25
276	XM_005091684.2	0.174033	0.140876	NA	NA	NA
277	XM_013091349.1	0.631987	2.01887e-09	Q9Y6V0	PCLO ACZ KIAA0559	Protein piccolo (Aczonin)
278	XM_005091685.2	0.43554	0.000117556	Q9NZV8	KCND2 KIAA1044	Potassium voltage-gated channel subfamily D member 2 (Voltage-gated potassium channel subunit Kv4.2)
279	XM_005091686.2	0.92523	1.33063e-31	O75896	TUSC2 C3orf11 FUS1 LGCC PDAP2	Tumor suppressor candidate 2 (Fusion 1 protein) (Fus-1 protein) (PDGFA-associated protein 2)
280	XM_005091710.2	0.658984	2.3247e-10	Q9P253	VPS18 KIAA1475	Vacuolar protein sorting-associated protein 18 homolog (hVPS18)
281	XM_005091726.2	0.654919	3.26409e-10	O96007	MOCS2 MCBPE MOCO1	Molybdopterin synthase catalytic subunit (EC 2.8.1.12) (MOCO1-B) (Molybdenum cofactor synthesis protein 2 large subunit) (Molybdenum cofactor synthesis protein 2B) (MOCS2B) (Molybdopterin-synthase large subunit) (MPT synthase large subunit)
282	XM_013091394.1	0.361755	0.00166239	A0A0C4DG16	CALCR	Calcitonin receptor
283	XM_013091395.1	0.847191	3.49066e-21	Q7Z6K3	PTAR1	Protein prenyltransferase alpha subunit repeat-containing protein 1
284	XM_013091398.1	0.841507	1.15156e-20	Q6PHR2	ULK3	Serine/threonine-protein kinase ULK3 (EC 2.7.11.1) (Unc-51-like kinase 3)
285	XM_005091738.2	0.537001	9.68697e-07	Q96PY5	FMNL2 FHOD2 KIAA1902	Formin-like protein 2 (Formin homology 2 domain-containing protein 2)
286	XM_005091739.2	0.269723	0.0210167	Q96PY5	FMNL2 FHOD2 KIAA1902	Formin-like protein 2 (Formin homology 2 domain-containing protein 2)
287	XM_005091742.2	0.604313	1.50476e-08	A0A087X0B7	SNAP47	Synaptosomal-associated protein 47
288	XM_005091744.2	0.799207	2.35381e-17	Q8N8A2	ANKRD44	Serine/threonine-protein phosphatase 6 regulatory ankyrin repeat subunit B (PP6-ARS-B) (Serine/threonine-protein phosphatase 6 regulatory subunit ARS-B) (Ankyrin repeat domain-containing protein 44)
289	XM_005091747.2	0.266589	0.0226167	A0A384DVK4	R3HCC1L	Coiled-coil domain-containing protein R3HCC1L
290	XM_005091760.2	0.755113	1.18446e-14	Q9NQZ5	STARD7 GTT1	StAR-related lipid transfer protein 7, mitochondrial (Gestational trophoblastic tumor protein 1) (START domain-containing protein 7) (StARD7)
291	XM_005091776.2	0.550813	4.4366e-07	A0A2R8Y4Z8	CCDC9	Coiled-coil domain-containing protein 9
292	XR_001185539.1	0.374305	0.00110502	NA	NA	NA
293	XR_001185538.1	0.371541	0.0012107	NA	NA	NA
294	XM_013091425.1	0.835874	3.5923e-20	Q86Y82	STX12	Syntaxin-12
295	XM_005091816.2	0.650752	4.59807e-10	Q6TFL4	KLHL24 DRE1	Kelch-like protein 24 (Kainate receptor-interacting protein for GluR6) (KRIP6) (Protein DRE1)
296	XM_005091818.2	0.87162	1.11669e-23	O15379	HDAC3	Histone deacetylase 3 (HD3) (EC 3.5.1.98) (RPD3-2) (SMAP45)
297	XM_005091846.2	0.250948	0.0322342	Q8NHY2	COP1 RFWD2 RNF200	E3 ubiquitin-protein ligase COP1 (EC 2.3.2.27) (Constitutive photomorphogenesis protein 1 homolog) (hCOP1) (RING finger and WD repeat domain protein 2) (RING finger protein 200) (RING-type E3 ubiquitin transferase RFWD2)
298	XM_005091850.2	0.526579	1.70727e-06	Q99622	C12orf57 C10	Protein C10
299	XM_005091882.2	0.764525	3.52024e-15	Q6NUQ1	RINT1	RAD50-interacting protein 1 (RAD50 interactor 1) (HsRINT-1) (RINT-1)
300	XM_005091884.2	0.615903	6.64363e-09	Q14139	UBE4A KIAA0126	Ubiquitin conjugation factor E4 A (EC 2.3.2.27) (RING-type E3 ubiquitin transferase E4 A)
301	XM_005091892.2	0.546708	5.61614e-07	Q96CN5	LRRC45	Leucine-rich repeat-containing protein 45
302	XM_005091907.2	0.407999	0.000339626	Q96AT9	RPE HUSSY-17	Ribulose-phosphate 3-epimerase (EC 5.1.3.1) (Ribulose-5-phosphate-3-epimerase)
303	NM_001204552.1	0.337216	0.00352943	P61586	RHOA ARH12 ARHA RHO12	Transforming protein RhoA (Rho cDNA clone 12) (h12)
304	XM_005091939.2	0.712242	1.59798e-12	NA	NA	NA
305	XM_005091940.2	0.81004	4.01435e-18	NA	NA	NA
306	XM_013091497.1	0.731317	2.02315e-13	NA	NA	NA
307	XM_005091943.2	0.89694	7.18178e-27	NA	NA	NA
308	XM_013091498.1	0.829085	1.33831e-19	Q16877	PFKFB4	6-phosphofructo-2-kinase/fructose-2,6-bisphosphatase 4 (6PF-2-K/Fru-2,6-P2ase 4) (PFK/FBPase 4) (6PF-2-K/Fru-2,6-P2ase testis-type isozyme) [Includes: 6-phosphofructo-2-kinase (EC 2.7.1.105), Fructose-2,6-bisphosphatase (EC 3.1.3.46)]
309	XM_005091945.2	0.670958	8.29469e-11	Q8IVS8	GLYCTK HBEBP4 LP5910	Glycerate kinase (EC 2.7.1.31) (HBeAg-binding protein 4)
310	XM_005091957.2	0.245147	0.0365819	NA	NA	NA
311	XM_005091956.2	0.59991	2.03551e-08	NA	NA	NA
312	XM_005091961.2	0.476083	2.06999e-05	Q9NS66	GPR173 SREB3	Probable G-protein coupled receptor 173 (Super conserved receptor expressed in brain 3)
313	XM_005091966.2	0.028771	0.80907	Q86VS8	HOOK3	Protein Hook homolog 3 (h-hook3) (hHK3)
314	NM_001204707.1	0.290956	0.012514	Q9Y3Q4	HCN4	Potassium/sodium hyperpolarization-activated cyclic nucleotide-gated channel 4
315	XM_005092043.2	0.420465	0.000212485	NA	NA	NA
316	XM_005092042.2	0.724385	4.37369e-13	NA	NA	NA
317	XM_005092091.2	0.901622	1.49679e-27	Q9P2J3	KLHL9 KIAA1354	Kelch-like protein 9
318	XM_013091546.1	0.517043	2.82097e-06	Q9HD34	LYRM4 C6orf149 ISD11 CGI-203	LYR motif-containing protein 4
319	XM_005092052.2	0.402856	0.000409968	Q9HD34	LYRM4 C6orf149 ISD11 CGI-203	LYR motif-containing protein 4
320	XM_005092102.2	0.876768	2.86335e-24	O14907	TAX1BP3 TIP1	Tax1-binding protein 3 (Glutaminase-interacting protein 3) (Tax interaction protein 1) (TIP-1) (Tax-interacting protein 1)
321	XM_005092103.2	0.363893	0.00155247	Q92624	APPBP2 KIAA0228 PAT1	Amyloid protein-binding protein 2 (Amyloid beta precursor protein-binding protein 2) (APP-BP2) (Protein interacting with APP tail 1)
322	XM_005092083.2	0.927198	5.34139e-32	Q8N6D5	ANKRD29	Ankyrin repeat domain-containing protein 29
323	XM_005092107.2	0.553815	3.72662e-07	Q5BJF2	TMEM97 MAC30 S2R	Sigma intracellular receptor 2 (Sigma-2 receptor) (Sigma2 receptor) (Meningioma-associated protein 30) (Transmembrane protein 97)
324	XM_005092110.2	-0.0510935	0.667713	M9T4I7	MEX3C	MEX3C variant 2 (RNA-binding E3 ubiquitin-protein ligase MEX3C)
325	XM_005092118.1	0.611287	9.23709e-09	Q9H9B4	SFXN1	Sideroflexin-1 (Tricarboxylate carrier protein) (TCC)
326	XM_005092123.2	0.341995	0.00306223	Q8IYB8	SUPV3L1 SUV3	ATP-dependent RNA helicase SUPV3L1, mitochondrial (EC 3.6.4.13) (Suppressor of var1 3-like protein 1) (SUV3-like protein 1)
327	XM_005092180.1	-0.12741	0.28274	P11230	CHRNB1 ACHRB CHRNB	Acetylcholine receptor subunit beta
328	XM_005092140.2	0.354576	0.00208481	Q9UHK6	AMACR	Alpha-methylacyl-CoA racemase (EC 5.1.99.4) (2-methylacyl-CoA racemase)
329	XM_005092149.2	0.599972	2.02694e-08	Q96PE6	ZIM3 ZNF657	Zinc finger imprinted 3 (Zinc finger protein 657)
330	XM_005092152.2	0.557292	3.03844e-07	Q8N8R7	ARL14EP ARF7EP C11orf46	ARL14 effector protein (ARF7 effector protein)
331	XM_005092155.2	0.178833	0.130074	Q9H9E1	ANKRA2 ANKRA	Ankyrin repeat family A protein 2 (RFXANK-like protein 2)
332	XM_013079152.1	0.248608	0.0339332	A0A087WYF1	LAMA2	Laminin subunit alpha-2
333	XR_220157.2	0.636264	1.45372e-09	NA	NA	NA
334	XM_005092198.2	0.623975	3.68537e-09	Q53FA7	TP53I3 PIG3	Quinone oxidoreductase PIG3 (EC 1.-.-.-) (Tumor protein p53-inducible protein 3) (p53-induced gene 3 protein)
335	XM_005092206.2	0.120919	0.308183	Q6NVV7	CDPF1 C22orf40	Cysteine-rich DPF motif domain-containing protein 1
336	XM_005092208.2	0.39173	0.000609744	Q8NCC5	SLC37A3 SPX3	Sugar phosphate exchanger 3 (Solute carrier family 37 member 3)
337	XM_005092212.2	0.409086	0.000326247	Q96KP4	CNDP2 CN2 CPGL HEL-S-13 PEPA	Cytosolic non-specific dipeptidase (EC 3.4.13.18) (CNDP dipeptidase 2) (Carnosine dipeptidase II) (Epididymis secretory protein Li 13) (Glutamate carboxypeptidase-like protein 1) (Peptidase A)
338	XM_005092252.2	0.335968	0.0036615	O43615	TIMM44 MIMT44 TIM44	Mitochondrial import inner membrane translocase subunit TIM44
339	XM_005092258.2	0.664506	1.45378e-10	Q9NPG2	NGB	Neuroglobin
340	XM_013079200.1	0.521474	2.23804e-06	O60733	PLA2G6 PLPLA9	85/88 kDa calcium-independent phospholipase A2 (CaI-PLA2) (EC 3.1.1.4) (Group VI phospholipase A2) (GVI PLA2) (Intracellular membrane-associated calcium-independent phospholipase A2 beta) (iPLA2-beta) (Patatin-like phospholipase domain-containing protein 9) (PNPLA9)
341	XM_005092273.2	0.35675	0.00194775	O60733	PLA2G6 PLPLA9	85/88 kDa calcium-independent phospholipase A2 (CaI-PLA2) (EC 3.1.1.4) (Group VI phospholipase A2) (GVI PLA2) (Intracellular membrane-associated calcium-independent phospholipase A2 beta) (iPLA2-beta) (Patatin-like phospholipase domain-containing protein 9) (PNPLA9)
342	XM_005092275.2	0.834747	4.48683e-20	O95858	TSPAN15 NET7 TM4SF15 UNQ677/PRO1311	Tetraspanin-15 (Tspan-15) (Tetraspan NET-7) (Transmembrane 4 superfamily member 15)
343	XM_005092279.2	0.771085	1.46099e-15	Q9NWT6	HIF1AN FIH1	Hypoxia-inducible factor 1-alpha inhibitor (EC 1.14.11.30) (EC 1.14.11.n4) (Factor inhibiting HIF-1) (FIH-1) (Hypoxia-inducible factor asparagine hydroxylase)
344	XM_005092319.2	0.314064	0.00681223	Q14982	OPCML IGLON1 OBCAM	Opioid-binding protein/cell adhesion molecule (OBCAM) (OPCML) (Opioid-binding cell adhesion molecule) (IgLON family member 1)
345	XM_005092323.2	0.454162	5.43966e-05	Q9UGJ1	TUBGCP4 76P GCP4	Gamma-tubulin complex component 4 (GCP-4) (hGCP4) (Gamma-ring complex protein 76 kDa) (h76p) (hGrip76)
346	XR_001184638.1	0.792899	6.27773e-17	NA	NA	NA
347	XM_013079217.1	0.158575	0.180252	P23416	GLRA2	Glycine receptor subunit alpha-2
348	XR_220165.2	0.313877	0.00684715	NA	NA	NA
349	XM_013079227.1	0.421587	0.000203519	P12081	HARS HRS	Histidine--tRNA ligase, cytoplasmic (EC 6.1.1.21) (Histidyl-tRNA synthetase) (HisRS)
350	XM_013079230.1	0.348812	0.00249115	Q9Y345	SLC6A5 GLYT2 NET1	Sodium- and chloride-dependent glycine transporter 2 (GlyT-2) (GlyT2) (Solute carrier family 6 member 5)
351	XR_220167.2	0.298129	0.0104133	NA	NA	NA
352	XM_013079236.1	-0.0700945	0.555676	P51787	KCNQ1 KCNA8 KCNA9 KVLQT1	Potassium voltage-gated channel subfamily KQT member 1 (IKs producing slow voltage-gated potassium channel subunit alpha KvLQT1) (KQT-like 1) (Voltage-gated potassium channel subunit Kv7.1)
353	XM_005092356.2	0.66223	1.76612e-10	Q6NXR4	TTI2 C8orf41	TELO2-interacting protein 2
354	XM_005092394.2	0.397107	0.000504166	Q6ICB0	DESI1 FAM152B PPPDE2	Desumoylating isopeptidase 1 (DeSI-1) (EC 3.4.-.-) (PPPDE peptidase domain-containing protein 2) (Protein FAM152B)
355	XM_005092396.2	0.121634	0.305308	Q6ICB0	DESI1 FAM152B PPPDE2	Desumoylating isopeptidase 1 (DeSI-1) (EC 3.4.-.-) (PPPDE peptidase domain-containing protein 2) (Protein FAM152B)
356	XM_005092395.2	0.0737265	0.535329	Q6ICB0	DESI1 FAM152B PPPDE2	Desumoylating isopeptidase 1 (DeSI-1) (EC 3.4.-.-) (PPPDE peptidase domain-containing protein 2) (Protein FAM152B)
357	XM_005092456.2	0.382584	0.000836471	P57768	SNX16	Sorting nexin-16
358	XM_005092402.2	0.649984	4.89489e-10	K7ENL2	WBP2	WW domain-binding protein 2
359	XM_005092415.2	0.839061	1.89733e-20	Q6AI12	ANKRD40	Ankyrin repeat domain-containing protein 40
360	XM_013079262.1	0.251098	0.0321279	O76021	RSL1D1 CATX11 CSIG PBK1 L12	Ribosomal L1 domain-containing protein 1 (CATX-11) (Cellular senescence-inhibited gene protein) (Protein PBK1)
361	XM_005092446.2	0.575049	1.03212e-07	Q8IZQ1	WDFY3 KIAA0993	WD repeat and FYVE domain-containing protein 3 (Autophagy-linked FYVE protein) (Alfy)
362	XM_005092448.2	0.433173	0.000129243	Q08209	PPP3CA CALNA CNA	Serine/threonine-protein phosphatase 2B catalytic subunit alpha isoform (EC 3.1.3.16) (CAM-PRP catalytic subunit) (Calmodulin-dependent calcineurin A subunit alpha isoform)
363	XM_005092452.2	0.821979	4.99048e-19	P30039	PBLD MAWBP	Phenazine biosynthesis-like domain-containing protein (EC 5.1.-.-) (MAWD-binding protein) (MAWDBP) (Unknown protein 32 from 2D-page of liver tissue)
364	XM_005092475.2	0.364634	0.00151591	P55210	CASP7 MCH3	Caspase-7 (CASP-7) (EC 3.4.22.60) (Apoptotic protease Mch-3) (CMH-1) (ICE-like apoptotic protease 3) (ICE-LAP3) [Cleaved into: Caspase-7 subunit p20, Caspase-7 subunit p11]
365	XM_005092479.2	0.529853	1.43176e-06	A0A0C4DGQ8	DHRS7B	Dehydrogenase/reductase SDR family member 7B
366	XM_005092493.2	0.675868	5.36086e-11	P13995	MTHFD2 NMDMC	Bifunctional methylenetetrahydrofolate dehydrogenase/cyclohydrolase, mitochondrial [Includes: NAD-dependent methylenetetrahydrofolate dehydrogenase (EC 1.5.1.15), Methenyltetrahydrofolate cyclohydrolase (EC 3.5.4.9)]
367	XM_013079299.1	0.589682	4.03572e-08	Q8WXA3	RUFY2 KIAA1537 RABIP4R	RUN and FYVE domain-containing protein 2 (Rab4-interacting protein related)
368	XM_013079301.1	0.692244	1.17503e-11	Q8WXA3	RUFY2 KIAA1537 RABIP4R	RUN and FYVE domain-containing protein 2 (Rab4-interacting protein related)
369	XM_013079304.1	0.319248	0.00590484	Q8WXA3	RUFY2 KIAA1537 RABIP4R	RUN and FYVE domain-containing protein 2 (Rab4-interacting protein related)
370	XM_005092498.2	0.503118	5.71821e-06	Q8WXA3	RUFY2 KIAA1537 RABIP4R	RUN and FYVE domain-containing protein 2 (Rab4-interacting protein related)
371	NM_001204585.1	0.907806	1.6651e-28	D6R938	CAMK2D hCG_22679	Calcium/calmodulin-dependent protein kinase (CaM kinase) II delta, isoform CRA_e (Calcium/calmodulin-dependent protein kinase type II subunit delta)
372	XM_005092530.2	0.860016	1.95799e-22	B1APY9	ELAVL4	ELAV-like protein
373	XM_005092533.2	0.716782	9.92236e-13	Q9Y6A1	POMT1	Protein O-mannosyl-transferase 1 (EC 2.4.1.109) (Dolichyl-phosphate-mannose--protein mannosyltransferase 1)
374	XM_005092548.2	0.487708	1.20644e-05	NA	NA	NA
375	XM_005092551.2	0.231943	0.0483212	Q9NR31	SAR1A SAR1 SARA SARA1	GTP-binding protein SAR1a (COPII-associated small GTPase)
376	XM_013079339.1	0.346438	0.00267819	NA	NA	NA
377	XM_013079340.1	0.82182	5.13559e-19	A0A087X294	PAK3	Non-specific serine/threonine protein kinase (EC 2.7.11.1)
378	XM_013079341.1	0.685362	2.25058e-11	Q13177	PAK2	Serine/threonine-protein kinase PAK 2 (EC 2.7.11.1) (Gamma-PAK) (PAK65) (S6/H4 kinase) (p21-activated kinase 2) (PAK-2) (p58) [Cleaved into: PAK-2p27 (p27), PAK-2p34 (p34) (C-t-PAK2)]
379	XM_005092598.2	0.287079	0.0137956	Q69YN4	VIRMA KIAA1429 MSTP054	Protein virilizer homolog
380	XM_005092606.2	0.934428	1.47711e-33	Q01850	CDR2 PCD17	Cerebellar degeneration-related protein 2 (Major Yo paraneoplastic antigen) (Paraneoplastic cerebellar degeneration-associated antigen)
381	XM_013079352.1	0.369128	0.00131038	Q5VV43	KIAA0319	Dyslexia-associated protein KIAA0319
382	XM_013079374.1	0.617805	5.79114e-09	E7EV99	ADD1	Alpha-adducin
383	XM_013079375.1	0.684131	2.52329e-11	E7EV99	ADD1	Alpha-adducin
384	XM_013079372.1	0.746274	3.52558e-14	E7EV99	ADD1	Alpha-adducin
385	NM_001204609.1	0.894946	1.36875e-26	E7EV99	ADD1	Alpha-adducin
386	XM_013079390.1	0.103895	0.381722	NA	NA	NA
387	XM_005092654.2	0.524172	1.94072e-06	Q96F24	NRBF2 COPR	Nuclear receptor-binding factor 2 (NRBF-2) (Comodulator of PPAR and RXR)
388	XM_005092691.2	0.630766	2.21532e-09	Q9Y4E6	WDR7 KIAA0541 TRAG	WD repeat-containing protein 7 (Rabconnectin-3 beta) (TGF-beta resistance-associated protein TRAG)
389	XM_005092697.2	0.659942	2.14433e-10	Q9NRW4	DUSP22 JSP1 LMWDSP2 MKPX	Dual specificity protein phosphatase 22 (EC 3.1.3.16) (EC 3.1.3.48) (JNK-stimulatory phosphatase-1) (JSP-1) (Low molecular weight dual specificity phosphatase 2) (LMW-DSP2) (Mitogen-activated protein kinase phosphatase x) (MAP kinase phosphatase x) (MKP-x)
390	XM_013079415.1	0.695972	8.20091e-12	Q9HCJ6	VAT1L KIAA1576	Synaptic vesicle membrane protein VAT-1 homolog-like (EC 1.-.-.-)
391	XM_013079427.1	0.473388	2.33938e-05	Q96EE3	SEH1L SEC13L SEH1	Nucleoporin SEH1 (GATOR complex protein SEH1) (Nup107-160 subcomplex subunit SEH1) (SEC13-like protein)
392	XM_005092704.2	0.297511	0.0105813	Q9BR09	NEURL2 C20orf163	Neuralized-like protein 2
393	XM_005092705.2	0.645213	7.19176e-10	P63092	GNAS GNAS1 GSP	Guanine nucleotide-binding protein G(s) subunit alpha isoforms short (Adenylate cyclase-stimulating G alpha protein)
394	XM_005092707.2	0.227861	0.0525224	O14734	ACOT8 ACTEIII PTE1 PTE2	Acyl-coenzyme A thioesterase 8 (Acyl-CoA thioesterase 8) (EC 3.1.2.27) (Choloyl-coenzyme A thioesterase) (HIV-Nef-associated acyl-CoA thioesterase) (PTE-2) (Peroxisomal acyl-coenzyme A thioester hydrolase 1) (PTE-1) (Peroxisomal long-chain acyl-CoA thioesterase 1) (Thioesterase II) (hACTE-III) (hACTEIII) (hTE)
395	XR_001184643.1	0.254113	0.0300514	NA	NA	NA
396	XM_013079411.1	0.330516	0.00429121	O75311	GLRA3	Glycine receptor subunit alpha-3
397	XR_001184644.1	0.421381	0.000205134	NA	NA	NA
398	XM_005092758.2	0.739504	7.88999e-14	Q9Y6Y0	IVNS1ABP ARA3 FLARA3 KIAA0850 KLHL39 NS1 NS1BP HSPC068	Influenza virus NS1A-binding protein (NS1-BP) (NS1-binding protein) (Aryl hydrocarbon receptor-associated protein 3) (Kelch-like protein 39)
399	XM_005092759.2	0.775003	8.51986e-16	Q96IU4	ABHD14B CIB	Protein ABHD14B (EC 3.-.-.-) (Alpha/beta hydrolase domain-containing protein 14B) (Abhydrolase domain-containing protein 14B) (CCG1-interacting factor B)
400	XM_005092821.2	0.716019	1.0757e-12	Q8NFD2	ANKK1 PKK2 SGK288	Ankyrin repeat and protein kinase domain-containing protein 1 (EC 2.7.11.1) (Protein kinase PKK2) (Sugen kinase 288) (SgK288) (X-kinase)
401	XR_001184649.1	0.214335	0.0686229	NA	NA	NA
402	XM_005092801.2	0.895934	9.9611e-27	P62993	GRB2 ASH	Growth factor receptor-bound protein 2 (Adapter protein GRB2) (Protein Ash) (SH2/SH3 adapter GRB2)
403	XM_005092862.2	0.813888	2.08404e-18	Q15040	JOSD1 JSPH1 KIAA0063	Josephin-1 (EC 3.4.19.12) (Josephin domain-containing protein 1)
404	XM_005092864.2	0.375113	0.00107573	Q12829	RAB40B SEC4L	Ras-related protein Rab-40B (SOCS box-containing protein RAR) (Protein Rar)
405	XM_013079509.1	0.647026	6.21822e-10	Q9UL62	TRPC5 TRP5	Short transient receptor potential channel 5 (TrpC5) (Transient receptor protein 5) (TRP-5) (hTRP-5) (hTRP5)
406	NM_001204572.1	-0.0577824	0.627266	F8VUA6	RPL18	60S ribosomal protein L18 (Fragment)
407	XM_005092911.2	0.884646	3.15653e-25	A0A0C4DGF8	EHMT1	Histone-lysine N-methyltransferase EHMT1 (Fragment)
408	XM_005092912.2	-0.142505	0.229093	Q9BW83	IFT27 RABL4 RAYL	Intraflagellar transport protein 27 homolog (Putative GTP-binding protein RAY-like) (Rab-like protein 4)
409	XM_005092917.2	0.484284	1.41727e-05	Q00059	TFAM TCF6 TCF6L2	Transcription factor A, mitochondrial (mtTFA) (Mitochondrial transcription factor 1) (MtTF1) (Transcription factor 6) (TCF-6) (Transcription factor 6-like 2)
410	NM_001204485.1	0.672882	6.99757e-11	P16870	CPE	Carboxypeptidase E (CPE) (EC 3.4.17.10) (Carboxypeptidase H) (CPH) (Enkephalin convertase) (Prohormone-processing carboxypeptidase)
411	XM_005092922.2	0.596981	2.48238e-08	Q7L9L4	MOB1B MOB4A MOBKL1A	MOB kinase activator 1B (Mob1 homolog 1A) (Mob1A) (Mob1B) (Mps one binder kinase activator-like 1A)
412	XM_013079529.1	0.694784	9.20207e-12	Q5SRE7	PHYHD1	Phytanoyl-CoA dioxygenase domain-containing protein 1 (EC 1.-.-.-)
413	XM_013079531.1	0.16807	0.155219	Q13219	PAPPA	Pappalysin-1 (EC 3.4.24.79) (Insulin-like growth factor-dependent IGF-binding protein 4 protease) (IGF-dependent IGFBP-4 protease) (IGFBP-4ase) (Pregnancy-associated plasma protein A) (PAPP-A)
414	XM_013079533.1	0.540811	7.83704e-07	Q9BXP8	PAPPA2 PLAC3	Pappalysin-2 (EC 3.4.24.-) (Pregnancy-associated plasma protein A2) (PAPP-A2) (Pregnancy-associated plasma protein E1) (PAPP-E)
415	XM_005092944.2	0.12779	0.281292	J3KNN7	BRAP	BRCA1-associated protein
416	XM_013079549.1	0.810903	3.46996e-18	P82094	TMF1 ARA160	TATA element modulatory factor (TMF) (Androgen receptor coactivator 160 kDa protein) (Androgen receptor-associated protein of 160 kDa)
417	XM_005092976.2	0.836224	3.35085e-20	O75954	TSPAN9 NET5	Tetraspanin-9 (Tspan-9) (Tetraspan NET-5)
418	XM_005092989.2	0.484991	1.3711e-05	Q5TAQ9	DCAF8 H326 WDR42A	DDB1- and CUL4-associated factor 8 (WD repeat-containing protein 42A)
419	XM_005092993.2	0.204829	0.0821519	P13637	ATP1A3	Sodium/potassium-transporting ATPase subunit alpha-3 (Na(+)/K(+) ATPase alpha-3 subunit) (EC 3.6.3.9) (Na(+)/K(+) ATPase alpha(III) subunit) (Sodium pump subunit alpha-3)
420	XM_013079573.1	0.502698	5.83849e-06	P13637	ATP1A3	Sodium/potassium-transporting ATPase subunit alpha-3 (Na(+)/K(+) ATPase alpha-3 subunit) (EC 3.6.3.9) (Na(+)/K(+) ATPase alpha(III) subunit) (Sodium pump subunit alpha-3)
421	XM_005093002.2	0.456099	5.00782e-05	Q9NX52	RHBDL2	Rhomboid-related protein 2 (RRP2) (EC 3.4.21.105) (Rhomboid-like protein 2) [Cleaved into: Rhomboid-related protein 2, N-terminal fragment (NTF), Rhomboid-related protein 2, C-terminal fragment (CTF)]
422	XM_013079576.1	0.672931	6.96691e-11	Q99941	ATF6B CREBL1 G13	Cyclic AMP-dependent transcription factor ATF-6 beta (cAMP-dependent transcription factor ATF-6 beta) (Activating transcription factor 6 beta) (ATF6-beta) (Protein G13) (cAMP response element-binding protein-related protein) (Creb-rp) (cAMP-responsive element-binding protein-like 1) [Cleaved into: Processed cyclic AMP-dependent transcription factor ATF-6 beta]
423	XM_005093017.2	0.772396	1.22127e-15	Q86X27	RALGPS2	Ras-specific guanine nucleotide-releasing factor RalGPS2 (Ral GEF with PH domain and SH3-binding motif 2) (RalA exchange factor RalGPS2)
424	XM_005093049.2	0.334582	0.00381321	Q96D96	HVCN1 VSOP UNQ578/PRO1140	Voltage-gated hydrogen channel 1 (Hydrogen voltage-gated channel 1) (HV1) (Voltage sensor domain-only protein)
425	XM_013079614.1	0.600151	2.0024e-08	A0A1X7SBR1	PRICKLE2	Prickle-like protein 2
426	NM_001204611.1	-0.187191	0.112783	P42262	GRIA2 GLUR2	Glutamate receptor 2 (GluR-2) (AMPA-selective glutamate receptor 2) (GluR-B) (GluR-K2) (Glutamate receptor ionotropic, AMPA 2) (GluA2)
427	XM_005093087.2	0.756055	1.05162e-14	Q16134	ETFDH	Electron transfer flavoprotein-ubiquinone oxidoreductase, mitochondrial (ETF-QO) (ETF-ubiquinone oxidoreductase) (EC 1.5.5.1) (Electron-transferring-flavoprotein dehydrogenase) (ETF dehydrogenase)
428	XM_005093091.2	0.631187	2.14559e-09	B6VEX4	ABI1	Abl interactor 1 (Abl-interactor 1 variant 21)
429	XM_005093102.2	0.529599	1.45152e-06	P46926	GNPDA1 GNPI HLN KIAA0060	Glucosamine-6-phosphate isomerase 1 (EC 3.5.99.6) (Glucosamine-6-phosphate deaminase 1) (GNPDA 1) (GlcN6P deaminase 1) (Oscillin)
430	XM_005093116.2	-0.0750817	0.527833	Q00796	SORD	Sorbitol dehydrogenase (EC 1.1.1.14) (L-iditol 2-dehydrogenase)
431	XM_005093124.2	0.413203	0.000279851	X6RM59	NT5C3A	5'-nucleotidase (EC 3.1.3.5)
432	XM_013079639.1	0.427583	0.000161229	X6RM59	NT5C3A	5'-nucleotidase (EC 3.1.3.5)
433	XM_013079640.1	0.590043	3.94093e-08	Q9H0P0	NT5C3A NT5C3 P5N1 UMPH1 HSPC233	Cytosolic 5'-nucleotidase 3A (EC 3.1.3.5) (7-methylguanosine phosphate-specific 5'-nucleotidase) (7-methylguanosine nucleotidase) (EC 3.1.3.91) (Cytosolic 5'-nucleotidase 3) (Cytosolic 5'-nucleotidase III) (cN-III) (Pyrimidine 5'-nucleotidase 1) (P5'N-1) (P5N-1) (PN-I) (Uridine 5'-monophosphate hydrolase 1) (p36)
434	XM_005093125.2	0.840214	1.5011e-20	O95864	FADS2	Acyl-CoA 6-desaturase (EC 1.14.19.3) (Delta(6) fatty acid desaturase) (D6D) (Delta(6) desaturase) (Delta-6 desaturase) (Fatty acid desaturase 2)
435	XM_005093127.2	0.939826	7.68113e-35	Q9P2G1	ANKIB1 KIAA1386	Ankyrin repeat and IBR domain-containing protein 1 (EC 2.3.2.31)
436	XM_005093139.2	0.880759	9.55368e-25	NA	NA	NA
437	XM_013079618.1	0.948329	3.98378e-37	J3KPF0	HECTD4	Probable E3 ubiquitin-protein ligase HECTD4
438	XM_013079659.1	0.614662	7.26276e-09	Q96RW7	HMCN1 FIBL6	Hemicentin-1 (Fibulin-6) (FIBL-6)
439	XM_005093178.2	0.696607	7.70937e-12	O00142	TK2	Thymidine kinase 2, mitochondrial (EC 2.7.1.21) (Mt-TK)
440	XM_005093201.2	0.283426	0.0151052	A0A1B0GTT9	CHRNA7	Neuronal acetylcholine receptor subunit alpha-7
441	XM_005093185.2	0.783134	2.68591e-16	Q86YJ7	ANKRD13B	Ankyrin repeat domain-containing protein 13B
442	XM_013079684.1	0.287939	0.0135019	Q99747	NAPG SNAPG	Gamma-soluble NSF attachment protein (SNAP-gamma) (N-ethylmaleimide-sensitive factor attachment protein gamma)
443	NM_001204522.1	0.639565	1.12435e-09	Q9P0L0	VAPA VAP33	Vesicle-associated membrane protein-associated protein A (VAMP-A) (VAMP-associated protein A) (VAP-A) (33 kDa VAMP-associated protein) (VAP-33)
444	XM_005093214.2	0.110554	0.351785	Q96NL8	C8orf37 smalltalk	Protein C8orf37
445	XM_005093223.2	0.585423	5.32943e-08	Q9NRH2	SNRK KIAA0096 SNFRK	SNF-related serine/threonine-protein kinase (EC 2.7.11.1) (SNF1-related kinase)
446	XM_005093243.2	0.340149	0.0032357	H3BP01	ZC3H18	Zinc finger CCCH domain-containing protein 18 (Fragment)
447	XM_013079697.1	0.335522	0.00370965	H3BP01	ZC3H18	Zinc finger CCCH domain-containing protein 18 (Fragment)
448	XM_005093248.2	0.5405	7.97445e-07	P06865	HEXA	Beta-hexosaminidase subunit alpha (EC 3.2.1.52) (Beta-N-acetylhexosaminidase subunit alpha) (Hexosaminidase subunit A) (N-acetyl-beta-glucosaminidase subunit alpha)
449	XM_013079715.1	0.759948	6.39469e-15	Q9H936	SLC25A22 GC1	Mitochondrial glutamate carrier 1 (GC-1) (Glutamate/H(+) symporter 1) (Solute carrier family 25 member 22)
450	XR_220214.2	-0.0726209	0.541483	NA	NA	NA
451	XM_005093286.2	0.666337	1.24147e-10	P48553	TRAPPC10 EHOC1 TMEM1	Trafficking protein particle complex subunit 10 (Epilepsy holoprosencephaly candidate 1 protein) (EHOC-1) (Protein GT334) (Trafficking protein particle complex subunit TMEM1) (Transport protein particle subunit TMEM1) (TRAPP subunit TMEM1)
452	XM_005093287.2	0.867915	2.87006e-23	Q9P0R6	GSKIP C14orf129 HSPC210	GSK3B-interacting protein (GSKIP) (GSK3beta interaction protein)
453	XM_005093303.2	0.647484	5.99341e-10	Q16656	NRF1	Nuclear respiratory factor 1 (NRF-1) (Alpha palindromic-binding protein) (Alpha-pal)
454	XM_005093310.2	0.604875	1.44732e-08	Q9HAU5	UPF2 KIAA1408 RENT2	Regulator of nonsense transcripts 2 (Nonsense mRNA reducing factor 2) (Up-frameshift suppressor 2 homolog) (hUpf2)
455	XM_005093313.2	0.359275	0.00179869	Q8WXK3	ASB13	Ankyrin repeat and SOCS box protein 13 (ASB-13)
456	XM_013079740.1	-0.150328	0.204275	NA	NA	NA
457	XM_005093343.2	0.899197	3.4051e-27	Q05BQ5	MBTD1	MBT domain-containing protein 1
458	XM_005093362.1	0.553633	3.76639e-07	Q9H6K4	OPA3	Optic atrophy 3 protein
459	XR_001184680.1	0.318497	0.00602931	NA	NA	NA
460	XM_005093416.2	0.0387233	0.744982	Q96A57	TMEM230 C20orf30 HSPC274 UNQ2432/PRO4992	Transmembrane protein 230
461	XM_013079789.1	0.484943	1.37418e-05	Q9P0K9	FRRS1L C9orf4	DOMON domain-containing protein FRRS1L (Brain protein CG-6) (Ferric-chelate reductase 1-like protein)
462	XM_005093427.2	0.892818	2.68668e-26	NA	NA	NA
463	XM_013079795.1	0.744734	4.244e-14	O76050	NEURL1 NEURL NEURL1A RNF67	E3 ubiquitin-protein ligase NEURL1 (EC 2.3.2.27) (Neuralized-like protein 1A) (h-neu) (h-neuralized 1) (RING finger protein 67) (RING-type E3 ubiquitin transferase NEURL1)
464	XR_001184684.1	0.702853	4.16178e-12	NA	NA	NA
465	XM_013079806.1	0.714584	1.25112e-12	B3KUS5	USP30	Ubiquitin carboxyl-terminal hydrolase 30 (cDNA FLJ40511 fis, clone TESTI2046358, highly similar to Ubiquitin carboxyl-terminal hydrolase 30)
466	XM_005093496.2	0.50204	6.032e-06	P19174	PLCG1 PLC1	1-phosphatidylinositol 4,5-bisphosphate phosphodiesterase gamma-1 (EC 3.1.4.11) (PLC-148) (Phosphoinositide phospholipase C-gamma-1) (Phospholipase C-II) (PLC-II) (Phospholipase C-gamma-1) (PLC-gamma-1)
467	XM_005093498.2	0.648585	5.48314e-10	NA	NA	NA
468	XM_005093500.2	0.505465	5.08728e-06	Q8TEL6	TRPC4AP C20orf188 TRRP4AP	Short transient receptor potential channel 4-associated protein (Trp4-associated protein) (Trpc4-associated protein) (Protein TAP1) (TNF-receptor ubiquitous scaffolding/signaling protein) (Protein TRUSS)
469	XM_005093504.2	0.891583	3.94778e-26	P47224	RABIF MSS4 RASGRF3	Guanine nucleotide exchange factor MSS4 (Rab-interacting factor)
470	XM_005093507.2	0.404782	0.000382195	Q96BZ9	TBC1D20 C20orf140	TBC1 domain family member 20
471	XM_005093549.2	0.876395	3.16693e-24	Q8WVM8	SCFD1 C14orf163 KIAA0917 STXBP1L2 FKSG23	Sec1 family domain-containing protein 1 (SLY1 homolog) (Sly1p) (Syntaxin-binding protein 1-like 2)
472	XM_005093558.2	0.308736	0.00787048	O95922	TTLL1 C22orf7	Probable tubulin polyglutamylase TTLL1 (EC 6.-.-.-) (Tubulin polyglutamylase complex subunit 3) (PGs3) (Tubulin--tyrosine ligase-like protein 1)
473	XM_013079852.1	0.90467	5.1677e-28	Q13136	PPFIA1 LIP1	Liprin-alpha-1 (LAR-interacting protein 1) (LIP-1) (Protein tyrosine phosphatase receptor type f polypeptide-interacting protein alpha-1) (PTPRF-interacting protein alpha-1)
474	XM_005093563.2	0.630026	2.34302e-09	Q9NPH2	ISYNA1 INO1	Inositol-3-phosphate synthase 1 (IPS 1) (EC 5.5.1.4) (Myo-inositol 1-phosphate synthase) (MI-1-P synthase) (MIP synthase) (hIPS) (Myo-inositol 1-phosphate synthase A1) (hINO1)
475	XM_005093566.2	0.885958	2.15224e-25	A0A0A0MRB5	MADD	MAP kinase-activating death domain protein
476	XM_005093569.2	0.219722	0.0617903	Q8N999	C12orf29	Uncharacterized protein C12orf29
477	XM_005093570.2	0.260343	0.0261157	Q8N999	C12orf29	Uncharacterized protein C12orf29
478	XM_005093578.2	0.579838	7.62901e-08	P27701	CD82 KAI1 SAR2 ST6 TSPAN27	CD82 antigen (C33 antigen) (IA4) (Inducible membrane protein R2) (Metastasis suppressor Kangai-1) (Suppressor of tumorigenicity 6 protein) (Tetraspanin-27) (Tspan-27) (CD antigen CD82)
479	XM_005093577.2	0.76361	3.97096e-15	P27701	CD82 KAI1 SAR2 ST6 TSPAN27	CD82 antigen (C33 antigen) (IA4) (Inducible membrane protein R2) (Metastasis suppressor Kangai-1) (Suppressor of tumorigenicity 6 protein) (Tetraspanin-27) (Tspan-27) (CD antigen CD82)
480	XM_005093579.2	0.439397	0.000100578	Q9Y576	ASB1 KIAA1146	Ankyrin repeat and SOCS box protein 1 (ASB-1)
481	XM_005093597.2	0.706923	2.76114e-12	Q9H4A6	GOLPH3 GPP34	Golgi phosphoprotein 3 (Coat protein GPP34) (Mitochondrial DNA absence factor) (MIDAS)
482	XM_005093679.2	0.441144	9.36597e-05	NA	NA	NA
483	XM_013079884.1	0.333833	0.00389755	P08684	CYP3A4 CYP3A3	Cytochrome P450 3A4 (EC 1.14.14.-) (1,8-cineole 2-exo-monooxygenase) (EC 1.14.14.56) (Albendazole monooxygenase) (EC 1.14.14.-) (Albendazole sulfoxidase) (CYPIIIA3) (CYPIIIA4) (Cholesterol 25-hydroxylase) (EC 1.14.14.-) (Cytochrome P450 3A3) (Cytochrome P450 HLp) (Cytochrome P450 NF-25) (Cytochrome P450-PCN1) (Nifedipine oxidase) (Quinine 3-monooxygenase) (EC 1.14.14.55) (Taurochenodeoxycholate 6…
484	XM_005093648.2	0.243359	0.0380164	J3KQ26	ARMC5	Armadillo repeat-containing protein 5
485	XM_005093654.2	0.393477	0.000573424	A0A2R8Y6H8	DEPDC5	GATOR complex protein DEPDC5
486	XM_005093660.2	0.438145	0.000105823	Q16881	TXNRD1 GRIM12 KDRF	Thioredoxin reductase 1, cytoplasmic (TR) (EC 1.8.1.9) (Gene associated with retinoic and interferon-induced mortality 12 protein) (GRIM-12) (Gene associated with retinoic and IFN-induced mortality 12 protein) (KM-102-derived reductase-like factor) (Thioredoxin reductase TR1)
487	XM_005093670.2	0.812588	2.60531e-18	Q86YS6	RAB43 RAB41	Ras-related protein Rab-43 (Ras-related protein Rab-41)
488	XM_005093675.1	0.672528	7.22067e-11	P22314	UBA1 A1S9T UBE1	Ubiquitin-like modifier-activating enzyme 1 (EC 6.2.1.45) (Protein A1S9) (Ubiquitin-activating enzyme E1)
489	XM_005093676.2	0.532933	1.21123e-06	P22314	UBA1 A1S9T UBE1	Ubiquitin-like modifier-activating enzyme 1 (EC 6.2.1.45) (Protein A1S9) (Ubiquitin-activating enzyme E1)
490	XM_005093688.2	0.808755	4.98087e-18	Q16720	ATP2B3	Plasma membrane calcium-transporting ATPase 3 (PMCA3) (EC 3.6.3.8) (Plasma membrane calcium ATPase isoform 3) (Plasma membrane calcium pump isoform 3)
491	XR_001184688.1	0.854214	7.45806e-22	NA	NA	NA
492	XM_005093692.2	0.847427	3.31904e-21	Q96EK5	KIF1BP KBP KIAA1279	KIF1-binding protein
493	XM_013079908.1	0.792205	6.97944e-17	G3V3H3	KLC1	Kinesin light chain 1
494	XM_013079900.1	0.711938	1.64931e-12	G3V3H3	KLC1	Kinesin light chain 1
495	XM_013079904.1	0.560222	2.55354e-07	G3V5R9	KLC1	Kinesin light chain 1
496	XM_013079905.1	0.362715	0.00161221	G3V3H3	KLC1	Kinesin light chain 1
497	XM_013079912.1	0.698799	6.22059e-12	G3V3H3	KLC1	Kinesin light chain 1
498	NM_001204529.1	0.343552	0.00292238	G3V3H3	KLC1	Kinesin light chain 1
499	XM_005093719.2	0.596756	2.52017e-08	P55010	EIF5	Eukaryotic translation initiation factor 5 (eIF-5)
500	XM_005093720.2	0.0747473	0.529678	NA	NA	NA
501	XM_005093750.2	0.595135	2.81008e-08	Q63HM9	PLCXD3	PI-PLC X domain-containing protein 3
502	XM_013079957.1	0.381343	0.000872526	O14815	CAPN9 NCL4	Calpain-9 (EC 3.4.22.-) (Digestive tract-specific calpain) (New calpain 4) (nCL-4) (Protein CG36)
503	XM_013079961.1	0.420099	0.000215483	NA	NA	NA
504	XM_005093780.2	0.727257	3.18679e-13	Q9BT09	CNPY3 CTG4A ERDA5 PRAT4A TNRC5 HSPC084 UNQ1934/PRO4409	Protein canopy homolog 3 (CTG repeat protein 4a) (Expanded repeat-domain protein CAG/CTG 5) (Protein associated with TLR4) (Trinucleotide repeat-containing gene 5 protein)
505	XR_001184691.1	0.720602	6.5964e-13	NA	NA	NA
506	XM_005093786.2	0.348284	0.00253169	Q8NDV7	TNRC6A CAGH26 KIAA1460 TNRC6	Trinucleotide repeat-containing gene 6A protein (CAG repeat protein 26) (EMSY interactor protein) (GW182 autoantigen) (Protein GW1) (Glycine-tryptophan protein of 182 kDa)
507	NM_001204643.1	0.795496	4.20945e-17	Q96F07	CYFIP2 KIAA1168 PIR121	Cytoplasmic FMR1-interacting protein 2 (p53-inducible protein 121)
508	XM_005093791.2	0.645409	7.07986e-10	P57088	TMEM33 DB83	Transmembrane protein 33 (Protein DB83) (SHINC-3)
509	XM_013079965.1	0.231768	0.0484956	Q16281	CNGA3 CNCG3	Cyclic nucleotide-gated cation channel alpha-3 (Cone photoreceptor cGMP-gated channel subunit alpha) (Cyclic nucleotide-gated channel alpha-3) (CNG channel alpha-3) (CNG-3) (CNG3)
510	NM_001204681.1	0.261932	0.0251845	P48058	GRIA4 GLUR4	Glutamate receptor 4 (GluR-4) (GluR4) (AMPA-selective glutamate receptor 4) (GluR-D) (Glutamate receptor ionotropic, AMPA 4) (GluA4)
511	XM_005093838.2	0.713491	1.40301e-12	Q92953	KCNB2	Potassium voltage-gated channel subfamily B member 2 (Voltage-gated potassium channel subunit Kv2.2)
512	XM_005093832.2	0.544067	6.52516e-07	Q8NBM4	UBAC2 PHGDHL1 PSEC0110	Ubiquitin-associated domain-containing protein 2 (UBA domain-containing protein 2) (Phosphoglycerate dehydrogenase-like protein 1)
513	XR_001184696.1	0.599389	2.10889e-08	NA	NA	NA
514	XM_005093857.2	0.58315	6.17228e-08	E9PCW1	GOSR1	Golgi SNAP receptor complex member 1
515	XM_005093860.2	0.608212	1.14711e-08	Q8N3T6	TMEM132C	Transmembrane protein 132C
516	XM_005093865.2	0.645	7.31496e-10	Q9BW91	NUDT9 NUDT10 PSEC0099 UNQ3012/PRO9771	ADP-ribose pyrophosphatase, mitochondrial (EC 3.6.1.13) (ADP-ribose diphosphatase) (ADP-ribose phosphohydrolase) (Adenosine diphosphoribose pyrophosphatase) (ADPR-PPase) (Nucleoside diphosphate-linked moiety X motif 9) (Nudix motif 9)
517	XM_005093869.2	0.265961	0.0229494	Q5HYK3	COQ5	2-methoxy-6-polyprenyl-1,4-benzoquinol methylase, mitochondrial (EC 2.1.1.201) (Ubiquinone biosynthesis methyltransferase COQ5)
518	XM_013080007.1	0.231729	0.0485344	NA	NA	NA
519	XM_005093902.2	0.729724	2.42045e-13	Q15286	RAB35 RAB1C RAY	Ras-related protein Rab-35 (GTP-binding protein RAY) (Ras-related protein Rab-1C)
520	XM_005093903.2	0.729957	2.35787e-13	Q15286	RAB35 RAB1C RAY	Ras-related protein Rab-35 (GTP-binding protein RAY) (Ras-related protein Rab-1C)
521	XM_005093916.2	0.518153	2.66285e-06	NA	NA	NA
522	XM_005093920.2	0.914848	1.12201e-29	Q86V87	FAM160B2 RAI16 FP13191	Protein FAM160B2 (Retinoic acid-induced protein 16)
523	XM_013080047.1	0.28838	0.0133535	Q9BTZ2	DHRS4 SDR25C2 UNQ851/PRO1800	Dehydrogenase/reductase SDR family member 4 (EC 1.1.1.184) (NADPH-dependent carbonyl reductase/NADP-retinol dehydrogenase) (CR) (PHCR) (NADPH-dependent retinol dehydrogenase/reductase) (NRDR) (humNRDR) (Peroxisomal short-chain alcohol dehydrogenase) (PSCD) (SCAD-SRL) (Short chain dehydrogenase/reductase family 25C member 2) (Short-chain dehydrogenase/reductase family member 4)
524	XM_013080051.1	0.337893	0.00345966	Q9BTZ2	DHRS4 SDR25C2 UNQ851/PRO1800	Dehydrogenase/reductase SDR family member 4 (EC 1.1.1.184) (NADPH-dependent carbonyl reductase/NADP-retinol dehydrogenase) (CR) (PHCR) (NADPH-dependent retinol dehydrogenase/reductase) (NRDR) (humNRDR) (Peroxisomal short-chain alcohol dehydrogenase) (PSCD) (SCAD-SRL) (Short chain dehydrogenase/reductase family 25C member 2) (Short-chain dehydrogenase/reductase family member 4)
525	XM_005093936.2	0.917165	4.38693e-30	Q5T6F0	DCAF12 KIAA1892 TCC52 WDR40A	DDB1- and CUL4-associated factor 12 (Centrosome-related protein TCC52) (Testis cancer centrosome-related protein) (WD repeat-containing protein 40A)
526	XM_013080059.1	0.544583	6.33718e-07	Q9P2R6	RERE ARG ARP ATN1L KIAA0458	Arginine-glutamic acid dipeptide repeats protein (Atrophin-1-like protein) (Atrophin-1-related protein)
527	XM_013080060.1	0.0891855	0.453046	Q9P2R6	RERE ARG ARP ATN1L KIAA0458	Arginine-glutamic acid dipeptide repeats protein (Atrophin-1-like protein) (Atrophin-1-related protein)
528	XM_005093951.2	0.587932	4.52644e-08	Q14D04	VEPH1 KIAA1692 VEPH	Ventricular zone-expressed PH domain-containing protein homolog 1 (Protein melted)
529	XM_005093956.2	0.472965	2.38452e-05	Q8N300	SVBP CCDC23	Small vasohibin-binding protein (Coiled coil domain-containing protein 23)
530	XM_005093965.2	0.256252	0.0286472	NA	NA	NA
531	XM_005093991.2	0.564547	1.96961e-07	Q9H832	UBE2Z HOYS7	Ubiquitin-conjugating enzyme E2 Z (EC 2.3.2.23) (E2 ubiquitin-conjugating enzyme Z) (Uba6-specific E2 conjugating enzyme 1) (Use1) (Ubiquitin carrier protein Z) (Ubiquitin-protein ligase Z)
532	XM_005093990.2	0.481601	1.60596e-05	Q9H832	UBE2Z HOYS7	Ubiquitin-conjugating enzyme E2 Z (EC 2.3.2.23) (E2 ubiquitin-conjugating enzyme Z) (Uba6-specific E2 conjugating enzyme 1) (Use1) (Ubiquitin carrier protein Z) (Ubiquitin-protein ligase Z)
533	XM_005093994.2	0.126026	0.288045	Q9Y241	HIGD1A HIG1 HSPC010	HIG1 domain family member 1A, mitochondrial (Hypoxia-inducible gene 1 protein) (RCF1 homolog A) (RCF1a)
534	XM_005094013.2	0.201403	0.0875168	B4DIG0	CDC25B	M-phase inducer phosphatase 2 (cDNA FLJ53333, highly similar to M-phase inducer phosphatase 2)
535	XM_005094018.2	0.686808	1.96625e-11	Q66K66	TMEM198	Transmembrane protein 198
536	NM_001204648.1	0.137991	0.244332	NA	NA	NA
537	XM_013080102.1	0.605946	1.34367e-08	P50226	SULT1A2 STP2	Sulfotransferase 1A2 (ST1A2) (EC 2.8.2.1) (Aryl sulfotransferase 2) (Phenol sulfotransferase 2) (Phenol-sulfating phenol sulfotransferase 2) (P-PST 2)
538	XM_005094073.2	0.635043	1.59753e-09	Q9HAC7	SUGCT C7orf10 DERP13	Succinate--hydroxymethylglutarate CoA-transferase (EC 2.8.3.13) (Dermal papilla-derived protein 13) (SuccinylCoA:glutarate-CoA transferase)
539	XM_005094095.2	0.578017	8.5627e-08	Q8WWB7	GLMP C1orf85 PSEC0030 UNQ2553/PRO6182	Glycosylated lysosomal membrane protein (Lysosomal protein NCU-G1)
540	XM_013080127.1	0.740755	6.81191e-14	P25208	NFYB HAP3	Nuclear transcription factor Y subunit beta (CAAT box DNA-binding protein subunit B) (Nuclear transcription factor Y subunit B) (NF-YB)
541	XM_005094109.2	0.640838	1.01741e-09	Q9H1K0	RBSN ZFYVE20	Rabenosyn-5 (110 kDa protein) (FYVE finger-containing Rab5 effector protein rabenosyn-5) (RAB effector RBSN) (Zinc finger FYVE domain-containing protein 20)
542	XM_013080132.1	0.0081019	0.945763	NA	NA	NA
543	XM_013080148.1	0.465766	3.28866e-05	Q8TB73	NDNF C4orf31 UNQ2748/PRO6487	Protein NDNF (Neuron-derived neurotrophic factor)
544	XM_013080151.1	0.542034	7.31764e-07	Q8TB73	NDNF C4orf31 UNQ2748/PRO6487	Protein NDNF (Neuron-derived neurotrophic factor)
545	XM_013080150.1	0.47952	1.76821e-05	Q8TB73	NDNF C4orf31 UNQ2748/PRO6487	Protein NDNF (Neuron-derived neurotrophic factor)
546	XM_005094147.1	0.453296	5.64389e-05	Q9GZV3	SLC5A7 CHT1	High affinity choline transporter 1 (Hemicholinium-3-sensitive choline transporter) (CHT) (Solute carrier family 5 member 7)
547	XM_005094146.1	0.149002	0.208343	Q9GZV3	SLC5A7 CHT1	High affinity choline transporter 1 (Hemicholinium-3-sensitive choline transporter) (CHT) (Solute carrier family 5 member 7)
548	XM_005094155.2	0.490104	1.07678e-05	Q13158	FADD MORT1 GIG3	FAS-associated death domain protein (FAS-associating death domain-containing protein) (Growth-inhibiting gene 3 protein) (Mediator of receptor induced toxicity) (Protein FADD)
549	XM_013080167.1	0.264798	0.0235763	A0A0C4DGL6	AQP8	Aquaporin-8
550	XM_013080183.1	0.804935	9.36709e-18	P42345	MTOR FRAP FRAP1 FRAP2 RAFT1 RAPT1	Serine/threonine-protein kinase mTOR (EC 2.7.11.1) (FK506-binding protein 12-rapamycin complex-associated protein 1) (FKBP12-rapamycin complex-associated protein) (Mammalian target of rapamycin) (mTOR) (Mechanistic target of rapamycin) (Rapamycin and FKBP12 target 1) (Rapamycin target protein 1)
551	XM_013080185.1	0.354367	0.00209841	Q7RTT9	SLC29A4 ENT4 PMAT PSEC0113	Equilibrative nucleoside transporter 4 (hENT4) (Plasma membrane monoamine transporter) (Solute carrier family 29 member 4)
552	NM_001204680.1	0.820461	6.56079e-19	P42262	GRIA2 GLUR2	Glutamate receptor 2 (GluR-2) (AMPA-selective glutamate receptor 2) (GluR-B) (GluR-K2) (Glutamate receptor ionotropic, AMPA 2) (GluA2)
553	XM_005094232.2	0.49409	8.8944e-06	A0A0D9SET2	MEF2C	Myocyte-specific enhancer factor 2C (Fragment)
554	XM_005094230.2	0.232169	0.0480966	A0A0D9SET2	MEF2C	Myocyte-specific enhancer factor 2C (Fragment)
555	XM_013080208.1	0.609714	1.03227e-08	D6RC63	MEF2C	Myocyte-specific enhancer factor 2C (Fragment)
556	XM_013080206.1	0.305277	0.00863234	D6R942	MEF2C	Myocyte-specific enhancer factor 2C (Fragment)
557	XM_013080207.1	0.345042	0.00279391	D6R942	MEF2C	Myocyte-specific enhancer factor 2C (Fragment)
558	XM_005094303.2	0.139008	0.240839	J3KNM9	FBXL7	F-box/LRR-repeat protein 7
559	XM_005094301.2	0.26106	0.0256921	Q9UJT9	FBXL7 FBL6 FBL7 KIAA0840	F-box/LRR-repeat protein 7 (F-box and leucine-rich repeat protein 7) (F-box protein FBL6/FBL7)
560	XM_013080249.1	0.263282	0.024416	Q7Z6M2	FBXO33 FBX33	F-box only protein 33
561	XM_005094315.2	0.882445	5.93763e-25	NA	NA	NA
562	XM_005094320.2	0.687701	1.8081e-11	Q9BRN9	TM2D3 BLP2	TM2 domain-containing protein 3 (Beta-amyloid-binding protein-like protein 2) (BBP-like protein 2)
563	XM_013080287.1	0.859991	1.96959e-22	Q6PJW8	CNST C1orf71	Consortin
564	XM_005094349.2	0.829937	1.13815e-19	Q9HAT8	PELI2	E3 ubiquitin-protein ligase pellino homolog 2 (Pellino-2) (EC 2.3.2.27) (RING-type E3 ubiquitin transferase pellino homolog 2)
565	XM_005094357.2	0.273322	0.0192994	H3BS99	ZNF106	Zinc finger protein 106 (Fragment)
566	XM_013080304.1	0.220967	0.0602924	A6NEM2	HCFC1	Host cell factor 1
567	XM_005094386.2	0.677235	4.74062e-11	A0A0B4J291	CDYL2	Chromodomain Y-like protein 2
568	XM_005094389.2	0.201149	0.0879251	A5YKK6	CNOT1 CDC39 KIAA1007 NOT1 AD-005	CCR4-NOT transcription complex subunit 1 (CCR4-associated factor 1) (Negative regulator of transcription subunit 1 homolog) (NOT1H) (hNOT1)
569	XM_005094396.2	0.62823	2.68296e-09	A0A1W2PQ15	ANKRD17	Ankyrin repeat domain-containing protein 17
570	XM_013080313.1	0.519567	2.47346e-06	Q6ZSS7	MFSD6 MMR2	Major facilitator superfamily domain-containing protein 6 (Macrophage MHC class I receptor 2 homolog)
571	XM_005094408.2	0.231286	0.0489775	NA	NA	NA
572	XM_005094407.2	0.784585	2.17459e-16	NA	NA	NA
573	XM_005094409.2	0.821479	5.46224e-19	A0A1W2PPJ9	STRADA	STE20-related kinase adapter protein alpha
574	XM_005094412.2	0.018416	0.877102	Q9NQR9	G6PC2 IGRP	Glucose-6-phosphatase 2 (G-6-Pase 2) (G6Pase 2) (EC 3.1.3.9) (Islet-specific glucose-6-phosphatase catalytic subunit-related protein)
575	XM_013080332.1	0.879212	1.46891e-24	Q6P4F1	FUT10	Alpha-(1,3)-fucosyltransferase 10 (EC 2.4.1.-) (Fucosyltransferase X) (Fuc-TX) (FucT-X) (Galactoside 3-L-fucosyltransferase 10) (Fucosyltransferase 10)
576	XM_005094418.2	0.835661	3.74682e-20	NA	NA	NA
577	XM_013080344.1	0.905326	4.09008e-28	Q9BY12	SCAPER KIAA1454 ZNF291 MSTP063	S phase cyclin A-associated protein in the endoplasmic reticulum (S phase cyclin A-associated protein in the ER) (Zinc finger protein 291)
578	XM_013080349.1	0.74247	5.56073e-14	A0A1B0GUS7	UNC13B	Protein unc-13 homolog B
579	XM_013080350.1	0.797587	3.03818e-17	F8VZH8	UNC13A	Protein unc-13 homolog A
580	XM_005094472.2	0.500438	6.52803e-06	Q9UDY8	MALT1 MLT	Mucosa-associated lymphoid tissue lymphoma translocation protein 1 (EC 3.4.22.-) (MALT lymphoma-associated translocation) (Paracaspase)
581	XM_005094471.2	0.472564	2.4281e-05	Q9UDY8	MALT1 MLT	Mucosa-associated lymphoid tissue lymphoma translocation protein 1 (EC 3.4.22.-) (MALT lymphoma-associated translocation) (Paracaspase)
582	XM_005094489.2	0.937822	2.37465e-34	Q6UX73	C16orf89 UNQ904/PRO1925	UPF0764 protein C16orf89
583	XM_013080376.1	0.698972	6.11589e-12	Q96NB3	ZNF830 CCDC16	Zinc finger protein 830 (Coiled-coil domain-containing protein 16)
584	XM_013080360.1	0.569328	1.47166e-07	D6RGD1	MYO10	Unconventional myosin-X (Fragment)
585	XR_001184708.1	0.332097	0.00409935	NA	NA	NA
586	XM_005094528.2	0.600255	1.98815e-08	Q5EBL8	PDZD11 AIPP1 PDZK11 PISP HSPC227 UNQ6486/PRO21335	PDZ domain-containing protein 11 (ATPase-interacting PDZ protein) (Plasma membrane calcium ATPase-interacting single-PDZ protein) (PMCA-interacting single-PDZ protein)
587	XM_013080394.1	0.458436	4.52881e-05	J3KR13	FOLR2	Folate receptor beta
588	XM_005094529.2	0.0942152	0.427867	P78417	GSTO1 GSTTLP28	Glutathione S-transferase omega-1 (GSTO-1) (EC 2.5.1.18) (Glutathione S-transferase omega 1-1) (GSTO 1-1) (Glutathione-dependent dehydroascorbate reductase) (EC 1.8.5.1) (Monomethylarsonic acid reductase) (MMA(V) reductase) (EC 1.20.4.2) (S-(Phenacyl)glutathione reductase) (SPG-R)
589	XM_013080425.1	0.818778	8.86012e-19	Q06432	CACNG1 CACNLG	Voltage-dependent calcium channel gamma-1 subunit (Dihydropyridine-sensitive L-type, skeletal muscle calcium channel subunit gamma)
590	XM_005094577.2	0.0902347	0.447727	Q9Y5Z6	B3GALT1	Beta-1,3-galactosyltransferase 1 (Beta-1,3-GalTase 1) (Beta3Gal-T1) (Beta3GalT1) (EC 2.4.1.86) (UDP-galactose:beta-N-acetyl-glucosamine-beta-1,3-galactosyltransferase 1)
591	XM_005094578.2	0.578367	8.37534e-08	Q96HU8	DIRAS2	GTP-binding protein Di-Ras2 (Distinct subgroup of the Ras family member 2)
592	XM_005094583.2	0.497157	7.66567e-06	B7Z7F3	RANBP3	cDNA FLJ58549, highly similar to Ran-binding protein 3
593	XM_005094582.2	0.677064	4.81416e-11	B7Z7F3	RANBP3	cDNA FLJ58549, highly similar to Ran-binding protein 3
594	XM_005094610.2	0.85706	3.89885e-22	F8VW41	PACS2	Phosphofurin acidic cluster sorting protein 2
595	XM_013080437.1	0.801335	1.6773e-17	Q86VP3	PACS2 KIAA0602 PACS1L	Phosphofurin acidic cluster sorting protein 2 (PACS-2) (PACS1-like protein)
596	XM_005094625.2	0.0966796	0.415827	P16157	ANK1 ANK	Ankyrin-1 (ANK-1) (Ankyrin-R) (Erythrocyte ankyrin)
597	XM_013080449.1	0.929772	1.55631e-32	Q13620	CUL4B KIAA0695	Cullin-4B (CUL-4B)
598	XM_013080452.1	0.376144	0.00103939	Q14643	ITPR1 INSP3R1	Inositol 1,4,5-trisphosphate receptor type 1 (IP3 receptor isoform 1) (IP3R 1) (InsP3R1) (Type 1 inositol 1,4,5-trisphosphate receptor) (Type 1 InsP3 receptor)
599	XM_013080454.1	0.620181	4.87173e-09	O76038	SCGN SECRET	Secretagogin
600	XM_005094647.2	0.380911	0.000885391	Q8NCC3	PLA2G15 LYPLA3 UNQ341/PRO540	Group XV phospholipase A2 (EC 2.3.1.-) (1-O-acylceramide synthase) (ACS) (LCAT-like lysophospholipase) (LLPL) (Lysophospholipase 3) (Lysosomal phospholipase A2) (LPLA2)
601	XM_005094664.2	0.521909	2.18736e-06	P56559	ARL4C ARL7	ADP-ribosylation factor-like protein 4C (ADP-ribosylation factor-like protein 7) (ADP-ribosylation factor-like protein LAK)
602	XM_005094668.2	0.229581	0.0507171	NA	NA	NA
603	XM_005094691.2	0.777397	6.09541e-16	Q8N475	FSTL5 KIAA1263	Follistatin-related protein 5 (Follistatin-like protein 5)
604	XM_013080457.1	0.931049	8.2943e-33	NA	NA	NA
605	XM_005094708.2	0.280406	0.0162675	Q6UX73	C16orf89 UNQ904/PRO1925	UPF0764 protein C16orf89
606	XR_001184718.1	0.248206	0.0342319	NA	NA	NA
607	XM_005094730.2	0.374976	0.00108064	Q5H9R7	PPP6R3 C11orf23 KIAA1558 PP6R3 SAPL SAPS3	Serine/threonine-protein phosphatase 6 regulatory subunit 3 (SAPS domain family member 3) (Sporulation-induced transcript 4-associated protein SAPL)
608	XM_005094731.2	0.867892	2.88637e-23	P51812	RPS6KA3 ISPK1 MAPKAPK1B RSK2	Ribosomal protein S6 kinase alpha-3 (S6K-alpha-3) (EC 2.7.11.1) (90 kDa ribosomal protein S6 kinase 3) (p90-RSK 3) (p90RSK3) (Insulin-stimulated protein kinase 1) (ISPK-1) (MAP kinase-activated protein kinase 1b) (MAPK-activated protein kinase 1b) (MAPKAP kinase 1b) (MAPKAPK-1b) (Ribosomal S6 kinase 2) (RSK-2) (pp90RSK2)
609	XM_005094737.2	0.805079	9.14842e-18	Q8IZ83	ALDH16A1	Aldehyde dehydrogenase family 16 member A1
610	XM_005094766.2	0.505617	5.04862e-06	NA	NA	NA
611	XM_013080495.1	0.119149	0.31537	NA	NA	NA
612	XM_005094780.2	0.411835	0.000294551	E9PFR3	PPP2R5D	Serine/threonine-protein phosphatase 2A 56 kDa regulatory subunit
613	XM_005094791.2	0.848779	2.47956e-21	A0A0A0MR09	PTPN9	Tyrosine-protein phosphatase non-receptor type 9
614	XM_005094793.2	0.834439	4.76634e-20	Q712K3	UBE2R2 CDC34B UBC3B	Ubiquitin-conjugating enzyme E2 R2 (EC 2.3.2.23) (E2 ubiquitin-conjugating enzyme R2) (Ubiquitin carrier protein R2) (Ubiquitin-conjugating enzyme E2-CDC34B) (Ubiquitin-protein ligase R2)
615	XM_013080506.1	0.467392	3.06028e-05	P17039	ZNF30 KOX28	Zinc finger protein 30 (Zinc finger protein KOX28)
616	XM_005094797.2	0.692728	1.12173e-11	A0A087WTB1	ZNF772	Zinc finger protein 772
617	XM_005094799.2	0.74782	2.92263e-14	Q8WVY7	UBLCP1	Ubiquitin-like domain-containing CTD phosphatase 1 (EC 3.1.3.16) (Nuclear proteasome inhibitor UBLCP1)
618	XM_013080509.1	0.145527	0.21927	NA	NA	NA
619	XM_005094838.2	0.41694	0.000243068	NA	NA	NA
620	XM_013080546.1	0.1116	0.347222	Q8WWF8	CAPSL	Calcyphosin-like protein
621	XM_005094881.2	0.617375	5.97438e-09	Q9H015	SLC22A4 ETT OCTN1 UT2H	Solute carrier family 22 member 4 (Ergothioneine transporter) (ET transporter) (Organic cation/carnitine transporter 1)
622	XM_013080528.1	0.533368	1.18279e-06	O76082	SLC22A5 OCTN2	Solute carrier family 22 member 5 (High-affinity sodium-dependent carnitine cotransporter) (Organic cation/carnitine transporter 2)
623	XM_013080560.1	0.176531	0.135173	NA	NA	NA
624	XM_005094899.2	0.449155	6.7216e-05	NA	NA	NA
625	XM_013080553.1	0.0903412	0.447189	Q17RP2	TIGD6	Tigger transposable element-derived protein 6
626	XM_005094906.2	0.688911	1.61331e-11	Q8WUJ1	CYB5D2	Neuferricin (Cytochrome b5 domain-containing protein 2)
627	XM_005094912.2	0.519279	2.51104e-06	Q8N4Q1	CHCHD4 MIA40	Mitochondrial intermembrane space import and assembly protein 40 (Coiled-coil-helix-coiled-coil-helix domain-containing protein 4)
628	XM_005094913.1	0.476636	2.01833e-05	P78381	SLC35A2 UGALT UGT UGTL	UDP-galactose translocator (Solute carrier family 35 member A2) (UDP-galactose transporter) (UDP-Gal-Tr) (UGT)
629	XM_005094923.2	0.631232	2.13833e-09	Q9BSL1	UBAC1 GBDR1 KPC2 UBADC1	Ubiquitin-associated domain-containing protein 1 (UBA domain-containing protein 1) (E3 ubiquitin-protein ligase subunit KPC2) (Glialblastoma cell differentiation-related protein 1) (Kip1 ubiquitination-promoting complex protein 2)
630	XM_005094951.2	0.425346	0.000175954	Q9NRZ9	HELLS PASG SMARCA6 Nbla10143	Lymphoid-specific helicase (EC 3.6.4.-) (Proliferation-associated SNF2-like protein) (SWI/SNF2-related matrix-associated actin-dependent regulator of chromatin subfamily A member 6)
631	XM_005094953.2	0.421267	0.000206036	P37268	FDFT1	Squalene synthase (SQS) (SS) (EC 2.5.1.21) (FPP:FPP farnesyltransferase) (Farnesyl-diphosphate farnesyltransferase)
632	XM_005094957.2	0.171517	0.146801	Q96DC8	ECHDC3 PP1494 PP8332	Enoyl-CoA hydratase domain-containing protein 3, mitochondrial
633	XM_005094956.2	0.399805	0.000457735	Q96DC8	ECHDC3 PP1494 PP8332	Enoyl-CoA hydratase domain-containing protein 3, mitochondrial
634	XM_013080623.1	0.348778	0.00249374	Q9Y345	SLC6A5 GLYT2 NET1	Sodium- and chloride-dependent glycine transporter 2 (GlyT-2) (GlyT2) (Solute carrier family 6 member 5)
635	XM_005095034.2	0.774322	9.36403e-16	O43791	SPOP	Speckle-type POZ protein (HIB homolog 1) (Roadkill homolog 1)
636	XM_005095048.2	0.291809	0.0122464	I3L4X2	ABCC1	Multidrug resistance-associated protein 1 (Fragment)
637	XM_013080666.1	0.92599	9.37868e-32	Q13438	OS9	Protein OS-9 (Amplified in osteosarcoma 9)
638	XM_005095076.2	0.398322	0.000482764	C9J7K9	PLSCR1 hCG_17108	Phospholipid scramblase
639	XM_005095111.2	0.643667	8.13506e-10	O60927	PPP1R11 HCGV TCTE5	E3 ubiquitin-protein ligase PPP1R11 (EC 2.3.2.27) (Hemochromatosis candidate gene V protein) (HCG V) (Protein phosphatase 1 regulatory subunit 11) (Protein phosphatase inhibitor 3)
640	XM_005095112.2	0.713649	1.3799e-12	Q6ULP2	AFTPH AFTH	Aftiphilin
641	XM_005095122.2	0.622317	4.16547e-09	F8W914	RTN4	Reticulon
642	XM_005095132.2	0.0148019	0.901085	O75864	PPP1R37 KIAA1986 LRRC68	Protein phosphatase 1 regulatory subunit 37 (Leucine-rich repeat-containing protein 68)
643	XM_005095138.2	0.666123	1.26468e-10	O75688	PPM1B PP2CB	Protein phosphatase 1B (EC 3.1.3.16) (Protein phosphatase 2C isoform beta) (PP2C-beta)
644	XM_013080692.1	0.553636	3.76581e-07	P09661	SNRPA1	U2 small nuclear ribonucleoprotein A' (U2 snRNP A')
645	XM_005095151.2	0.647098	6.18253e-10	Q8NDN9	RCBTB1 CLLD7 E4.5	RCC1 and BTB domain-containing protein 1 (Chronic lymphocytic leukemia deletion region gene 7 protein) (CLL deletion region gene 7 protein) (Regulator of chromosome condensation and BTB domain-containing protein 1)
646	XM_013080752.1	0.440626	9.56649e-05	A0A1B0GUZ7	EFR3A	Protein EFR3 homolog A
647	XM_013080756.1	0.693152	1.07698e-11	Q6P3S1	DENND1B C1orf218 FAM31B	DENN domain-containing protein 1B (Connecdenn 2) (Protein FAM31B)
648	XM_005095244.2	0.257964	0.0275634	Q9ULX7	CA14 UNQ690/PRO1335	Carbonic anhydrase 14 (EC 4.2.1.1) (Carbonate dehydratase XIV) (Carbonic anhydrase XIV) (CA-XIV)
649	XM_005095221.2	0.956004	1.50887e-39	Q9Y3P9	RABGAP1 HSPC094	Rab GTPase-activating protein 1 (GAP and centrosome-associated protein) (Rab6 GTPase-activating protein GAPCenA)
650	XM_013080784.1	0.627292	2.87862e-09	Q7Z429	GRINA LFG1 NMDARA1 TMBIM3	Protein lifeguard 1 (Glutamate [NMDA] receptor-associated protein 1) (NMDA receptor glutamate-binding subunit) (Putative MAPK-activating protein PM02) (Transmembrane BAX inhibitor motif-containing protein 3)
651	XM_013080783.1	0.588779	4.28216e-08	NA	NA	NA
652	XM_005095266.2	0.451958	5.97303e-05	Q8IZ81	ELMOD2	ELMO domain-containing protein 2
653	XM_005095265.2	0.625803	3.21736e-09	Q8IZ81	ELMOD2	ELMO domain-containing protein 2
654	XM_005095273.2	0.747393	3.07842e-14	Q15738	NSDHL H105E3	Sterol-4-alpha-carboxylate 3-dehydrogenase, decarboxylating (EC 1.1.1.170) (Protein H105e3)
655	XM_013080792.1	0.640315	1.06015e-09	Q8N6N6	NATD1 C17orf103 GTLF3B	Protein NATD1 (N-acetyltransferase domain-containing protein 1)
656	XM_013080799.1	0.931717	5.93788e-33	H0YAJ5	APBB2	Amyloid-beta A4 precursor protein-binding family B member 2 (Fragment)
657	XM_005095322.2	0.907869	1.62713e-28	NA	NA	NA
658	XM_005095292.2	0.224912	0.0557394	Q9HA77	CARS2 OK/SW-cl.10	Probable cysteine--tRNA ligase, mitochondrial (EC 6.1.1.16) (Cysteinyl-tRNA synthetase) (CysRS)
659	XM_005095291.2	0.110123	0.35368	Q9HA77	CARS2 OK/SW-cl.10	Probable cysteine--tRNA ligase, mitochondrial (EC 6.1.1.16) (Cysteinyl-tRNA synthetase) (CysRS)
660	XM_005095307.2	0.130154	0.272413	P46531	NOTCH1 TAN1	Neurogenic locus notch homolog protein 1 (Notch 1) (hN1) (Translocation-associated notch protein TAN-1) [Cleaved into: Notch 1 extracellular truncation (NEXT), Notch 1 intracellular domain (NICD)]
661	XM_013080809.1	0.485594	1.33285e-05	Q9Y5W7	SNX14	Sorting nexin-14
662	XM_013080808.1	0.675231	5.67622e-11	Q9Y5W7	SNX14	Sorting nexin-14
663	XM_005095330.2	0.408632	0.000331776	B7Z651	ANK2	cDNA FLJ61595, highly similar to Ankyrin-2 (Fragment)
664	XM_013080815.1	-0.0369577	0.756239	P08908	HTR1A ADRB2RL1 ADRBRL1	5-hydroxytryptamine receptor 1A (5-HT-1A) (5-HT1A) (G-21) (Serotonin receptor 1A)
665	XM_005095334.2	0.491833	9.91385e-06	Q96D21	RASD2 TEM2	GTP-binding protein Rhes (Ras homolog enriched in striatum) (Tumor endothelial marker 2)
666	XM_005095344.2	0.712992	1.47798e-12	O60462	NRP2 VEGF165R2	Neuropilin-2 (Vascular endothelial cell growth factor 165 receptor 2)
667	XM_013080827.1	0.873169	7.46225e-24	Q9NX70	MED29 IXL	Mediator of RNA polymerase II transcription subunit 29 (Intersex-like protein) (Mediator complex subunit 29)
668	XM_005095356.2	-0.0646519	0.58684	O94972	TRIM37 KIAA0898 MUL POB1	E3 ubiquitin-protein ligase TRIM37 (EC 2.3.2.27) (Mulibrey nanism protein) (RING-type E3 ubiquitin transferase TRIM37) (Tripartite motif-containing protein 37)
669	XM_005095358.2	0.498244	7.26979e-06	A0A0G2JMS7	SCRIB	Protein scribble homolog
670	XM_013080840.1	0.456474	4.92776e-05	NA	NA	NA
671	XM_013080839.1	0.559041	2.73958e-07	Q17RD7	SYT16 STREP14 SYT14L SYT14R	Synaptotagmin-16 (Chr14Syt) (Synaptotagmin 14-like protein) (Synaptotagmin XIV-related protein)
672	NM_001204564.1	0.789411	1.06438e-16	P15374	UCHL3	Ubiquitin carboxyl-terminal hydrolase isozyme L3 (UCH-L3) (EC 3.4.19.12) (Ubiquitin thioesterase L3)
673	XM_013080856.1	0.239332	0.0414204	Q8ND71	GIMAP8 IAN9 IANT	GTPase IMAP family member 8 (Immune-associated nucleotide-binding protein 9) (IAN-9) (Protein IanT)
674	XM_005095443.2	0.477295	1.95841e-05	E7EPK1	2020-09-07	Septin-7
675	XM_005095446.2	0.440073	9.78491e-05	Q16181	SEPT7 CDC10	Septin-7 (CDC10 protein homolog)
676	XM_005095459.2	0.239949	0.040883	NA	NA	NA
677	XM_013080874.1	0.312115	0.0071839	Q9Y5X5	NPFFR2 GPR74 NPFF2 NPGPR	Neuropeptide FF receptor 2 (G-protein coupled receptor 74) (G-protein coupled receptor HLWAR77) (Neuropeptide G-protein coupled receptor)
678	XM_013080905.1	0.841779	1.0889e-20	Q5T3F8	TMEM63B C6orf110	CSC1-like protein 2 (Transmembrane protein 63B)
679	XM_005095491.2	0.75396	1.36903e-14	H3BLW6	TMEM63B	CSC1-like protein 2 (Fragment)
680	NM_001204619.1	0.606231	1.31731e-08	P28329	CHAT	Choline O-acetyltransferase (CHOACTase) (ChAT) (Choline acetylase) (EC 2.3.1.6)
681	XM_013080917.1	0.759498	6.77692e-15	P84022	SMAD3 MADH3	Mothers against decapentaplegic homolog 3 (MAD homolog 3) (Mad3) (Mothers against DPP homolog 3) (hMAD-3) (JV15-2) (SMAD family member 3) (SMAD 3) (Smad3) (hSMAD3)
682	XM_005095505.2	0.672943	6.95998e-11	Q9P270	SLAIN2 KIAA1458	SLAIN motif-containing protein 2
683	XM_013080931.1	0.643339	8.3497e-10	Q86W56	PARG	Poly(ADP-ribose) glycohydrolase (EC 3.2.1.143)
684	XM_013080933.1	0.349029	0.00247468	NA	NA	NA
685	XM_005095541.2	0.643088	8.51785e-10	Q96IU4	ABHD14B CIB	Protein ABHD14B (EC 3.-.-.-) (Alpha/beta hydrolase domain-containing protein 14B) (Abhydrolase domain-containing protein 14B) (CCG1-interacting factor B)
686	XM_013080934.1	0.847176	3.50188e-21	Q9BX66	SORBS1 KIAA0894 KIAA1296 SH3D5	Sorbin and SH3 domain-containing protein 1 (Ponsin) (SH3 domain protein 5) (SH3P12) (c-Cbl-associated protein) (CAP)
687	NM_001280834.1	0.344977	0.00279938	P06276	BCHE CHE1	Cholinesterase (EC 3.1.1.8) (Acylcholine acylhydrolase) (Butyrylcholine esterase) (Choline esterase II) (Pseudocholinesterase)
688	XM_013080942.1	0.0397133	0.738692	Q96EP5	DAZAP1	DAZ-associated protein 1 (Deleted in azoospermia-associated protein 1)
689	XM_005095570.2	0.406576	0.000357884	Q5JXM2	METTL24 C6orf186	Methyltransferase-like protein 24 (EC 2.1.1.-)
690	XM_005095586.2	0.544927	6.21482e-07	Q9NR48	ASH1L KIAA1420 KMT2H	Histone-lysine N-methyltransferase ASH1L (EC 2.1.1.43) (ASH1-like protein) (huASH1) (Absent small and homeotic disks protein 1 homolog) (Lysine N-methyltransferase 2H)
691	XM_005095598.2	0.484931	1.37499e-05	Q9UK23	NAGPA	N-acetylglucosamine-1-phosphodiester alpha-N-acetylglucosaminidase (EC 3.1.4.45) (Mannose 6-phosphate-uncovering enzyme) (Phosphodiester alpha-GlcNAcase)
692	NM_001204703.1	0.968082	2.0902e-44	P09471	GNAO1	Guanine nucleotide-binding protein G(o) subunit alpha
693	XM_005095610.2	0.696217	8.00805e-12	H3BMU3	KIAA0513	Uncharacterized protein KIAA0513 (Fragment)
694	XM_005095622.2	0.638787	1.19493e-09	A1L0T0	ILVBL AHAS	Acetolactate synthase-like protein (EC 2.2.1.-) (IlvB-like protein)
695	XM_005095652.2	0.155408	0.189224	Q8TAD4	SLC30A5 ZNT5 ZNTL1 ZTL1 UNQ863/PRO1879	Zinc transporter 5 (ZnT-5) (Solute carrier family 30 member 5) (ZnT-like transporter 1) (hZTL1)
696	XM_005095660.2	0.89231	3.14931e-26	Q9BRS8	LARP6	La-related protein 6 (Acheron) (Achn) (La ribonucleoprotein domain family member 6)
697	XM_005095662.2	0.900188	2.43977e-27	Q8WVB3	HEXD HEXDC	Hexosaminidase D (EC 3.2.1.52) (Beta-N-acetylhexosaminidase) (Beta-hexosaminidase D) (Hexosaminidase domain-containing protein) (N-acetyl-beta-galactosaminidase)
698	XM_013081002.1	0.611006	9.42278e-09	Q6DN14	MCTP1	Multiple C2 and transmembrane domain-containing protein 1
699	XM_013081004.1	0.387215	0.000713541	NA	NA	NA
700	XM_005095667.2	0.724646	4.25015e-13	P49902	NT5C2 NT5B NT5CP PNT5	Cytosolic purine 5'-nucleotidase (EC 3.1.3.5) (Cytosolic 5'-nucleotidase II)
701	XM_005095683.2	0.79778	2.9474e-17	NA	NA	NA
702	XM_013081014.1	0.854722	6.64987e-22	Q8NEU8	APPL2 DIP13B	DCC-interacting protein 13-beta (Dip13-beta) (Adapter protein containing PH domain, PTB domain and leucine zipper motif 2)
703	XM_005095710.2	0.728824	2.67683e-13	Q9NQ48	LZTFL1	Leucine zipper transcription factor-like protein 1
704	XM_013081035.1	0.544553	6.34822e-07	Q9H3E2	SNX25 MSTP043	Sorting nexin-25
705	XM_013081030.1	0.521079	2.28501e-06	Q9H3G5	CPVL VLP PSEC0124 UNQ197/PRO223	Probable serine carboxypeptidase CPVL (EC 3.4.16.-) (Carboxypeptidase, vitellogenic-like) (Vitellogenic carboxypeptidase-like protein) (VCP-like protein) (hVLP)
706	XM_013081040.1	0.566388	1.76148e-07	Q9H3G5	CPVL VLP PSEC0124 UNQ197/PRO223	Probable serine carboxypeptidase CPVL (EC 3.4.16.-) (Carboxypeptidase, vitellogenic-like) (Vitellogenic carboxypeptidase-like protein) (VCP-like protein) (hVLP)
707	XM_005095727.2	0.814448	1.89204e-18	Q9UPU7	TBC1D2B KIAA1055	TBC1 domain family member 2B
708	XM_005095755.2	0.323268	0.00527638	P22304	IDS SIDS	Iduronate 2-sulfatase (EC 3.1.6.13) (Alpha-L-iduronate sulfate sulfatase) (Idursulfase) [Cleaved into: Iduronate 2-sulfatase 42 kDa chain, Iduronate 2-sulfatase 14 kDa chain]
709	XM_005095766.2	0.578206	8.46092e-08	Q9BT67	NDFIP1 N4WBP5 PSEC0192 PSEC0223	NEDD4 family-interacting protein 1 (Breast cancer-associated protein SGA-1M) (NEDD4 WW domain-binding protein 5) (Putative MAPK-activating protein PM13) (Putative NF-kappa-B-activating protein 164) (Putative NFKB and MAPK-activating protein)
710	XM_005095768.2	0.544839	6.24618e-07	NA	NA	NA
711	XM_005095793.2	0.478693	1.83679e-05	Q9BQA9	CYBC1 C17orf62 EROS	Cytochrome b-245 chaperone 1 (Essential for reactive oxygen species protein) (Eros)
712	XM_005095792.2	0.660588	2.03044e-10	Q9BQA9	CYBC1 C17orf62 EROS	Cytochrome b-245 chaperone 1 (Essential for reactive oxygen species protein) (Eros)
713	XM_005095832.2	0.440369	9.66716e-05	Q8TCT0	CERK KIAA1646	Ceramide kinase (hCERK) (EC 2.7.1.138) (Acylsphingosine kinase) (Lipid kinase 4) (LK4)
714	XM_005095825.2	0.678388	4.27107e-11	Q6TFL4	KLHL24 DRE1	Kelch-like protein 24 (Kainate receptor-interacting protein for GluR6) (KRIP6) (Protein DRE1)
715	XM_005095845.2	0.359978	0.00175909	Q6ZNF0	ACP7 PAPL PAPL1	Acid phosphatase type 7 (EC 3.1.3.2) (Purple acid phosphatase long form)
716	XM_005095849.2	0.821759	5.1927e-19	NA	NA	NA
717	XM_005095868.2	0.101184	0.394333	B8ZZ38	LRPPRC	Leucine-rich PPR motif-containing protein, mitochondrial
718	XM_005095851.2	0.599527	2.08925e-08	Q96F63	CCDC97	Coiled-coil domain-containing protein 97
719	XM_005095863.1	0.74096	6.64909e-14	Q96MV1	TMEM56	Transmembrane protein 56
720	XM_013081112.1	0.750605	2.07762e-14	K7ER25	CACNA2D4	Voltage-dependent calcium channel subunit alpha-2/delta-4
721	XM_013081103.1	0.736579	1.10904e-13	B4DSF6	CACNA2D3	Voltage-dependent calcium channel subunit alpha-2/delta-3 (cDNA FLJ56999, highly similar to Homo sapiens calcium channel, voltage-dependent, alpha 2/delta 3 subunit, mRNA)
722	XM_013081104.1	0.609292	1.06337e-08	Q8IZS8	CACNA2D3	Voltage-dependent calcium channel subunit alpha-2/delta-3 (Voltage-gated calcium channel subunit alpha-2/delta-3) [Cleaved into: Voltage-dependent calcium channel subunit alpha-2-3, Voltage-dependent calcium channel subunit delta-3]
723	XM_013081117.1	0.89005	6.32509e-26	Q96A29	SLC35C1 FUCT1	GDP-fucose transporter 1 (Solute carrier family 35 member C1)
724	XM_005095922.2	0.134724	0.255787	Q15436	SEC23A	Protein transport protein Sec23A (hSec23A) (SEC23-related protein A)
725	XM_005096003.2	0.426883	0.000165709	NA	NA	NA
726	XM_013081189.1	0.845148	5.39042e-21	O95205	MBNL2 MBLL hCG_27557	Muscleblind-like 2 (Drosophila), isoform CRA_b (Muscleblind-like protein 2) (Zinc finger protein)
727	XM_005096052.2	-0.0564574	0.635196	Q7L523	RRAGA	Ras-related GTP-binding protein A (Rag A) (RagA) (Adenovirus E3 14.7 kDa-interacting protein 1) (FIP-1)
728	XM_005096096.2	0.543149	6.87254e-07	F8WB40	CCDC74B	Coiled-coil domain-containing protein 74B
729	XM_005096106.2	0.515091	3.12055e-06	Q14667	KIAA0100 BCOX1	Protein KIAA0100 (Antigen MLAA-22) (Breast cancer-overexpressed gene 1 protein)
730	XM_013081250.1	0.890462	5.57675e-26	B7ZKQ9	SCARB1	SCARB1 protein (Scavenger receptor class B member 1)
731	XM_005096166.2	0.41143	0.000299042	C9JIR6	PPM1B	Protein phosphatase 1B (Fragment)
732	XM_013081261.1	0.907378	1.94807e-28	O95714	HERC2	E3 ubiquitin-protein ligase HERC2 (EC 2.3.2.26) (HECT domain and RCC1-like domain-containing protein 2) (HECT-type E3 ubiquitin transferase HERC2)
733	XM_005096188.2	0.545971	5.85705e-07	NA	NA	NA
734	XM_013081284.1	0.846059	4.4449e-21	Q8TDJ6	DMXL2 KIAA0856	DmX-like protein 2 (Rabconnectin-3)
735	XM_005096243.2	0.293384	0.0117651	Q92556	ELMO1 KIAA0281	Engulfment and cell motility protein 1 (Protein ced-12 homolog)
736	XM_005096250.2	0.315747	0.00650516	A0A0A0MRT2	WAC	WW domain-containing adapter protein with coiled-coil
737	XM_005096258.2	-0.0766375	0.519291	P30559	OXTR	Oxytocin receptor (OT-R)
738	XM_005096272.2	0.122485	0.30191	Q15286	RAB35 RAB1C RAY	Ras-related protein Rab-35 (GTP-binding protein RAY) (Ras-related protein Rab-1C)
739	XM_005096280.2	0.253005	0.0308009	Q9BX84	TRPM6 CHAK2	Transient receptor potential cation channel subfamily M member 6 (EC 2.7.11.1) (Channel kinase 2) (Melastatin-related TRP cation channel 6)
740	XM_005096283.2	0.366149	0.00144358	Q8NCN5	PDPR KIAA1990	Pyruvate dehydrogenase phosphatase regulatory subunit, mitochondrial (PDPr)
741	XM_005096281.2	0.558802	2.77858e-07	Q8NCN5	PDPR KIAA1990	Pyruvate dehydrogenase phosphatase regulatory subunit, mitochondrial (PDPr)
742	XM_005096317.2	0.141077	0.233841	NA	NA	NA
743	NM_001253763.1	0.802215	1.45629e-17	Q9ULB1	NRXN1 KIAA0578	Neurexin-1 (Neurexin I-alpha) (Neurexin-1-alpha)
744	NM_001204472.1	0.447011	7.35176e-05	Q02156	PRKCE PKCE	Protein kinase C epsilon type (EC 2.7.11.13) (nPKC-epsilon)
745	XM_013081337.1	0.240798	0.0401528	C9JNM7	NPHP1	Nephrocystin-1
746	XM_005096326.2	0.0731758	0.53839	E5RI90	C1orf198	Uncharacterized protein C1orf198 (Fragment)
747	XM_005096328.2	0.764389	3.58421e-15	Q5VW32	BROX BROFTI C1orf58	BRO1 domain-containing protein BROX (BRO1 domain- and CAAX motif-containing protein)
748	XM_013081346.1	0.733959	1.49868e-13	Q8IVH8	MAP4K3 RAB8IPL1	Mitogen-activated protein kinase kinase kinase kinase 3 (EC 2.7.11.1) (Germinal center kinase-related protein kinase) (GLK) (MAPK/ERK kinase kinase kinase 3) (MEK kinase kinase 3) (MEKKK 3)
749	XM_005096329.2	0.577053	9.10002e-08	Q8IVH8	MAP4K3 RAB8IPL1	Mitogen-activated protein kinase kinase kinase kinase 3 (EC 2.7.11.1) (Germinal center kinase-related protein kinase) (GLK) (MAPK/ERK kinase kinase kinase 3) (MEK kinase kinase 3) (MEKKK 3)
750	XM_005096352.2	0.78669	1.5961e-16	Q96GG9	DCUN1D1 DCN1 DCUN1L1 RP42 SCCRO	DCN1-like protein 1 (DCUN1 domain-containing protein 1) (Defective in cullin neddylation protein 1-like protein 1) (Squamous cell carcinoma-related oncogene)
751	XM_005096359.2	0.563277	2.12642e-07	Q8WZ82	OVCA2	Esterase OVCA2 (EC 3.1.2.-) (Ovarian cancer-associated gene 2 protein)
752	XM_005096384.2	0.753147	1.51566e-14	O75716	STK16 MPSK1 PKL12 TSF1	Serine/threonine-protein kinase 16 (EC 2.7.11.1) (Myristoylated and palmitoylated serine/threonine-protein kinase) (MPSK) (Protein kinase PKL12) (TGF-beta-stimulated factor 1) (TSF-1) (Tyrosine-protein kinase STK16) (EC 2.7.10.2) (hPSK)
753	XM_013081374.1	0.401342	0.000433072	O43861	ATP9B ATPIIB NEO1L HUSSY-20	Probable phospholipid-transporting ATPase IIB (EC 7.6.2.1) (ATPase class II type 9B)
754	XM_005096402.2	0.329279	0.00444684	F5H7S1	ZNF423	Zinc finger protein 423
755	XM_005096404.2	0.60429	1.50712e-08	Q6ZNF0	ACP7 PAPL PAPL1	Acid phosphatase type 7 (EC 3.1.3.2) (Purple acid phosphatase long form)
756	XM_005096414.2	0.477692	1.92316e-05	P00491	PNP NP	Purine nucleoside phosphorylase (PNP) (EC 2.4.2.1) (Inosine phosphorylase) (Inosine-guanosine phosphorylase)
757	XM_005096422.2	0.770367	1.61096e-15	Q04771	ACVR1 ACVRLK2	Activin receptor type-1 (EC 2.7.11.30) (Activin receptor type I) (ACTR-I) (Activin receptor-like kinase 2) (ALK-2) (Serine/threonine-protein kinase receptor R1) (SKR1) (TGF-B superfamily receptor type I) (TSR-I)
758	XM_005096437.2	0.375689	0.00105529	P25800	LMO1 RBTN1 RHOM1 TTG1	Rhombotin-1 (Cysteine-rich protein TTG-1) (LIM domain only protein 1) (LMO-1) (T-cell translocation protein 1)
759	XM_005096439.2	0.609679	1.0348e-08	E9PK83	LMO1	Rhombotin-1
760	XM_005096477.2	0.67541	5.58563e-11	Q4LDE5	SVEP1 C9orf13 CCP22 SELOB	Sushi, von Willebrand factor type A, EGF and pentraxin domain-containing protein 1 (CCP module-containing protein 22) (Polydom) (Selectin-like osteoblast-derived protein) (SEL-OB) (Serologically defined breast cancer antigen NY-BR-38)
761	XM_005096448.2	0.375236	0.00107135	Q6QNK2	ADGRD1 GPR133 PGR25	Adhesion G-protein coupled receptor D1 (G-protein coupled receptor 133) (G-protein coupled receptor PGR25)
762	XM_013081405.1	0.390099	0.000645546	P35580	MYH10	Myosin-10 (Cellular myosin heavy chain, type B) (Myosin heavy chain 10) (Myosin heavy chain, non-muscle IIb) (Non-muscle myosin heavy chain B) (NMMHC-B) (Non-muscle myosin heavy chain IIb) (NMMHC II-b) (NMMHC-IIB)
763	XM_005096466.2	0.73261	1.74764e-13	NA	NA	NA
764	XM_005096468.2	0.189495	0.108343	Q66K89	E4F1 E4F	Transcription factor E4F1 (EC 2.3.2.27) (E4F transcription factor 1) (Putative E3 ubiquitin-protein ligase E4F1) (RING-type E3 ubiquitin transferase E4F1) (Transcription factor E4F) (p120E4F) (p50E4F)
765	XM_005096473.2	0.773241	1.08735e-15	Q9BTE1	DCTN5	Dynactin subunit 5 (Dynactin subunit p25)
766	XM_005096482.2	0.848906	2.41216e-21	P0DKL9	ARL14EPL	ARL14 effector protein-like
767	XM_005096494.2	0.1969	0.094986	NA	NA	NA
768	XM_005096499.2	0.621148	4.53894e-09	Q969H8	MYDGF C19orf10	Myeloid-derived growth factor (MYDGF)
769	XM_005096502.2	0.28862	0.0132734	Q9C0G0	ZNF407 KIAA1703	Zinc finger protein 407
770	XM_005096501.2	0.329216	0.0044549	Q9C0G0	ZNF407 KIAA1703	Zinc finger protein 407
771	XM_005096508.2	0.315769	0.00650116	Q9Y4X5	ARIH1 ARI MOP6 UBCH7BP HUSSY-27	E3 ubiquitin-protein ligase ARIH1 (EC 2.3.2.31) (H7-AP2) (HHARI) (Monocyte protein 6) (MOP-6) (Protein ariadne-1 homolog) (ARI-1) (UbcH7-binding protein) (UbcM4-interacting protein) (Ubiquitin-conjugating enzyme E2-binding protein 1)
772	XM_005096507.2	0.191421	0.104737	Q9Y4X5	ARIH1 ARI MOP6 UBCH7BP HUSSY-27	E3 ubiquitin-protein ligase ARIH1 (EC 2.3.2.31) (H7-AP2) (HHARI) (Monocyte protein 6) (MOP-6) (Protein ariadne-1 homolog) (ARI-1) (UbcH7-binding protein) (UbcM4-interacting protein) (Ubiquitin-conjugating enzyme E2-binding protein 1)
773	XM_005096506.2	0.854768	6.58016e-22	Q9Y4X5	ARIH1 ARI MOP6 UBCH7BP HUSSY-27	E3 ubiquitin-protein ligase ARIH1 (EC 2.3.2.31) (H7-AP2) (HHARI) (Monocyte protein 6) (MOP-6) (Protein ariadne-1 homolog) (ARI-1) (UbcH7-binding protein) (UbcM4-interacting protein) (Ubiquitin-conjugating enzyme E2-binding protein 1)
774	XM_013081442.1	0.460301	4.17764e-05	Q9P121	NTM IGLON2 NT UNQ297/PRO337	Neurotrimin (hNT) (IgLON family member 2)
775	XM_005096512.2	0.634197	1.70484e-09	Q8IWZ8	SUGP1 SF4	SURP and G-patch domain-containing protein 1 (RNA-binding protein RBP) (Splicing factor 4)
776	XM_013081447.1	0.89857	4.19594e-27	Q15078	CDK5R1 CDK5R NCK5A	Cyclin-dependent kinase 5 activator 1 (CDK5 activator 1) (Cyclin-dependent kinase 5 regulatory subunit 1) (TPKII regulatory subunit) [Cleaved into: Cyclin-dependent kinase 5 activator 1, p35 (p35), Cyclin-dependent kinase 5 activator 1, p25 (p25) (Tau protein kinase II 23 kDa subunit) (p23)]
777	XM_013081453.1	0.702665	4.24097e-12	Q9NXR1	NDE1 NUDE	Nuclear distribution protein nudE homolog 1 (NudE)
778	XM_005096544.2	0.86171	1.3103e-22	NA	NA	NA
779	NM_001204603.1	0.761379	5.31398e-15	P60763	RAC3	Ras-related C3 botulinum toxin substrate 3 (p21-Rac3)
780	XM_005096551.2	0.395328	0.000537097	NA	NA	NA
781	XM_005096561.2	0.363244	0.0015851	Q7Z408	CSMD2 KIAA1884	CUB and sushi domain-containing protein 2 (CUB and sushi multiple domains protein 2)
782	XM_013081470.1	0.589562	4.06776e-08	Q9H0E2	TOLLIP	Toll-interacting protein
783	XM_013081475.1	0.670051	8.98299e-11	P52564	MAP2K6 MEK6 MKK6 PRKMK6 SKK3	Dual specificity mitogen-activated protein kinase kinase 6 (MAP kinase kinase 6) (MAPKK 6) (EC 2.7.12.2) (MAPK/ERK kinase 6) (MEK 6) (Stress-activated protein kinase kinase 3) (SAPK kinase 3) (SAPKK-3) (SAPKK3)
784	XM_005096583.2	0.911721	3.82108e-29	O95674	CDS2	Phosphatidate cytidylyltransferase 2 (EC 2.7.7.41) (CDP-DAG synthase 2) (CDP-DG synthase 2) (CDP-diacylglycerol synthase 2) (CDS 2) (CDP-diglyceride pyrophosphorylase 2) (CDP-diglyceride synthase 2) (CTP:phosphatidate cytidylyltransferase 2)
785	XM_005096603.2	0.788167	1.2819e-16	Q9UM82	SPATA2 KIAA0757 PD1	Spermatogenesis-associated protein 2
786	XM_005096637.2	0.871967	1.02076e-23	NA	NA	NA
787	XM_005096616.2	0.488844	1.14327e-05	Q8IWU5	SULF2 KIAA1247 UNQ559/PRO1120	Extracellular sulfatase Sulf-2 (hSulf-2) (EC 3.1.6.-)
788	XM_005096645.2	0.484917	1.37589e-05	Q9NWU2	GID8 C20orf11 TWA1	Glucose-induced degradation protein 8 homolog (Two hybrid-associated protein 1 with RanBPM) (Twa1)
789	XM_005096644.2	0.719737	7.24009e-13	Q9NWU2	GID8 C20orf11 TWA1	Glucose-induced degradation protein 8 homolog (Two hybrid-associated protein 1 with RanBPM) (Twa1)
790	NM_001204721.1	0.387545	0.00070544	Q96HF1	SFRP2 FRP2 SARP1 FKSG12 UNQ361/PRO697	Secreted frizzled-related protein 2 (FRP-2) (sFRP-2) (Secreted apoptosis-related protein 1) (SARP-1)
791	XM_005096695.2	0.892412	3.05087e-26	NA	NA	NA
792	XM_013081524.1	0.889616	7.21813e-26	A2RU67	FAM234B KIAA1467	Protein FAM234B
793	XM_013081525.1	0.526224	1.73989e-06	O94812	BAIAP3 KIAA0734	BAI1-associated protein 3 (BAP3) (Brain-specific angiogenesis inhibitor I-associated protein 3)
794	XR_220383.2	0.353045	0.00218651	NA	NA	NA
795	XM_005096745.2	0.278062	0.0172219	P13498	CYBA	Cytochrome b-245 light chain (Cytochrome b(558) alpha chain) (Cytochrome b558 subunit alpha) (Neutrophil cytochrome b 22 kDa polypeptide) (Superoxide-generating NADPH oxidase light chain subunit) (p22 phagocyte B-cytochrome) (p22-phox) (p22phox)
796	XM_005096736.2	0.824528	3.13341e-19	Q969T3	SNX21 C20orf161 SNXL	Sorting nexin-21 (Sorting nexin L) (SNX-L)
797	XM_005096739.2	0.714825	1.21992e-12	Q8TBH0	ARRDC2 PP2703	Arrestin domain-containing protein 2
798	XM_005096758.2	0.260667	0.0259236	A0A2R8YDL4	MED19	Mediator of RNA polymerase II transcription subunit 19 (Mediator complex subunit 19) (Fragment)
799	XM_013081588.1	0.810131	3.95374e-18	Q9UK97	FBXO9 FBX9 VCIA1	F-box only protein 9 (Cross-immune reaction antigen 1) (Renal carcinoma antigen NY-REN-57)
800	XM_013081605.1	0.528394	1.54891e-06	NA	NA	NA
801	XM_013081615.1	0.886143	2.03865e-25	NA	NA	NA
802	XM_005096805.2	0.272198	0.0198224	NA	NA	NA
803	XM_005096810.2	0.32409	0.00515549	NA	NA	NA
804	XM_005096823.2	0.0946592	0.425683	Q5C9Z4	NOM1 C7orf3	Nucleolar MIF4G domain-containing protein 1 (SGD1 homolog)
805	XM_005096836.2	0.661723	1.84409e-10	Q96SU4	OSBPL9 ORP9 OSBP4	Oxysterol-binding protein-related protein 9 (ORP-9) (OSBP-related protein 9)
806	XM_013081644.1	0.445701	7.76299e-05	Q96NB2	SFXN2	Sideroflexin-2
807	XM_013081645.1	0.395432	0.000535121	P36405	ARL3 ARFL3	ADP-ribosylation factor-like protein 3
808	XM_005096843.2	0.830859	9.54391e-20	Q9HCE9	ANO8 KIAA1623 TMEM16H	Anoctamin-8 (Transmembrane protein 16H)
809	XM_013081647.1	0.405251	0.000375692	NA	NA	NA
810	XM_005096844.2	0.742988	5.22877e-14	Q8IV48	ERI1 3'EXO THEX1	3'-5' exoribonuclease 1 (EC 3.1.-.-) (3'-5' exonuclease ERI1) (Eri-1 homolog) (Histone mRNA 3'-end-specific exoribonuclease) (Histone mRNA 3'-exonuclease 1) (Protein 3'hExo) (HEXO)
811	XM_005096865.2	0.377138	0.0010054	NA	NA	NA
812	XM_005096866.2	0.286043	0.0141564	NA	NA	NA
813	XM_005096868.2	0.771825	1.32054e-15	P54646	PRKAA2 AMPK AMPK2	5'-AMP-activated protein kinase catalytic subunit alpha-2 (AMPK subunit alpha-2) (EC 2.7.11.1) (Acetyl-CoA carboxylase kinase) (ACACA kinase) (EC 2.7.11.27) (Hydroxymethylglutaryl-CoA reductase kinase) (HMGCR kinase) (EC 2.7.11.31)
814	XM_013081652.1	0.479602	1.76148e-05	P46060	RANGAP1 KIAA1835 SD	Ran GTPase-activating protein 1 (RanGAP1)
815	XM_005096930.2	0.700332	5.34763e-12	P15056	BRAF BRAF1 RAFB1	Serine/threonine-protein kinase B-raf (EC 2.7.11.1) (Proto-oncogene B-Raf) (p94) (v-Raf murine sarcoma viral oncogene homolog B1)
816	XM_005096931.2	0.695191	8.84651e-12	Q96DM1	PGBD4	PiggyBac transposable element-derived protein 4
817	XM_005096935.2	0.495403	8.34775e-06	P62140	PPP1CB	Serine/threonine-protein phosphatase PP1-beta catalytic subunit (PP-1B) (PPP1CD) (EC 3.1.3.16) (EC 3.1.3.53)
818	XM_013081719.1	0.709259	2.17487e-12	A0A075B6E5	ENAH	Protein enabled homolog (Fragment)
819	XM_013081720.1	0.64274	8.75583e-10	A0A0U1RRM6	ENAH	Protein enabled homolog
820	XM_005096955.2	0.349035	0.00247422	Q9HBH5	RDH14 PAN2 SDR7C4 UNQ529/PRO1072	Retinol dehydrogenase 14 (EC 1.1.1.300) (Alcohol dehydrogenase PAN2) (Short chain dehydrogenase/reductase family 7C member 4)
821	XM_005096956.2	0.777793	5.76499e-16	M0R0C0	ZNF71 hCG_91980	Endothelial zinc finger protein-induced by tumor necrosis factor alpha (Zinc finger protein 71 (Cos26), isoform CRA_a)
822	NM_001204470.1	0.472234	2.46448e-05	P16519	PCSK2 NEC2	Neuroendocrine convertase 2 (NEC 2) (EC 3.4.21.94) (KEX2-like endoprotease 2) (Prohormone convertase 2) (Proprotein convertase 2) (PC2)
823	XM_005096960.2	0.509656	4.11968e-06	Q9Y2M5	KLHL20 KLEIP KLHLX	Kelch-like protein 20 (Kelch-like ECT2-interacting protein) (Kelch-like protein X)
824	XM_005096967.2	0.690138	1.43626e-11	Q9NUM3	SLC39A9 ZIP9 UNQ714/PRO1377	Zinc transporter ZIP9 (Solute carrier family 39 member 9) (Zrt- and Irt-like protein 9) (ZIP-9)
825	XM_005096969.2	0.209066	0.0758806	NA	NA	NA
826	XM_013081731.1	0.719975	7.05667e-13	P57103	SLC8A3 NCX3	Sodium/calcium exchanger 3 (Na(+)/Ca(2+)-exchange protein 3) (Solute carrier family 8 member 3)
827	XM_005096986.2	0.788706	1.18293e-16	O14732	IMPA2 IMP.18P	Inositol monophosphatase 2 (IMP 2) (IMPase 2) (EC 3.1.3.25) (Inositol-1(or 4)-monophosphatase 2) (Myo-inositol monophosphatase A2)
828	XM_013081744.1	0.69166	1.24246e-11	Q9NXF8	ZDHHC7	Palmitoyltransferase ZDHHC7 (EC 2.3.1.225) (Zinc finger DHHC domain-containing protein 7) (DHHC-7)
829	XM_005096991.2	0.732777	1.71471e-13	O95864	FADS2	Acyl-CoA 6-desaturase (EC 1.14.19.3) (Delta(6) fatty acid desaturase) (D6D) (Delta(6) desaturase) (Delta-6 desaturase) (Fatty acid desaturase 2)
830	XM_005096995.2	0.0557257	0.639594	F8WEL6	ZNF567	Zinc finger protein 567
831	XM_013081736.1	0.0381256	0.748787	O76083	PDE9A	High affinity cGMP-specific 3',5'-cyclic phosphodiesterase 9A (EC 3.1.4.35)
832	XM_013081753.1	0.880649	9.85182e-25	Q8TCT6	SPPL3 IMP2 PSL4	Signal peptide peptidase-like 3 (SPP-like 3) (EC 3.4.23.-) (Intramembrane protease 2) (IMP-2) (Presenilin homologous protein 1) (PSH1) (Presenilin-like protein 4)
833	XM_013081765.1	0.523505	2.01061e-06	H0Y4U1	TNS1	Tensin-1
834	XM_013081764.1	0.420888	0.000209061	H0Y4U1	TNS1	Tensin-1
835	XM_013081775.1	0.301413	0.00955876	Q9UNA1	ARHGAP26 GRAF KIAA0621 OPHN1L	Rho GTPase-activating protein 26 (GTPase regulator associated with focal adhesion kinase) (Oligophrenin-1-like protein) (Rho-type GTPase-activating protein 26)
836	XM_013081776.1	0.398064	0.000487237	Q9UNA1	ARHGAP26 GRAF KIAA0621 OPHN1L	Rho GTPase-activating protein 26 (GTPase regulator associated with focal adhesion kinase) (Oligophrenin-1-like protein) (Rho-type GTPase-activating protein 26)
837	XM_005097065.2	0.680438	3.54449e-11	P56589	PEX3	Peroxisomal biogenesis factor 3 (Peroxin-3) (Peroxisomal assembly protein PEX3)
838	XM_005097086.2	-0.0205003	0.86332	Q8TAV0	FAM76A	Protein FAM76A
839	XM_005097106.2	0.798573	2.60172e-17	Q8N5D0	WDTC1 KIAA1037	WD and tetratricopeptide repeats protein 1
840	XM_005097110.2	0.456939	4.83055e-05	Q5SRI9	MANEA	Glycoprotein endo-alpha-1,2-mannosidase (Endo-alpha mannosidase) (Endomannosidase) (hEndo) (EC 3.2.1.130) (Mandaselin)
841	XM_005097117.2	0.402573	0.000414185	Q5SW96	LDLRAP1 ARH	Low density lipoprotein receptor adapter protein 1 (Autosomal recessive hypercholesterolemia protein)
842	XM_005097116.2	0.772045	1.28136e-15	Q5SW96	LDLRAP1 ARH	Low density lipoprotein receptor adapter protein 1 (Autosomal recessive hypercholesterolemia protein)
843	XM_005097122.2	0.914688	1.19613e-29	P20340	RAB6A RAB6	Ras-related protein Rab-6A (Rab-6)
844	XM_013081820.1	0.333121	0.00397921	G3XA89	MDM2 hCG_2014981	E3 ubiquitin-protein ligase Mdm2 (Mdm2, transformed 3T3 cell double minute 2, p53 binding protein (Mouse), isoform CRA_g)
845	XM_005097137.2	0.859234	2.35291e-22	F5H442	TSG101	Tumor susceptibility gene 101 protein
846	XM_005097158.2	0.635071	1.59403e-09	NA	NA	NA
847	XM_013081829.1	0.501863	6.08513e-06	Q0VAA2	LRRC74A C14orf166B LRRC74	Leucine-rich repeat-containing protein 74A (Leucine-rich repeat-containing protein 74)
848	XM_005097150.2	0.6455	7.02856e-10	Q6PID8	KLHDC10 KIAA0265	Kelch domain-containing protein 10
849	XM_005097151.2	0.841442	1.16715e-20	Q16831	UPP1 UP	Uridine phosphorylase 1 (UPase 1) (UrdPase 1) (EC 2.4.2.3)
850	XM_013081831.1	0.638812	1.19259e-09	P05166	PCCB	Propionyl-CoA carboxylase beta chain, mitochondrial (PCCase subunit beta) (EC 6.4.1.3) (Propanoyl-CoA:carbon dioxide ligase subunit beta)
851	XM_013081838.1	0.291918	0.0122127	NA	NA	NA
852	XM_013081849.1	0.742626	5.45856e-14	Q9UI40	SLC24A2 NCKX2	Sodium/potassium/calcium exchanger 2 (Na(+)/K(+)/Ca(2+)-exchange protein 2) (Retinal cone Na-Ca+K exchanger) (Solute carrier family 24 member 2)
853	XM_013081857.1	0.70703	2.73113e-12	Q9UI40	SLC24A2 NCKX2	Sodium/potassium/calcium exchanger 2 (Na(+)/K(+)/Ca(2+)-exchange protein 2) (Retinal cone Na-Ca+K exchanger) (Solute carrier family 24 member 2)
854	XM_005097204.2	0.670673	8.50529e-11	NA	NA	NA
855	XM_005097210.2	0.735756	1.21948e-13	Q3SXM5	HSDL1 SDR12C3	Inactive hydroxysteroid dehydrogenase-like protein 1 (Short chain dehydrogenase/reductase family 12C member 3)
856	XR_220408.2	0.412686	0.00028533	NA	NA	NA
857	XM_005097232.2	0.220751	0.0605497	Q8IVV7	GID4 C17orf39 VID24	Glucose-induced degradation protein 4 homolog (Vacuolar import and degradation protein 24 homolog)
858	XM_005097233.2	0.733714	1.54125e-13	Q9Y2Z4	YARS2 CGI-04	Tyrosine--tRNA ligase, mitochondrial (EC 6.1.1.1) (Tyrosyl-tRNA synthetase) (TyrRS)
859	XM_005097295.2	0.793009	6.17311e-17	G3XAJ6	RFTN1 RAFTLIN hCG_27653	Raft-linking protein, isoform CRA_c (Raftlin)
860	XM_005097298.2	0.785336	1.94822e-16	Q9UBV8	PEF1 ABP32 UNQ1845/PRO3573	Peflin (PEF protein with a long N-terminal hydrophobic domain) (Penta-EF hand domain-containing protein 1)
861	XM_005097311.2	0.23709	0.0434216	Q6TCH7	PAQR3	Progestin and adipoQ receptor family member 3 (Progestin and adipoQ receptor family member III) (Raf kinase trapping to Golgi) (RKTG)
862	XM_005097299.2	0.723233	4.96048e-13	Q99732	LITAF PIG7 SIMPLE	Lipopolysaccharide-induced tumor necrosis factor-alpha factor (LPS-induced TNF-alpha factor) (Small integral membrane protein of lysosome/late endosome) (p53-induced gene 7 protein)
863	XM_005097333.2	0.499221	6.93027e-06	NA	NA	NA
864	XM_005097334.2	0.33484	0.00378456	NA	NA	NA
865	XM_005097339.1	0.52213	2.16208e-06	H0Y5C2	ATE1	Arginyl-tRNA--protein transferase 1 (Fragment)
866	XM_005097349.2	0.924296	2.03367e-31	O95376	ARIH2 ARI2 TRIAD1 HT005	E3 ubiquitin-protein ligase ARIH2 (ARI-2) (Protein ariadne-2 homolog) (EC 2.3.2.31) (RING-type E3 ubiquitin transferase ARIH2) (Triad1 protein)
867	XM_005097350.1	0.69396	9.96378e-12	A0A2R8YEM2	CCNH	Cyclin-H
868	XM_005097356.2	0.687054	1.92144e-11	Q07973	CYP24A1 CYP24	1,25-dihydroxyvitamin D(3) 24-hydroxylase, mitochondrial (24-OHase) (Vitamin D(3) 24-hydroxylase) (EC 1.14.15.16) (Cytochrome P450 24A1) (Cytochrome P450-CC24)
869	XM_005097357.2	0.578289	8.417e-08	Q07973	CYP24A1 CYP24	1,25-dihydroxyvitamin D(3) 24-hydroxylase, mitochondrial (24-OHase) (Vitamin D(3) 24-hydroxylase) (EC 1.14.15.16) (Cytochrome P450 24A1) (Cytochrome P450-CC24)
870	XM_005097377.2	0.84026	1.487e-20	Q96JP0	FEM1C KIAA1785	Protein fem-1 homolog C (FEM1c) (FEM1-gamma)
871	XM_005097383.2	0.849245	2.24089e-21	B5MC67	FRMD5	FERM domain-containing protein 5
872	XM_013081975.1	0.195932	0.0966551	Q14032	BAAT	Bile acid-CoA:amino acid N-acyltransferase (BACAT) (BAT) (EC 2.3.1.65) (Glycine N-choloyltransferase) (Long-chain fatty-acyl-CoA hydrolase) (EC 3.1.2.2)
873	XM_013082001.1	0.880828	9.36954e-25	Q9NV70	EXOC1 SEC3 SEC3L1 BM-012	Exocyst complex component 1 (Exocyst complex component Sec3)
874	XM_005097432.2	0.396795	0.000509807	Q9BZA7	PCDH11X KIAA1326 PCDH11 PCDHX	Protocadherin-11 X-linked (Protocadherin-11) (Protocadherin on the X chromosome) (PCDH-X) (Protocadherin-S)
875	XM_005097450.2	0.22757	0.0528326	H0Y5D5	CIZ1	Cip1-interacting zinc finger protein (Fragment)
876	XM_005097483.2	0.45802	4.61089e-05	Q9H204	MED28 EG1 FKSG20	Mediator of RNA polymerase II transcription subunit 28 (Endothelial-derived protein 1) (Mediator complex subunit 28) (Merlin and Grb2-interacting cytoskeletal protein) (Magicin) (Tumor angiogenesis marker EG-1)
877	XM_005097458.2	0.761738	5.07148e-15	Q9Y5L3	ENTPD2 CD39L1	Ectonucleoside triphosphate diphosphohydrolase 2 (NTPDase 2) (EC 3.6.1.-) (CD39 antigen-like 1) (Ecto-ATP diphosphohydrolase 2) (Ecto-ATPDase 2) (Ecto-ATPase 2)
878	XM_005097460.2	0.496396	7.95482e-06	Q14865	ARID5B DESRT MRF2	AT-rich interactive domain-containing protein 5B (ARID domain-containing protein 5B) (MRF1-like protein) (Modulator recognition factor 2) (MRF-2)
879	XM_013082013.1	0.282094	0.0156086	E7EPU2	DIP2C	Disco-interacting protein 2 homolog C
880	XM_005097467.2	0.630833	2.20412e-09	Q9Y2E4	DIP2C KIAA0934	Disco-interacting protein 2 homolog C (DIP2 homolog C)
881	XM_005097468.2	0.797019	3.32063e-17	NA	NA	NA
882	XM_005097471.2	0.898945	3.7036e-27	F5H1T5	CLIP1	CAP-Gly domain-containing linker protein 1
883	XM_005097479.2	0.952676	1.89665e-38	Q9H4P4	RNF41 FLRF NRDP1 SBBI03	E3 ubiquitin-protein ligase NRDP1 (EC 2.3.2.27) (RING finger protein 41) (RING-type E3 ubiquitin transferase NRDP1)
884	XM_005097482.2	0.42533	0.000176062	P15291	B4GALT1 GGTB2	Beta-1,4-galactosyltransferase 1 (Beta-1,4-GalTase 1) (Beta4Gal-T1) (b4Gal-T1) (EC 2.4.1.-) (Beta-N-acetylglucosaminyl-glycolipid beta-1,4-galactosyltransferase) (Beta-N-acetylglucosaminylglycopeptide beta-1,4-galactosyltransferase) (EC 2.4.1.38) (Lactose synthase A protein) (EC 2.4.1.22) (N-acetyllactosamine synthase) (EC 2.4.1.90) (Nal synthase) (UDP-Gal:beta-GlcNAc beta-1,4-galactosyltransfera…
885	XM_005097481.2	0.410815	0.000305968	P15291	B4GALT1 GGTB2	Beta-1,4-galactosyltransferase 1 (Beta-1,4-GalTase 1) (Beta4Gal-T1) (b4Gal-T1) (EC 2.4.1.-) (Beta-N-acetylglucosaminyl-glycolipid beta-1,4-galactosyltransferase) (Beta-N-acetylglucosaminylglycopeptide beta-1,4-galactosyltransferase) (EC 2.4.1.38) (Lactose synthase A protein) (EC 2.4.1.22) (N-acetyllactosamine synthase) (EC 2.4.1.90) (Nal synthase) (UDP-Gal:beta-GlcNAc beta-1,4-galactosyltransfera…
886	XM_005097518.2	0.37662	0.001023	Q9H6E4	CCDC134	Coiled-coil domain-containing protein 134
887	XM_013082061.1	0.47156	2.54035e-05	Q06495	SLC34A1 NPT2 SLC17A2	Sodium-dependent phosphate transport protein 2A (Sodium-phosphate transport protein 2A) (Na(+)-dependent phosphate cotransporter 2A) (NaPi-3) (Sodium/phosphate cotransporter 2A) (Na(+)/Pi cotransporter 2A) (NaPi-2a) (Solute carrier family 34 member 1)
888	XM_005097556.2	0.336378	0.00361765	Q9BW85	YJU2 CCDC94	YJU2 splicing factor homolog (Coiled-coil domain-containing protein 94)
889	XM_005097581.2	0.372554	0.00117095	P05413	FABP3 FABP11 MDGI	Fatty acid-binding protein, heart (Fatty acid-binding protein 3) (Heart-type fatty acid-binding protein) (H-FABP) (Mammary-derived growth inhibitor) (MDGI) (Muscle fatty acid-binding protein) (M-FABP)
890	XM_005097618.2	0.416232	0.000249673	Q7Z333	SETX ALS4 KIAA0625 SCAR1	Probable helicase senataxin (EC 3.6.4.-) (Amyotrophic lateral sclerosis 4 protein) (SEN1 homolog) (Senataxin)
891	XM_005097628.2	0.554296	3.62339e-07	Q5VVH5	IRAK1BP1	Interleukin-1 receptor-associated kinase 1-binding protein 1 (IRAK1-binding protein 1)
892	XM_005097629.2	0.407679	0.000343649	Q8N5M9	JAGN1	Protein jagunal homolog 1
893	XM_005097655.2	0.615065	7.05627e-09	Q9Y226	SLC22A13 OCTL1 ORCTL3	Solute carrier family 22 member 13 (Organic cation transporter-like 3) (ORCTL-3)
894	XM_005097668.2	0.865519	5.20429e-23	Q49AR2	C5orf22	UPF0489 protein C5orf22
895	XM_005097673.1	0.227324	0.0530959	Q13045	FLII FLIL	Protein flightless-1 homolog
896	XM_005097696.2	0.575639	9.9462e-08	O75071	EFCAB14 KIAA0494	EF-hand calcium-binding domain-containing protein 14
897	XM_013082169.1	0.580496	7.31585e-08	Q8IVF5	TIAM2 KIAA2016 STEF	T-lymphoma invasion and metastasis-inducing protein 2 (TIAM-2) (SIF and TIAM1-like exchange factor)
898	XR_001184815.1	0.243073	0.0382503	NA	NA	NA
899	XM_013082184.1	0.154957	0.190525	O14756	HSD17B6 RODH SDR9C6	17-beta-hydroxysteroid dehydrogenase type 6 (17-beta-HSD 6) (17-beta-HSD6) (EC 1.1.1.105) (EC 1.1.1.239) (EC 1.1.1.62) (3-alpha->beta-hydroxysteroid epimerase) (3-alpha->beta-HSE) (Oxidative 3-alpha hydroxysteroid dehydrogenase) (Short chain dehydrogenase/reductase family 9C member 6)
900	XM_005097768.2	0.853444	8.86774e-22	Q13017	ARHGAP5 RHOGAP5	Rho GTPase-activating protein 5 (Rho-type GTPase-activating protein 5) (p190-B)
901	XM_005097782.2	0.820708	6.27673e-19	Q8IZD2	KMT2E MLL5	Inactive histone-lysine N-methyltransferase 2E (Inactive lysine N-methyltransferase 2E) (Myeloid/lymphoid or mixed-lineage leukemia protein 5)
902	XM_013082225.1	0.931343	7.16341e-33	Q86YQ8	CPNE8	Copine-8 (Copine VIII)
903	XM_005097788.2	0.825891	2.43569e-19	P23786	CPT2 CPT1	Carnitine O-palmitoyltransferase 2, mitochondrial (EC 2.3.1.21) (Carnitine palmitoyltransferase II) (CPT II)
904	XR_220429.2	0.0399037	0.737484	NA	NA	NA
905	XM_005097837.2	0.124922	0.292321	O75717	WDHD1 AND1	WD repeat and HMG-box DNA-binding protein 1 (Acidic nucleoplasmic DNA-binding protein 1) (And-1)
906	XM_005097842.2	0.142994	0.227483	O75717	WDHD1 AND1	WD repeat and HMG-box DNA-binding protein 1 (Acidic nucleoplasmic DNA-binding protein 1) (And-1)
907	XM_005097843.2	0.709615	2.09672e-12	Q8WXH5	SOCS4 SOCS7	Suppressor of cytokine signaling 4 (SOCS-4) (Suppressor of cytokine signaling 7) (SOCS-7)
908	XM_005097848.2	0.762738	4.45163e-15	Q6UWP7	LCLAT1 AGPAT8 ALCAT1 LYCAT UNQ1849/PRO3579	Lysocardiolipin acyltransferase 1 (EC 2.3.1.-) (EC 2.3.1.51) (1-acylglycerol-3-phosphate O-acyltransferase 8) (1-AGP acyltransferase 8) (1-AGPAT 8) (Acyl-CoA:lysocardiolipin acyltransferase 1)
909	XR_001184821.1	0.797153	3.25183e-17	NA	NA	NA
910	XM_013082255.1	0.542766	7.02223e-07	Q86YB8	ERO1B ERO1LB	ERO1-like protein beta (ERO1-L-beta) (EC 1.8.4.-) (Endoplasmic reticulum oxidoreductase beta) (Endoplasmic reticulum oxidoreductin-1-like protein B) (Oxidoreductin-1-L-beta)
911	XM_005097866.2	0.714484	1.26432e-12	NA	NA	NA
912	XM_005097883.2	0.621178	4.52873e-09	NA	NA	NA
913	XM_013082283.1	0.53984	8.27403e-07	Q96EN8	MOCOS	Molybdenum cofactor sulfurase (MCS) (MOS) (MoCo sulfurase) (hMCS) (EC 2.8.1.9) (Molybdenum cofactor sulfurtransferase)
914	XM_013082280.1	0.606893	1.25796e-08	NA	NA	NA
915	XM_013082286.1	0.798153	2.77955e-17	NA	NA	NA
916	XM_005097907.2	0.398312	0.000482922	Q96D71	REPS1	RalBP1-associated Eps domain-containing protein 1 (RalBP1-interacting protein 1)
917	XM_005097915.2	0.464764	3.43717e-05	Q9P032	NDUFAF4 C6orf66 HRPAP20 HSPC125 My013	NADH dehydrogenase [ubiquinone] 1 alpha subcomplex assembly factor 4 (Hormone-regulated proliferation-associated protein of 20 kDa)
918	XM_013082337.1	0.293333	0.0117805	O94856	NFASC KIAA0756	Neurofascin
919	XM_005098029.2	0.595433	2.75453e-08	NA	NA	NA
920	XM_005097985.2	0.352887	0.00219725	NA	NA	NA
921	XM_005097986.2	0.737104	1.04355e-13	Q8IWE4	DCUN1D3 SCCRO3	DCN1-like protein 3 (DCUN1 domain-containing protein 3) (Defective in cullin neddylation protein 1-like protein 3) (Squamous cell carcinoma-related oncogene 3)
922	XM_005097993.2	0.153627	0.194407	Q14978	NOLC1 KIAA0035 NS5ATP13	Nucleolar and coiled-body phosphoprotein 1 (140 kDa nucleolar phosphoprotein) (Nopp140) (Hepatitis C virus NS5A-transactivated protein 13) (HCV NS5A-transactivated protein 13) (Nucleolar 130 kDa protein) (Nucleolar phosphoprotein p130)
923	XM_005097994.2	0.321001	0.00562314	NA	NA	NA
924	XM_005097995.2	0.738387	8.9907e-14	Q9Y2V2	CARHSP1	Calcium-regulated heat-stable protein 1 (Calcium-regulated heat-stable protein of 24 kDa) (CRHSP-24)
925	XM_005098033.2	0.722271	5.50707e-13	Q53GS9	USP39 CGI-21 HSPC332 PRO2855	U4/U6.U5 tri-snRNP-associated protein 2 (Inactive ubiquitin-specific peptidase 39) (SAD1 homolog) (U4/U6.U5 tri-snRNP-associated 65 kDa protein) (65K)
926	XM_005098008.2	0.82054	6.46827e-19	Q8N461	FBXL16 C16orf22 FBL16	F-box/LRR-repeat protein 16 (F-box and leucine-rich repeat protein 16)
927	XM_013082367.1	0.388168	0.000690399	Q969Q5	RAB24	Ras-related protein Rab-24
928	XM_005098050.2	0.626611	3.02919e-09	P10746	UROS	Uroporphyrinogen-III synthase (UROIIIS) (UROS) (EC 4.2.1.75) (Hydroxymethylbilane hydrolyase [cyclizing]) (Uroporphyrinogen-III cosynthase)
929	XM_005098056.2	0.833938	5.25825e-20	Q9BRR6	ADPGK PSEC0260	ADP-dependent glucokinase (ADP-GK) (ADPGK) (EC 2.7.1.147) (RbBP-35)
930	XM_005098063.2	0.862588	1.06167e-22	Q86UL3	GPAT4 AGPAT6 TSARG7 UNQ551/PRO1108	Glycerol-3-phosphate acyltransferase 4 (EC 2.3.1.15) (1-acylglycerol-3-phosphate O-acyltransferase 6) (1-AGP acyltransferase 6) (1-AGPAT 6) (Acyl-CoA:glycerol-3-phosphate acyltransferase 4) (Lysophosphatidic acid acyltransferase zeta) (LPAAT-zeta) (Testis spermatogenesis apoptosis-related protein 7) (TSARG7)
931	XM_005098067.2	0.350779	0.00234516	Q9NR63	CYP26B1 CYP26A2 P450RAI2	Cytochrome P450 26B1 (EC 1.14.13.-) (Cytochrome P450 26A2) (Cytochrome P450 retinoic acid-inactivating 2) (Cytochrome P450RAI-2) (Retinoic acid-metabolizing cytochrome)
932	XM_005098069.2	0.382107	0.000850174	Q9H091	ZMYND15	Zinc finger MYND domain-containing protein 15
933	XM_005098089.2	0.721682	5.87062e-13	Q8WVQ1	CANT1 SHAPY	Soluble calcium-activated nucleotidase 1 (SCAN-1) (EC 3.6.1.6) (Apyrase homolog) (Putative MAPK-activating protein PM09) (Putative NF-kappa-B-activating protein 107)
934	XM_013082416.1	0.558934	2.75702e-07	Q00577	PURA PUR1	Transcriptional activator protein Pur-alpha (Purine-rich single-stranded DNA-binding protein alpha)
935	XM_005098117.2	0.350663	0.00235356	Q00577	PURA PUR1	Transcriptional activator protein Pur-alpha (Purine-rich single-stranded DNA-binding protein alpha)
936	XM_013082418.1	0.319717	0.00582838	Q00577	PURA PUR1	Transcriptional activator protein Pur-alpha (Purine-rich single-stranded DNA-binding protein alpha)
937	XM_005098128.2	0.578181	8.47449e-08	P62330	ARF6	ADP-ribosylation factor 6
938	XM_005098149.2	0.861838	1.2707e-22	P30085	CMPK1 CMK CMPK UCK UMK UMPK	UMP-CMP kinase (EC 2.7.4.14) (Deoxycytidylate kinase) (CK) (dCMP kinase) (Nucleoside-diphosphate kinase) (EC 2.7.4.6) (Uridine monophosphate/cytidine monophosphate kinase) (UMP/CMP kinase) (UMP/CMPK)
939	XM_005098166.1	0.478047	1.89214e-05	NA	NA	NA
940	XM_005098170.2	0.665359	1.35086e-10	P10109	FDX1 ADX	Adrenodoxin, mitochondrial (Adrenal ferredoxin) (Ferredoxin-1) (Hepatoredoxin)
941	XM_005098172.2	0.897337	6.3062e-27	Q99549	MPHOSPH8 MPP8	M-phase phosphoprotein 8 (Two hybrid-associated protein 3 with RanBPM) (Twa3)
942	XM_005098245.2	0.40941	0.000322352	Q9NXB9	ELOVL2 SSC2	Elongation of very long chain fatty acids protein 2 (EC 2.3.1.199) (3-keto acyl-CoA synthase ELOVL2) (ELOVL fatty acid elongase 2) (ELOVL FA elongase 2) (Very long chain 3-ketoacyl-CoA synthase 2) (Very long chain 3-oxoacyl-CoA synthase 2)
943	XM_013082484.1	0.810993	3.41781e-18	A0A0A0MRE6	WDR47	WD repeat-containing protein 47
944	XM_013082482.1	0.615181	6.99748e-09	O94967	WDR47 KIAA0893	WD repeat-containing protein 47 (Neuronal enriched MAP-interacting protein) (Nemitin)
945	XM_013082486.1	0.497604	7.50062e-06	NA	NA	NA
946	XM_005098263.2	0.442376	8.90507e-05	Q6DWJ6	GPR139 GPRG1 PGR3	Probable G-protein coupled receptor 139 (G(q)-coupled orphan receptor GPRg1) (G-protein-coupled receptor PGR3)
947	NM_001204540.1	0.55781	2.9468e-07	P37235	HPCAL1 BDR1	Hippocalcin-like protein 1 (Calcium-binding protein BDR-1) (HLP2) (Visinin-like protein 3) (VILIP-3)
948	XM_005098284.2	0.4218	0.000201855	Q16526	CRY1 PHLL1	Cryptochrome-1
949	XM_005098306.2	0.550663	4.47538e-07	A6NEE1	PLEKHD1	Pleckstrin homology domain-containing family D member 1 (PH domain-containing family D member 1)
950	XM_013082528.1	0.588062	4.48819e-08	Q01968	OCRL INPP5F OCRL1	Inositol polyphosphate 5-phosphatase OCRL-1 (EC 3.1.3.36) (Lowe oculocerebrorenal syndrome protein)
951	XM_005098334.2	0.545567	5.9931e-07	Q15465	SHH	Sonic hedgehog protein (SHH) (HHG-1) (Shh unprocessed N-terminal signaling and C-terminal autoprocessing domains) (ShhNC) [Cleaved into: Sonic hedgehog protein N-product (ShhN) (Shh N-terminal processed signaling domains) (ShhNp)]
952	XM_005098344.2	0.381839	0.000857949	Q9UPY8	MAPRE3	Microtubule-associated protein RP/EB family member 3 (EB1 protein family member 3) (EBF3) (End-binding protein 3) (EB3) (RP3)
953	XM_005098343.2	0.402427	0.000416393	Q9UPY8	MAPRE3	Microtubule-associated protein RP/EB family member 3 (EB1 protein family member 3) (EBF3) (End-binding protein 3) (EB3) (RP3)
954	XM_013082548.1	0.762946	4.33186e-15	Q9H8M7	MINDY3 C10orf97 CARP DERP5 FAM188A MSTP126 My042	Ubiquitin carboxyl-terminal hydrolase MINDY-3 (EC 3.4.19.12) (Dermal papilla-derived protein 5) (Deubiquitinating enzyme MINDY-3) (Protein CARP)
955	XM_005098352.2	0.28828	0.0133869	E9PM17	PAK1	Serine/threonine-protein kinase PAK 1
956	XM_005098357.2	0.296407	0.0108876	P23511	NFYA	Nuclear transcription factor Y subunit alpha (CAAT box DNA-binding protein subunit A) (Nuclear transcription factor Y subunit A) (NF-YA)
957	XM_013082557.1	0.873201	7.39862e-24	O00116	AGPS AAG5	Alkyldihydroxyacetonephosphate synthase, peroxisomal (Alkyl-DHAP synthase) (EC 2.5.1.26) (Aging-associated gene 5 protein) (Alkylglycerone-phosphate synthase)
958	XM_013082559.1	0.53671	9.84406e-07	Q5T8E0	ACBD5	Acyl-CoA-binding domain-containing protein 5 (Fragment)
959	XM_013082564.1	0.861652	1.32851e-22	Q93050	ATP6V0A1 ATP6N1 ATP6N1A VPP1	V-type proton ATPase 116 kDa subunit a isoform 1 (V-ATPase 116 kDa isoform a1) (Clathrin-coated vesicle/synaptic vesicle proton pump 116 kDa subunit) (Vacuolar adenosine triphosphatase subunit Ac116) (Vacuolar proton pump subunit 1) (Vacuolar proton translocating ATPase 116 kDa subunit a isoform 1)
[truncated: 1,428 more rows]

## Sheet: greenyellow
	tx	membership	pvalue	Entry	Gene_names	Protein_names
1	XM_013090293.1	0.804692	9.74594e-18	X6RKW4	FKBP15	Peptidylprolyl isomerase (EC 5.2.1.8) (Fragment)
[truncated: 328 more rows]

## Sheet: grey
	tx	membership	pvalue	Entry	Gene_names	Protein_names
[truncated: 266 more rows]

## Sheet: orange
	tx	membership	pvalue	Entry	Gene_names	Protein_names
[truncated: 166 more rows]

[truncated: 7 more sheets: paleturqoise, pink, purple, royalblue, saddlebrown, steelblue, violet]
