# Supplementary material for: Co-expression analysis identifies neuro-inflammation as a driver of sensory neuron aging in Aplysia californica
Source: PLoS One. 2021 Jun 11;16(6):e0252647. doi: 10.1371/journal.pone.0252647 (PMC8195618; doi:10.1371/journal.pone.0252647)
Supplement: S3 Dataset — This file contains the results of mapping Aplysia californica transcript IDs to Crassostrea gigas gene IDs for transcripts in Aplysia age associated co-expression modules that mapped to C. gigas genes identified as DE in immune priming and viral challenge by Laont et al 2020. (XLSX) [file pone.0252647.s010.xlsx]

## Sheet: Caption
S3 Dataset
This file contains the results of mapping Aplysia californica transcript IDs to Crassostrea gigas gene IDs for transcripts in Aplysia age associated co-expression modules that mapped to C. gigas genes identified as DE in immune priming and viral challenge by Laont et al 2020.

## Sheet: LaFont_Modules_intersect
prot	prot_version	Cgig_prot	gene	tx	product	type	tx_version	Cgig_gene	module	pattern	Gene_names
XP_005092912	XP_005092912.1	EKC24772	LOC101845832	XM_005092855	uncharacterized protein LOC101845832	CDS	XM_005092855.2	CGI_10019528	darkgreen	challenge specific	SOCS2 CIS2 SSI2 STATI2
XP_005102590	XP_005102590.1	EKC30410	LOC101857494	XM_005102533	uncharacterized protein LOC101857494	CDS	XM_005102533.3	CGI_10003650	darkgreen	challenge specific	HCRTR2
XP_005108140	XP_005108140.1	EKC24772	LOC101854668	XM_005108083	suppressor of cytokine signaling 2	CDS	XM_005108083.3	CGI_10019528	darkgreen	challenge specific	SOCS2 CIS2 SSI2 STATI2
XP_005110524	XP_005110524.1	EKC31168	LOC101856222	XM_005110467	zinc finger HIT domain-containing protein 1	CDS	XM_005110467.3	CGI_10028806	darkgreen	challenge specific	ZNHIT1 CGBP1 ZNFN4A1
XP_005113098	XP_005113098.1	EKC41573	LOC101855317	XM_005113041	nucleoporin 88-like	CDS	XM_005113041.3	CGI_10022124	darkgreen	challenge specific	NUP88
XP_005113334	XP_005113334.3	EKC41573	LOC101855078	XM_005113277	nucleoporin 88	CDS	XM_005113277.3	CGI_10022124	darkgreen	challenge specific	NUP88
XP_005113414	XP_005113414.1	EKC24772	LOC101856240	XM_005113357	suppressor of cytokine signaling 2	CDS	XM_005113357.3	CGI_10019528	darkgreen	challenge specific	SOCS2 CIS2 SSI2 STATI2
XP_012943459	XP_012943459.1	EKC34910	LOC101846310	XM_013088005	thymidine phosphorylase	CDS	XM_013088005.1	CGI_10027619	darkgreen	challenge specific	TYMP ECGF1
XP_005089471	XP_005089471.1	EKC40895	LOC101850378	XM_005089414	PMS1 protein homolog 1	CDS	XM_005089414.3	CGI_10028611	greenyellow	challenge specific	PMS1 PMSL1
XP_005094899	XP_005094899.2	EKC20867	LOC101855936	XM_005094842	uncharacterized protein LOC101855936	CDS	XM_005094842.3	CGI_10005133	greenyellow	challenge specific	IRF1
XP_005099589	XP_005099589.1	EKC24548	LOC101854330	XM_005099532	uncharacterized protein LOC101854330 isoform X1	CDS	XM_005099532.3	CGI_10019930	greenyellow	challenge specific	ITGB1BP1 ICAP1
XP_005102137	XP_005102137.1	EKC41242	LOC101855879	XM_005102080	protein mono-ADP-ribosyltransferase PARP6	CDS	XM_005102080.3	CGI_10005336	greenyellow	challenge specific	PARP6
XP_005107678	XP_005107678.1	EKC37526	LOC101864090	XM_005107621	cap-specific mRNA (nucleoside-2'-O-)-methyltransferase 1	CDS	XM_005107621.3	CGI_10013977	greenyellow	challenge specific	CMTR1 FTSJD2 KIAA0082 MTR1
XP_005108141	XP_005108141.1	EKC24772	LOC101854668	XM_005108084	suppressor of cytokine signaling 2	CDS	XM_005108084.3	CGI_10019528	greenyellow	challenge specific	SOCS2 CIS2 SSI2 STATI2
XP_005108600	XP_005108600.1	EKC21598	LOC101862833	XM_005108543	probable E3 ubiquitin-protein ligase HERC4	CDS	XM_005108543.3	CGI_10003635	greenyellow	challenge specific	HERC4 KIAA1593
XP_005113022	XP_005113022.1	EKC38075	LOC101854470	XM_005112965	glutathione S-transferase 1	CDS	XM_005112965.3	CGI_10022749	greenyellow	challenge specific	HPGDS GSTS PGDS PTGDS2
XP_012937713	XP_012937713.1	EKC41216	LOC106011710	XM_013082259	terminal uridylyltransferase 4	CDS	XM_013082259.2	CGI_10020126	greenyellow	challenge specific	TUT4
XP_012939331	XP_012939331.1	EKC35014	LOC101846821	XM_013083877	aminopeptidase B	CDS	XM_013083877.2	CGI_10023634	greenyellow	challenge specific	RNPEP APB
XP_012945247	XP_012945247.1	EKC27834	LOC101859898	XM_013089793	caspase-8	CDS	XM_013089793.2	CGI_10023960	greenyellow	challenge specific	CASP8 MCH5
XP_012945423	XP_012945423.1	EKC37340	LOC101846323	XM_013089969	caspase-9	CDS	XM_013089969.2	CGI_10023239	greenyellow	challenge specific	CASP8 MCH5
XP_012943457	XP_012943457.1	EKC38618	LOC106013117	XM_013088003	protein neuralized	CDS	XM_013088003.2	CGI_10020879	orange	challenge specific	BIRC3 API2 MIHC RNF49
XP_005102591	XP_005102591.1	EKC30410	LOC101857494	XM_005102534	uncharacterized protein LOC101857494	CDS	XM_005102534.3	CGI_10003650	pink	challenge specific	HCRTR2
XP_005104780	XP_005104780.1	EKC38075	LOC101850271	XM_005104723	probable glutathione S-transferase 7	CDS	XM_005104723.3	CGI_10022749	pink	challenge specific	GSTA3
XP_005105124	XP_005105124.1	EKC21598	LOC101851139	XM_005105067	probable E3 ubiquitin-protein ligase HERC4 isoform X1	CDS	XM_005105067.3	CGI_10003635	pink	challenge specific	HERC4 KIAA1593
XP_005110593	XP_005110593.1	EKC18396	LOC101854678	XM_005110536	decaprenyl-diphosphate synthase subunit 2	CDS	XM_005110536.3	CGI_10012760	pink	challenge specific	PDSS2 C6orf210 DLP1
XP_005111909	XP_005111909.1	EKC21819	LOC101857917	XM_005111852	uncharacterized protein LOC101857917	CDS	XM_005111852.3	CGI_10003267	pink	challenge specific	NA
XP_012941770	XP_012941770.1	EKC24579	LOC101855279	XM_013086316	carboxypeptidase Q	CDS	XM_013086316.2	CGI_10024363	pink	challenge specific	CPQ LCH1 PGCP
XP_005106506	XP_005106506.1	EKC18876	LOC101850276	XM_005106449	DNA annealing helicase and endonuclease ZRANB3	CDS	XM_005106449.3	CGI_10010712	darkgreen	priming specific	ZRANB3
XP_005106546	XP_005106546.1	EKC41180	LOC101859963	XM_005106489	uncharacterized protein LOC101859963	CDS	XM_005106489.3	CGI_10026771	darkgreen	priming specific	BIRC2
XP_005109671	XP_005109671.1	EKC27585	LOC101853352	XM_005109614	putative inhibitor of apoptosis	CDS	XM_005109614.3	CGI_10017592	darkgreen	priming specific	XIAP API3 BIRC4 IAP3
XP_005113184	XP_005113184.2	EKC32877	LOC101855847	XM_005113127	pre-mRNA-splicing factor syf1 homolog	CDS	XM_005113127.2	CGI_10024439	darkgreen	priming specific	XAB2 HCNP KIAA1177 SYF1 PP3898
XP_005098211	XP_005098211.1	EKC30990	LOC101852767	XM_005098154	serine/threonine-protein kinase SMG1	CDS	XM_005098154.3	CGI_10024989	greenyellow	priming specific	SMG1
XP_005099582	XP_005099582.1	EKC28536	LOC101852769	XM_005099525	CAD protein isoform X2	CDS	XM_005099525.3	CGI_10010911	greenyellow	priming specific	CAD
XP_005100054	XP_005100054.1	EKC41180	LOC101845623	XM_005099997	uncharacterized protein LOC101845623 isoform X1	CDS	XM_005099997.3	CGI_10026771	greenyellow	priming specific	XIAP API3 BIRC4 IAP3
XP_005105200	XP_005105200.1	EKC41689	LOC101847132	XM_005105143	amidophosphoribosyltransferase isoform X2	CDS	XM_005105143.3	CGI_10028435	greenyellow	priming specific	PPAT GPAT
XP_005107360	XP_005107360.1	EKC38202	LOC101848840	XM_005107303	uracil-DNA glycosylase isoform X2	CDS	XM_005107303.3	CGI_10003082	greenyellow	priming specific	UNG DGU UNG1 UNG15
XP_012945247	XP_012945247.1	EKC27834	LOC101859898	XM_013089793	caspase-8	CDS	XM_013089793.2	CGI_10023960	greenyellow	priming specific	CASP8 MCH5
XP_012945326	XP_012945326.1	EKC31057	LOC101852584	XM_013089872	multifunctional methyltransferase subunit TRM112 homolog A	CDS	XM_013089872.2	CGI_10020256	greenyellow	priming specific	TRMT112 AD-001 HSPC152 HSPC170
XP_005096230	XP_005096230.2	EKC27659	LOC101849199	XM_005096173	histone-lysine N-methyltransferase 2D	CDS	XM_005096173.3	CGI_10016949	orange	priming specific	BCL3 BCL4 D19S37
XP_005097645	XP_005097645.1	EKC37018	LOC101861122	XM_005097588	manganese-transporting ATPase 13A1	CDS	XM_005097588.3	CGI_10026003	orange	priming specific	ATP13A1 ATP13A KIAA1825 CGI-152
NP_001191665	NP_001191665.1	EKC32055	ddx5	NM_001204736	ATP-dependent RNA helicase DDX5	CDS	NM_001204736.1	CGI_10014473	pink	priming specific	DDX17
XP_005089068	XP_005089068.1	EKC19221	LOC101859283	XM_005089011	rho-related GTP-binding protein RhoN	CDS	XM_005089011.3	CGI_10009254	pink	priming specific	RND3 ARHE RHO8 RHOE
XP_005093288	XP_005093288.1	EKC35151	LOC101851713	XM_005093231	splicing factor 3B subunit 3	CDS	XM_005093231.3	CGI_10018777	pink	priming specific	SF3B3 KIAA0017 SAP130
XP_005093334	XP_005093334.1	EKC34309	LOC101862170	XM_005093277	ATP-dependent RNA helicase HAS1	CDS	XM_005093277.3	CGI_10023410	pink	priming specific	DDX18 cPERP-D
XP_005093913	XP_005093913.1	EKC18987	LOC101854153	XM_005093856	eukaryotic translation initiation factor 3 subunit C isoform X2	CDS	XM_005093856.3	CGI_10010150	pink	priming specific	EIF3C EIF3S8
XP_005094816	XP_005094816.1	EKC41871	LOC101857867	XM_005094759	nuclear RNA export factor 1	CDS	XM_005094759.3	CGI_10021217	pink	priming specific	NXF1 TAP
XP_005095356	XP_005095356.1	EKC37608	LOC101861199	XM_005095299	legumain isoform X2	CDS	XM_005095299.3	CGI_10026892	pink	priming specific	LGMN PRSC1
XP_005095875	XP_005095875.3	EKC38584	LOC101844991	XM_005095818	exosome RNA helicase MTR4	CDS	XM_005095818.3	CGI_10025938	pink	priming specific	MTREX DOB1 KIAA0052 MTR4 SKIV2L2
XP_005095910	XP_005095910.1	EKC25683	LOC101854246	XM_005095853	peroxiredoxin-5, mitochondrial	CDS	XM_005095853.3	CGI_10017617	pink	priming specific	PRDX5 ACR1 SBBI10
XP_005100512	XP_005100512.1	EKC40928	LOC101852326	XM_005100455	proteasome activator complex subunit 4B	CDS	XM_005100455.3	CGI_10028647	pink	priming specific	PSME4 KIAA0077
XP_005100971	XP_005100971.2	EKC18862	LOC101860502	XM_005100914	methionine synthase	CDS	XM_005100914.3	CGI_10010551	pink	priming specific	MTR
XP_005102272	XP_005102272.1	EKC27332	LOC101846824	XM_005102215	angiopoietin-related protein 6	CDS	XM_005102215.3	CGI_10013829	pink	priming specific	ANGPTL6 AGF ARP5 UNQ152/PRO178
XP_005103284	XP_005103284.1	EKC36037	LOC101859654	XM_005103227	DDB1- and CUL4-associated factor 13	CDS	XM_005103227.3	CGI_10012435	pink	priming specific	DCAF13 WDSOF1 HSPC064
XP_005104240	XP_005104240.1	EKC18985	LOC101864000	XM_005104183	tuftelin-interacting protein 11	CDS	XM_005104183.3	CGI_10010148	pink	priming specific	TFIP11 STIP HSPC006
XP_005104350	XP_005104350.1	EKC19709	LOC101850584	XM_005104293	DNA polymerase subunit gamma-2, mitochondrial isoform X2	CDS	XM_005104293.3	CGI_10007694	pink	priming specific	POLG2 MTPOLB
XP_005104545	XP_005104545.1	EKC33501	LOC101855438	XM_005104488	protein SDA1 homolog	CDS	XM_005104488.3	CGI_10012202	pink	priming specific	SDAD1 NUC130
XP_005107942	XP_005107942.1	EKC18986	LOC101846990	XM_005107885	2-(3-amino-3-carboxypropyl)histidine synthase subunit 1	CDS	XM_005107885.2	CGI_10010149	pink	priming specific	DPH1 DPH2L DPH2L1 OVCA1
XP_005108328	XP_005108328.2	EKC39202	LOC101857366	XM_005108271	ATP-dependent RNA helicase DHX8	CDS	XM_005108271.3	CGI_10024607	pink	priming specific	DHX8 DDX8
XP_005111879	XP_005111879.1	EKC37608	LOC101850219	XM_005111822	legumain-like	CDS	XM_005111822.3	CGI_10026892	pink	priming specific	LGMN PRSC1
XP_005112900	XP_005112900.2	EKC30200	LOC101845822	XM_005112843	serine/threonine-protein kinase RIO1	CDS	XM_005112843.3	CGI_10020370	pink	priming specific	RIOK1 RIO1
XP_012937980	XP_012937980.1	EKC26394	LOC101850333	XM_013082526	DNA mismatch repair protein Msh2	CDS	XM_013082526.2	CGI_10025856	pink	priming specific	MSH2
XP_012939974	XP_012939974.1	EKC36868	LOC101851508	XM_013084520	hepatocyte nuclear factor 4-gamma	CDS	XM_013084520.2	CGI_10027058	pink	priming specific	HNF4A HNF4 NR2A1 TCF14
XP_012944541	XP_012944541.1	EKC18290	LOC101852514	XM_013089087	probable peptidylglycine alpha-hydroxylating monooxygenase 1	CDS	XM_013089087.2	CGI_10013889	pink	priming specific	PAM
XP_012946668	XP_012946668.1	EKC31057	LOC106014143	XM_013091214	multifunctional methyltransferase subunit TRM112 homolog A	CDS	XM_013091214.1	CGI_10020256	pink	priming specific	TRMT112 AD-001 HSPC152 HSPC170
XP_005106730	XP_005106730.1	EKC17612	LOC101861981	XM_005106673	tyrosine-protein kinase hopscotch	CDS	XM_005106673.3	CGI_10000466	darkgreen	recall	JAK2
XP_005107179	XP_005107179.1	EKC35558	LOC101846244	XM_005107122	nucleoporin GLE1	CDS	XM_005107122.3	CGI_10012531	darkgreen	recall	GLE1 GLE1L
XP_005107736	XP_005107736.2	EKC37609	LOC101857597	XM_005107679	UMP-CMP kinase 2	CDS	XM_005107679.3	CGI_10026893	darkgreen	recall	CMPK1 CMK CMPK UCK UMK UMPK
XP_005108355	XP_005108355.1	EKC31510	LOC101863846	XM_005108298	nuclear pore complex protein Nup93	CDS	XM_005108298.3	CGI_10015619	darkgreen	recall	NUP93 KIAA0095
XP_012944356	XP_012944356.1	EKC29095	LOC101845656	XM_013088902	DIS3-like exonuclease 2	CDS	XM_013088902.2	CGI_10019733	darkgreen	recall	DIS3L2 FAM6A
XP_005093011	XP_005093011.2	EKC24393	LOC101848728	XM_005092954	complement C3	CDS	XM_005092954.3	CGI_10014037	orange	recall	C5 CPAMD4
XP_005091038	XP_005091038.1	EKC23224	LOC101858324	XM_005090981	uncharacterized protein LOC101858324	CDS	XM_005090981.3	CGI_10020902	pink	recall	NA
XP_005093304	XP_005093304.1	EKC20464	LOC101854853	XM_005093247	protein IMPACT	CDS	XM_005093247.3	CGI_10006046	pink	recall	IMPACT
XP_005093334	XP_005093334.1	EKC34309	LOC101862170	XM_005093277	ATP-dependent RNA helicase HAS1	CDS	XM_005093277.3	CGI_10023410	pink	recall	DDX18 cPERP-D
XP_005093913	XP_005093913.1	EKC18987	LOC101854153	XM_005093856	eukaryotic translation initiation factor 3 subunit C isoform X2	CDS	XM_005093856.3	CGI_10010150	pink	recall	EIF3C EIF3S8
XP_005095356	XP_005095356.1	EKC37608	LOC101861199	XM_005095299	legumain isoform X2	CDS	XM_005095299.3	CGI_10026892	pink	recall	LGMN PRSC1
XP_005097309	XP_005097309.2	EKC20769	LOC101862870	XM_005097252	cysteine-rich protein 1	CDS	XM_005097252.3	CGI_10005388	pink	recall	CRIP1 CRIP CRP1
XP_005110548	XP_005110548.2	EKC24393	LOC101862906	XM_005110491	complement C3	CDS	XM_005110491.3	CGI_10014037	pink	recall	CPAMD8 KIAA1283
XP_005111879	XP_005111879.1	EKC37608	LOC101850219	XM_005111822	legumain-like	CDS	XM_005111822.3	CGI_10026892	pink	recall	LGMN PRSC1
XP_005112297	XP_005112297.1	EKC21565	LOC101847465	XM_005112240	interferon alpha-inducible protein 27-like protein 2A	CDS	XM_005112240.3	CGI_10003770	pink	recall	NA
XP_012941165	XP_012941165.1	EKC39267	LOC101856828	XM_013085711	leucine--tRNA ligase, cytoplasmic	CDS	XM_013085711.2	CGI_10017030	pink	recall	LARS KIAA1352
XP_012941451	XP_012941451.1	EKC33304	LOC106012595	XM_013085997	uncharacterized protein LOC106012595	CDS	XM_013085997.1	CGI_10008614	pink	recall
XP_012943591	XP_012943591.1	EKC32828	LOC101846032	XM_013088137	retinoid-inducible serine carboxypeptidase	CDS	XM_013088137.2	CGI_10011647	pink	recall	SCPEP1 RISC SCP1 MSTP034 UNQ265/PRO302
XP_012943779	XP_012943779.1	EKC33304	LOC106013216	XM_013088325	uncharacterized protein LOC106013216	CDS	XM_013088325.1	CGI_10008614	pink	recall
XP_012944672	XP_012944672.1	EKC24393	LOC106013441	XM_013089218	complement C3	CDS	XM_013089218.1	CGI_10014037	pink	recall	C5 CPAMD4
XP_012946540	XP_012946540.1	EKC24597	LOC101850775	XM_013091086	papilin	CDS	XM_013091086.2	CGI_10024386	pink	recall	PAPLN
XP_005100313	XP_005100313.2	EKC25786	LOC101846967	XM_005100256	DNA repair protein RAD51 homolog 3	CDS	XM_005100256.3	CGI_10017773	darkgreen	recall opposite	RAD51C RAD51L2
XP_005102590	XP_005102590.1	EKC30410	LOC101857494	XM_005102533	uncharacterized protein LOC101857494	CDS	XM_005102533.3	CGI_10003650	darkgreen	recall opposite	HCRTR2
XP_012943770	XP_012943770.1	EKC22494	LOC101864334	XM_013088316	macrophage-expressed gene 1 protein	CDS	XM_013088316.2	CGI_10002181	darkgreen	recall opposite	MPEG1
XP_012945642	XP_012945642.1	EKC22494	LOC101861925	XM_013090188	macrophage-expressed gene 1 protein	CDS	XM_013090188.2	CGI_10002181	darkgreen	recall opposite	MPEG1
XP_012946616	XP_012946616.1	EKC38506	LOC101863000	XM_013091162	uncharacterized protein LOC101863000	CDS	XM_013091162.2	CGI_10028125	darkgreen	recall opposite	RANBP2 NUP358
XP_005095510	XP_005095510.1	EKC38304	LOC101858480	XM_005095453	interferon-induced helicase C domain-containing protein 1 isoform X1	CDS	XM_005095453.3	CGI_10022973	greenyellow	recall opposite	DDX58
XP_005095511	XP_005095511.1	EKC38304	LOC101858480	XM_005095454	interferon-induced helicase C domain-containing protein 1 isoform X1	CDS	XM_005095454.3	CGI_10022973	greenyellow	recall opposite	DDX58
XP_005097110	XP_005097110.1	EKC27275	LOC101857249	XM_005097053	NFX1-type zinc finger-containing protein 1	CDS	XM_005097053.3	CGI_10003301	greenyellow	recall opposite	ZNFX1 KIAA1404
XP_005099863	XP_005099863.1	EKC34324	LOC101863589	XM_005099806	caspase-3	CDS	XM_005099806.3	CGI_10023427	greenyellow	recall opposite	CASP7 MCH3
XP_005101073	XP_005101073.3	EKC30444	LOC101845337	XM_005101016	ATP-dependent RNA helicase DEAH12, chloroplastic	CDS	XM_005101016.3	CGI_10021954	greenyellow	recall opposite	DHX38 DDX38 KIAA0224 PRP16
XP_005104273	XP_005104273.2	EKC24603	LOC101852426	XM_005104216	probable ATP-dependent RNA helicase DHX58	CDS	XM_005104216.2	CGI_10024392	greenyellow	recall opposite	DDX58
XP_005104367	XP_005104367.1	EKC34573	LOC101854034	XM_005104310	antiviral innate immune response receptor RIG-I	CDS	XM_005104310.3	CGI_10010459	greenyellow	recall opposite	DDX58
XP_005108875	XP_005108875.1	EKC33722	LOC101845957	XM_005108818	uncharacterized protein LOC101845957	CDS	XM_005108818.3	CGI_10020752	greenyellow	recall opposite	DDX58
XP_005110479	XP_005110479.2	EKC26205	LOC101863854	XM_005110422	uncharacterized protein LOC101863854	CDS	XM_005110422.3	CGI_10003270	greenyellow	recall opposite	IRF8
XP_012934632	XP_012934632.1	EKC26205	LOC106011030	XM_013079178	interferon regulatory factor 2	CDS	XM_013079178.2	CGI_10003270	greenyellow	recall opposite	IRF8
XP_012936672	XP_012936672.1	EKC30444	LOC101862029	XM_013081218	ATP-dependent RNA helicase DEAH12, chloroplastic	CDS	XM_013081218.2	CGI_10021954	greenyellow	recall opposite	DHX16 DBP2 DDX16 KIAA0577 PRP2
XP_005094288	XP_005094288.1	EKC30794	LOC101858256	XM_005094231	myocyte-specific enhancer factor 2A isoform X1	CDS	XM_005094231.3	CGI_10021701	orange	recall opposite	MEF2C
XP_005096230	XP_005096230.2	EKC27659	LOC101849199	XM_005096173	histone-lysine N-methyltransferase 2D	CDS	XM_005096173.3	CGI_10016949	orange	recall opposite	BCL3 BCL4 D19S37
XP_005111580	XP_005111580.1	EKC37535	LOC101855153	XM_005111523	protein ADP-ribosylarginine hydrolase isoform X2	CDS	XM_005111523.3	CGI_10013986	orange	recall opposite	ADPRH ARH1
XP_012938411	XP_012938411.1	EKC19096	LOC101850955	XM_013082957	valine--tRNA ligase	CDS	XM_013082957.2	CGI_10009641	orange	recall opposite	VARS G7A VARS2
XP_012939487	XP_012939487.1	EKC34092	LOC101861446	XM_013084033	U5 small nuclear ribonucleoprotein 200 kDa helicase	CDS	XM_013084033.2	CGI_10018964	orange	recall opposite	SNRNP200 ASCC3L1 HELIC2 KIAA0788
NP_001191665	NP_001191665.1	EKC32055	ddx5	NM_001204736	ATP-dependent RNA helicase DDX5	CDS	NM_001204736.1	CGI_10014473	pink	recall opposite	DDX17
XP_005088853	XP_005088853.1	EKC26205	LOC101852128	XM_005088796	interferon regulatory factor 7	CDS	XM_005088796.3	CGI_10003270	pink	recall opposite	IRF8
XP_005089109	XP_005089109.1	EKC30554	LOC101848156	XM_005089052	apoptosis regulator Bcl-2	CDS	XM_005089052.3	CGI_10006540	pink	recall opposite	BCL2L1
XP_005090894	XP_005090894.2	EKC26094	LOC101845062	XM_005090837	putative tyrosinase-like protein tyr-3	CDS	XM_005090837.3	CGI_10012822	pink	recall opposite	NA
XP_005094816	XP_005094816.1	EKC41871	LOC101857867	XM_005094759	nuclear RNA export factor 1	CDS	XM_005094759.3	CGI_10021217	pink	recall opposite	NXF1 TAP
XP_005095049	XP_005095049.2	EKC34717	LOC101851721	XM_005094992	uncharacterized protein LOC101851721	CDS	XM_005094992.2	CGI_10026857	pink	recall opposite	BIRC7 KIAP LIVIN MLIAP RNF50 UNQ5800/PRO19607/PRO21344
XP_005095117	XP_005095117.1	EKC20816	LOC101846275	XM_005095060	aspartate--tRNA ligase, cytoplasmic	CDS	XM_005095060.3	CGI_10005254	pink	recall opposite	DARS PIG40
XP_005098486	XP_005098486.1	EKC26094	LOC101858027	XM_005098429	zinc metalloproteinase nas-13	CDS	XM_005098429.3	CGI_10012822	pink	recall opposite	MEP1A
XP_005098577	XP_005098577.2	EKC21342	LOC101859329	XM_005098520	regulator of nonsense transcripts 1 isoform X2	CDS	XM_005098520.3	CGI_10004054	pink	recall opposite	UPF1 KIAA0221 RENT1
XP_005098578	XP_005098578.1	EKC21342	LOC101859329	XM_005098521	regulator of nonsense transcripts 1 isoform X1	CDS	XM_005098521.2	CGI_10004054	pink	recall opposite	UPF1 KIAA0221 RENT1
XP_005099846	XP_005099846.1	EKC30444	LOC101858186	XM_005099789	ATP-dependent RNA helicase DEAH12, chloroplastic	CDS	XM_005099789.3	CGI_10021954	pink	recall opposite	DHX16 DBP2 DDX16 KIAA0577 PRP2
XP_005100971	XP_005100971.2	EKC18862	LOC101860502	XM_005100914	methionine synthase	CDS	XM_005100914.3	CGI_10010551	pink	recall opposite	MTR
XP_005102106	XP_005102106.1	EKC28357	LOC101848830	XM_005102049	centromere/kinetochore protein zw10 homolog	CDS	XM_005102049.2	CGI_10003479	pink	recall opposite	ZW10
XP_005102591	XP_005102591.1	EKC30410	LOC101857494	XM_005102534	uncharacterized protein LOC101857494	CDS	XM_005102534.3	CGI_10003650	pink	recall opposite	HCRTR2
XP_005102630	XP_005102630.1	EKC42884	LOC101847203	XM_005102573	alanine--tRNA ligase, cytoplasmic	CDS	XM_005102573.3	CGI_10028856	pink	recall opposite	AARS
XP_005104709	XP_005104709.2	EKC26094	LOC101853956	XM_005104652	zinc metalloproteinase nas-15	CDS	XM_005104652.3	CGI_10012822	pink	recall opposite	TLL2 KIAA0932
XP_005107041	XP_005107041.1	EKC39863	LOC101853028	XM_005106984	growth arrest and DNA damage-inducible protein GADD45 alpha	CDS	XM_005106984.3	CGI_10012922	pink	recall opposite	GADD45A DDIT1 GADD45
XP_005107468	XP_005107468.1	EKC20855	LOC101855902	XM_005107411	uncharacterized protein LOC101855902	CDS	XM_005107411.3	CGI_10005182	pink	recall opposite	ADAR
XP_005107470	XP_005107470.1	EKC20855	LOC101855902	XM_005107413	uncharacterized protein LOC101855902	CDS	XM_005107413.3	CGI_10005182	pink	recall opposite	ADAR
XP_005107661	XP_005107661.1	EKC30448	LOC101860768	XM_005107604	DNA-binding protein HEXBP isoform X1	CDS	XM_005107604.2	CGI_10010075	pink	recall opposite	CNBP RNF163 ZNF9
XP_005107662	XP_005107662.1	EKC30448	LOC101860768	XM_005107605	DNA-binding protein HEXBP isoform X2	CDS	XM_005107605.3	CGI_10010075	pink	recall opposite	CNBP RNF163 ZNF9
XP_005110129	XP_005110129.1	EKC21783	LOC101860698	XM_005110072	isoleucine--tRNA ligase, cytoplasmic	CDS	XM_005110072.3	CGI_10003310	pink	recall opposite	IARS
XP_005110328	XP_005110328.1	EKC26205	LOC101847769	XM_005110271	uncharacterized protein LOC101847769	CDS	XM_005110271.3	CGI_10003270	pink	recall opposite	IRF5
XP_005111199	XP_005111199.1	EKC25653	LOC101845369	XM_005111142	transitional endoplasmic reticulum ATPase isoform X2	CDS	XM_005111142.3	CGI_10015152	pink	recall opposite	VCP
XP_005113192	XP_005113192.2	EKC26094	LOC101858001	XM_005113135	uncharacterized protein LOC101858001	CDS	XM_005113135.2	CGI_10012822	pink	recall opposite	NA
XP_012934679	XP_012934679.1	EKC20207	LOC101847019	XM_013079225	histidine--tRNA ligase, cytoplasmic isoform X1	CDS	XM_013079225.1	CGI_10006511	pink	recall opposite	HARS HRS
XP_012939750	XP_012939750.1	EKC34717	LOC106012180	XM_013084296	uncharacterized protein LOC106012180	CDS	XM_013084296.1	CGI_10026857	pink	recall opposite	NA
XP_012940727	XP_012940727.1	EKC31999	LOC101848446	XM_013085273	transient receptor potential cation channel subfamily M member-like 2	CDS	XM_013085273.2	CGI_10011332	pink	recall opposite	TRPM3
XP_012943591	XP_012943591.1	EKC32828	LOC101846032	XM_013088137	retinoid-inducible serine carboxypeptidase	CDS	XM_013088137.2	CGI_10011647	pink	recall opposite	SCPEP1 RISC SCP1 MSTP034 UNQ265/PRO302
XP_012944839	XP_012944839.1	EKC39863	LOC101846541	XM_013089385	growth arrest and DNA damage-inducible protein GADD45 gamma	CDS	XM_013089385.2	CGI_10012922	pink	recall opposite	GADD45G
XP_005092912	XP_005092912.1	EKC24772	LOC101845832	XM_005092855	uncharacterized protein LOC101845832	CDS	XM_005092855.2	CGI_10019528	darkgreen	sustained	SOCS2 CIS2 SSI2 STATI2
XP_005095871	XP_005095871.1	EKC31744	LOC101863975	XM_005095814	mRNA export factor	CDS	XM_005095814.3	CGI_10015433	darkgreen	sustained	RAE1 MRNP41
XP_005095872	XP_005095872.1	EKC31744	LOC101863975	XM_005095815	mRNA export factor	CDS	XM_005095815.3	CGI_10015433	darkgreen	sustained	RAE1 MRNP41
XP_005096159	XP_005096159.2	EKC30294	LOC101854249	XM_005096102	replication factor C subunit 2	CDS	XM_005096102.3	CGI_10024526	darkgreen	sustained	RFC2
XP_005100313	XP_005100313.2	EKC25786	LOC101846967	XM_005100256	DNA repair protein RAD51 homolog 3	CDS	XM_005100256.3	CGI_10017773	darkgreen	sustained	RAD51C RAD51L2
XP_005102626	XP_005102626.1	EKC30294	LOC101846222	XM_005102569	ATPase WRNIP1 isoform X1	CDS	XM_005102569.3	CGI_10024526	darkgreen	sustained	WRNIP1 WHIP
XP_005102684	XP_005102684.1	EKC35267	LOC101858348	XM_005102627	replication protein A 70 kDa DNA-binding subunit	CDS	XM_005102627.3	CGI_10016097	darkgreen	sustained	RPA1 REPA1 RPA70
XP_005106506	XP_005106506.1	EKC18876	LOC101850276	XM_005106449	DNA annealing helicase and endonuclease ZRANB3	CDS	XM_005106449.3	CGI_10010712	darkgreen	sustained	ZRANB3
XP_005106546	XP_005106546.1	EKC41180	LOC101859963	XM_005106489	uncharacterized protein LOC101859963	CDS	XM_005106489.3	CGI_10026771	darkgreen	sustained	BIRC2
XP_005106730	XP_005106730.1	EKC17612	LOC101861981	XM_005106673	tyrosine-protein kinase hopscotch	CDS	XM_005106673.3	CGI_10000466	darkgreen	sustained	JAK2
XP_005107179	XP_005107179.1	EKC35558	LOC101846244	XM_005107122	nucleoporin GLE1	CDS	XM_005107122.3	CGI_10012531	darkgreen	sustained	GLE1 GLE1L
XP_005107736	XP_005107736.2	EKC37609	LOC101857597	XM_005107679	UMP-CMP kinase 2	CDS	XM_005107679.3	CGI_10026893	darkgreen	sustained	CMPK1 CMK CMPK UCK UMK UMPK
XP_005108140	XP_005108140.1	EKC24772	LOC101854668	XM_005108083	suppressor of cytokine signaling 2	CDS	XM_005108083.3	CGI_10019528	darkgreen	sustained	SOCS2 CIS2 SSI2 STATI2
XP_005108355	XP_005108355.1	EKC31510	LOC101863846	XM_005108298	nuclear pore complex protein Nup93	CDS	XM_005108298.3	CGI_10015619	darkgreen	sustained	NUP93 KIAA0095
XP_005109018	XP_005109018.2	EKC33286	LOC101861618	XM_005108961	tubulin polyglutamylase TTLL11	CDS	XM_005108961.3	CGI_10017072	darkgreen	sustained	TTLL11 C9orf20
XP_005109671	XP_005109671.1	EKC27585	LOC101853352	XM_005109614	putative inhibitor of apoptosis	CDS	XM_005109614.3	CGI_10017592	darkgreen	sustained	XIAP API3 BIRC4 IAP3
XP_005110524	XP_005110524.1	EKC31168	LOC101856222	XM_005110467	zinc finger HIT domain-containing protein 1	CDS	XM_005110467.3	CGI_10028806	darkgreen	sustained	ZNHIT1 CGBP1 ZNFN4A1
XP_005112237	XP_005112237.1	EKC30438	LOC101853752	XM_005112180	serine/Arginine-related protein 53 isoform X1	CDS	XM_005112180.3	CGI_10021948	darkgreen	sustained	NA
XP_005113098	XP_005113098.1	EKC41573	LOC101855317	XM_005113041	nucleoporin 88-like	CDS	XM_005113041.3	CGI_10022124	darkgreen	sustained	NUP88
XP_005113184	XP_005113184.2	EKC32877	LOC101855847	XM_005113127	pre-mRNA-splicing factor syf1 homolog	CDS	XM_005113127.2	CGI_10024439	darkgreen	sustained	XAB2 HCNP KIAA1177 SYF1 PP3898
XP_005113334	XP_005113334.3	EKC41573	LOC101855078	XM_005113277	nucleoporin 88	CDS	XM_005113277.3	CGI_10022124	darkgreen	sustained	NUP88
XP_005113414	XP_005113414.1	EKC24772	LOC101856240	XM_005113357	suppressor of cytokine signaling 2	CDS	XM_005113357.3	CGI_10019528	darkgreen	sustained	SOCS2 CIS2 SSI2 STATI2
XP_012937749	XP_012937749.1	EKC37622	LOC101854166	XM_013082295	kinetochore protein NDC80 homolog	CDS	XM_013082295.2	CGI_10026906	darkgreen	sustained	NDC80 HEC HEC1 KNTC2
XP_012943459	XP_012943459.1	EKC34910	LOC101846310	XM_013088005	thymidine phosphorylase	CDS	XM_013088005.1	CGI_10027619	darkgreen	sustained	TYMP ECGF1
XP_012943770	XP_012943770.1	EKC22494	LOC101864334	XM_013088316	macrophage-expressed gene 1 protein	CDS	XM_013088316.2	CGI_10002181	darkgreen	sustained	MPEG1
XP_012944356	XP_012944356.1	EKC29095	LOC101845656	XM_013088902	DIS3-like exonuclease 2	CDS	XM_013088902.2	CGI_10019733	darkgreen	sustained	DIS3L2 FAM6A
XP_012945642	XP_012945642.1	EKC22494	LOC101861925	XM_013090188	macrophage-expressed gene 1 protein	CDS	XM_013090188.2	CGI_10002181	darkgreen	sustained	MPEG1
XP_012946616	XP_012946616.1	EKC38506	LOC101863000	XM_013091162	uncharacterized protein LOC101863000	CDS	XM_013091162.2	CGI_10028125	darkgreen	sustained	RANBP2 NUP358
XP_005089471	XP_005089471.1	EKC40895	LOC101850378	XM_005089414	PMS1 protein homolog 1	CDS	XM_005089414.3	CGI_10028611	greenyellow	sustained	PMS1 PMSL1
XP_005090023	XP_005090023.1	EKC18030	LOC101847463	XM_005089966	uncharacterized protein LOC101847463	CDS	XM_005089966.3	CGI_10016154	greenyellow	sustained	TNFAIP3
XP_005092860	XP_005092860.1	EKC42534	LOC101853767	XM_005092803	helicase with zinc finger domain 2 isoform X3	CDS	XM_005092803.3	CGI_10020563	greenyellow	sustained	HELZ2 KIAA1769 PRIC285
XP_005092861	XP_005092861.1	EKC42534	LOC101853767	XM_005092804	helicase with zinc finger domain 2 isoform X4	CDS	XM_005092804.3	CGI_10020563	greenyellow	sustained	HELZ2 KIAA1769 PRIC285
XP_005094240	XP_005094240.1	EKC37867	LOC101847808	XM_005094183	homeobox protein Nkx-2.3	CDS	XM_005094183.3	CGI_10019417	greenyellow	sustained	NKX2-3
XP_005094899	XP_005094899.2	EKC20867	LOC101855936	XM_005094842	uncharacterized protein LOC101855936	CDS	XM_005094842.3	CGI_10005133	greenyellow	sustained	IRF1
XP_005095510	XP_005095510.1	EKC38304	LOC101858480	XM_005095453	interferon-induced helicase C domain-containing protein 1 isoform X1	CDS	XM_005095453.3	CGI_10022973	greenyellow	sustained	DDX58
XP_005095511	XP_005095511.1	EKC38304	LOC101858480	XM_005095454	interferon-induced helicase C domain-containing protein 1 isoform X1	CDS	XM_005095454.3	CGI_10022973	greenyellow	sustained	DDX58
XP_005097110	XP_005097110.1	EKC27275	LOC101857249	XM_005097053	NFX1-type zinc finger-containing protein 1	CDS	XM_005097053.3	CGI_10003301	greenyellow	sustained	ZNFX1 KIAA1404
XP_005098067	XP_005098067.1	EKC31472	LOC101859569	XM_005098010	nuclear cap-binding protein subunit 1-A	CDS	XM_005098010.3	CGI_10006290	greenyellow	sustained	NCBP1 CBP80 NCBP
XP_005098211	XP_005098211.1	EKC30990	LOC101852767	XM_005098154	serine/threonine-protein kinase SMG1	CDS	XM_005098154.3	CGI_10024989	greenyellow	sustained	SMG1
XP_005099582	XP_005099582.1	EKC28536	LOC101852769	XM_005099525	CAD protein isoform X2	CDS	XM_005099525.3	CGI_10010911	greenyellow	sustained	CAD
XP_005099589	XP_005099589.1	EKC24548	LOC101854330	XM_005099532	uncharacterized protein LOC101854330 isoform X1	CDS	XM_005099532.3	CGI_10019930	greenyellow	sustained	ITGB1BP1 ICAP1
XP_005099863	XP_005099863.1	EKC34324	LOC101863589	XM_005099806	caspase-3	CDS	XM_005099806.3	CGI_10023427	greenyellow	sustained	CASP7 MCH3
XP_005100054	XP_005100054.1	EKC41180	LOC101845623	XM_005099997	uncharacterized protein LOC101845623 isoform X1	CDS	XM_005099997.3	CGI_10026771	greenyellow	sustained	XIAP API3 BIRC4 IAP3
XP_005101073	XP_005101073.3	EKC30444	LOC101845337	XM_005101016	ATP-dependent RNA helicase DEAH12, chloroplastic	CDS	XM_005101016.3	CGI_10021954	greenyellow	sustained	DHX38 DDX38 KIAA0224 PRP16
XP_005102137	XP_005102137.1	EKC41242	LOC101855879	XM_005102080	protein mono-ADP-ribosyltransferase PARP6	CDS	XM_005102080.3	CGI_10005336	greenyellow	sustained	PARP6
XP_005104273	XP_005104273.2	EKC24603	LOC101852426	XM_005104216	probable ATP-dependent RNA helicase DHX58	CDS	XM_005104216.2	CGI_10024392	greenyellow	sustained	DDX58
XP_005104367	XP_005104367.1	EKC34573	LOC101854034	XM_005104310	antiviral innate immune response receptor RIG-I	CDS	XM_005104310.3	CGI_10010459	greenyellow	sustained	DDX58
XP_005104699	XP_005104699.1	EKC30239	LOC101851521	XM_005104642	uncharacterized protein LOC101851521	CDS	XM_005104642.3	CGI_10023018	greenyellow	sustained	UBE2J1 NCUBE1 CGI-76 HSPC153 HSPC205
XP_005105181	XP_005105181.1	EKC34296	LOC101862822	XM_005105124	NFX1-type zinc finger-containing protein 1	CDS	XM_005105124.3	CGI_10023396	greenyellow	sustained	ZNFX1 KIAA1404
XP_005106369	XP_005106369.1	EKC31310	LOC101858963	XM_005106312	E3 ubiquitin-protein ligase mind-bomb isoform X1	CDS	XM_005106312.3	CGI_10015851	greenyellow	sustained	MIB1 DIP1 KIAA1323 ZZANK2
XP_005107360	XP_005107360.1	EKC38202	LOC101848840	XM_005107303	uracil-DNA glycosylase isoform X2	CDS	XM_005107303.3	CGI_10003082	greenyellow	sustained	UNG DGU UNG1 UNG15
XP_005107378	XP_005107378.1	EKC35267	LOC101853118	XM_005107321	replication protein A 70 kDa DNA-binding subunit isoform X1	CDS	XM_005107321.3	CGI_10016097	greenyellow	sustained	RPA1 REPA1 RPA70
XP_005107678	XP_005107678.1	EKC37526	LOC101864090	XM_005107621	cap-specific mRNA (nucleoside-2'-O-)-methyltransferase 1	CDS	XM_005107621.3	CGI_10013977	greenyellow	sustained	CMTR1 FTSJD2 KIAA0082 MTR1
XP_005108141	XP_005108141.1	EKC24772	LOC101854668	XM_005108084	suppressor of cytokine signaling 2	CDS	XM_005108084.3	CGI_10019528	greenyellow	sustained	SOCS2 CIS2 SSI2 STATI2
XP_005108600	XP_005108600.1	EKC21598	LOC101862833	XM_005108543	probable E3 ubiquitin-protein ligase HERC4	CDS	XM_005108543.3	CGI_10003635	greenyellow	sustained	HERC4 KIAA1593
XP_005108875	XP_005108875.1	EKC33722	LOC101845957	XM_005108818	uncharacterized protein LOC101845957	CDS	XM_005108818.3	CGI_10020752	greenyellow	sustained	DDX58
XP_005109350	XP_005109350.1	EKC22575	LOC101858521	XM_005109293	myb-like protein I	CDS	XM_005109293.3	CGI_10002009	greenyellow	sustained	ELF5 ESE2
XP_005109695	XP_005109695.1	EKC35267	LOC101859277	XM_005109638	replication protein A 70 kDa DNA-binding subunit	CDS	XM_005109638.3	CGI_10016097	greenyellow	sustained	RPA1 REPA1 RPA70
XP_005110479	XP_005110479.2	EKC26205	LOC101863854	XM_005110422	uncharacterized protein LOC101863854	CDS	XM_005110422.3	CGI_10003270	greenyellow	sustained	IRF8
XP_005110825	XP_005110825.1	EKC34296	LOC101851452	XM_005110768	NFX1-type zinc finger-containing protein 1	CDS	XM_005110768.3	CGI_10023396	greenyellow	sustained	ZNFX1 KIAA1404
XP_005113022	XP_005113022.1	EKC38075	LOC101854470	XM_005112965	glutathione S-transferase 1	CDS	XM_005112965.3	CGI_10022749	greenyellow	sustained	HPGDS GSTS PGDS PTGDS2
XP_012934632	XP_012934632.1	EKC26205	LOC106011030	XM_013079178	interferon regulatory factor 2	CDS	XM_013079178.2	CGI_10003270	greenyellow	sustained	IRF8
XP_012936672	XP_012936672.1	EKC30444	LOC101862029	XM_013081218	ATP-dependent RNA helicase DEAH12, chloroplastic	CDS	XM_013081218.2	CGI_10021954	greenyellow	sustained	DHX16 DBP2 DDX16 KIAA0577 PRP2
XP_012937499	XP_012937499.1	EKC38214	LOC101850331	XM_013082045	5'-3' exoribonuclease 1	CDS	XM_013082045.2	CGI_10025710	greenyellow	sustained	XRN1 SEP1
XP_012937713	XP_012937713.1	EKC41216	LOC106011710	XM_013082259	terminal uridylyltransferase 4	CDS	XM_013082259.2	CGI_10020126	greenyellow	sustained	TUT4
XP_012939331	XP_012939331.1	EKC35014	LOC101846821	XM_013083877	aminopeptidase B	CDS	XM_013083877.2	CGI_10023634	greenyellow	sustained	RNPEP APB
XP_012939841	XP_012939841.1	EKC31094	LOC101861517	XM_013084387	signal transducer and activator of transcription 5B	CDS	XM_013084387.2	CGI_10028719	greenyellow	sustained	STAT5B
XP_012940997	XP_012940997.2	EKC24148	LOC106010973	XM_013085543	uncharacterized protein LOC106010973	CDS	XM_013085543.2	CGI_10018479	greenyellow	sustained	COL21A1
XP_012944343	XP_012944343.1	EKC34085	LOC101860697	XM_013088889	nuclear pore complex protein Nup98-Nup96	CDS	XM_013088889.2	CGI_10014712	greenyellow	sustained	NUP98 ADAR2
XP_012945326	XP_012945326.1	EKC31057	LOC101852584	XM_013089872	multifunctional methyltransferase subunit TRM112 homolog A	CDS	XM_013089872.2	CGI_10020256	greenyellow	sustained	TRMT112 AD-001 HSPC152 HSPC170
XP_012945423	XP_012945423.1	EKC37340	LOC101846323	XM_013089969	caspase-9	CDS	XM_013089969.2	CGI_10023239	greenyellow	sustained	CASP8 MCH5
XP_005093011	XP_005093011.2	EKC24393	LOC101848728	XM_005092954	complement C3	CDS	XM_005092954.3	CGI_10014037	orange	sustained	C5 CPAMD4
XP_005094288	XP_005094288.1	EKC30794	LOC101858256	XM_005094231	myocyte-specific enhancer factor 2A isoform X1	CDS	XM_005094231.3	CGI_10021701	orange	sustained	MEF2C
XP_005097645	XP_005097645.1	EKC37018	LOC101861122	XM_005097588	manganese-transporting ATPase 13A1	CDS	XM_005097588.3	CGI_10026003	orange	sustained	ATP13A1 ATP13A KIAA1825 CGI-152
XP_005103142	XP_005103142.1	EKC23465	LOC101847052	XM_005103085	lanosterol 14-alpha demethylase	CDS	XM_005103085.3	CGI_10012009	orange	sustained	CYP51A1 CYP51
XP_012939487	XP_012939487.1	EKC34092	LOC101861446	XM_013084033	U5 small nuclear ribonucleoprotein 200 kDa helicase	CDS	XM_013084033.2	CGI_10018964	orange	sustained	SNRNP200 ASCC3L1 HELIC2 KIAA0788
XP_005088853	XP_005088853.1	EKC26205	LOC101852128	XM_005088796	interferon regulatory factor 7	CDS	XM_005088796.3	CGI_10003270	pink	sustained	IRF8
XP_005089068	XP_005089068.1	EKC19221	LOC101859283	XM_005089011	rho-related GTP-binding protein RhoN	CDS	XM_005089011.3	CGI_10009254	pink	sustained	RND3 ARHE RHO8 RHOE
XP_005089414	XP_005089414.1	EKC37899	LOC101856767	XM_005089357	RNA polymerase-associated protein CTR9 homolog	CDS	XM_005089357.3	CGI_10019517	pink	sustained	CTR9 KIAA0155 SH2BP1
XP_005090894	XP_005090894.2	EKC26094	LOC101845062	XM_005090837	putative tyrosinase-like protein tyr-3	CDS	XM_005090837.3	CGI_10012822	pink	sustained	NA
XP_005091038	XP_005091038.1	EKC23224	LOC101858324	XM_005090981	uncharacterized protein LOC101858324	CDS	XM_005090981.3	CGI_10020902	pink	sustained	NA
XP_005093288	XP_005093288.1	EKC35151	LOC101851713	XM_005093231	splicing factor 3B subunit 3	CDS	XM_005093231.3	CGI_10018777	pink	sustained	SF3B3 KIAA0017 SAP130
XP_005093304	XP_005093304.1	EKC20464	LOC101854853	XM_005093247	protein IMPACT	CDS	XM_005093247.3	CGI_10006046	pink	sustained	IMPACT
XP_005093481	XP_005093481.1	EKC32616	LOC101856247	XM_005093424	uncharacterized protein LOC101856247	CDS	XM_005093424.3	CGI_10019017	pink	sustained	BIRC7 KIAP LIVIN MLIAP RNF50 UNQ5800/PRO19607/PRO21344
XP_005094243	XP_005094243.1	EKC37867	LOC101847808	XM_005094186	homeobox protein Nkx-2.3	CDS	XM_005094186.3	CGI_10019417	pink	sustained	NKX2-3
XP_005094361	XP_005094361.2	EKC23465	LOC101853375	XM_005094304	cytochrome P450 3A11	CDS	XM_005094304.3	CGI_10012009	pink	sustained	CYP3A5
XP_005094707	XP_005094707.1	EKC17969	LOC101852990	XM_005094650	ubiquitin carboxyl-terminal hydrolase CYLD	CDS	XM_005094650.3	CGI_10017709	pink	sustained	CYLD CYLD1 KIAA0849 HSPC057
XP_005095049	XP_005095049.2	EKC34717	LOC101851721	XM_005094992	uncharacterized protein LOC101851721	CDS	XM_005094992.2	CGI_10026857	pink	sustained	BIRC7 KIAP LIVIN MLIAP RNF50 UNQ5800/PRO19607/PRO21344
XP_005095117	XP_005095117.1	EKC20816	LOC101846275	XM_005095060	aspartate--tRNA ligase, cytoplasmic	CDS	XM_005095060.3	CGI_10005254	pink	sustained	DARS PIG40
XP_005095875	XP_005095875.3	EKC38584	LOC101844991	XM_005095818	exosome RNA helicase MTR4	CDS	XM_005095818.3	CGI_10025938	pink	sustained	MTREX DOB1 KIAA0052 MTR4 SKIV2L2
XP_005096710	XP_005096710.1	EKC39507	LOC101860163	XM_005096653	son of sevenless homolog 1	CDS	XM_005096653.3	CGI_10027913	pink	sustained	SOS1 hCG_1641052
XP_005096749	XP_005096749.2	EKC29816	LOC101849608	XM_005096692	vitamin D 25-hydroxylase	CDS	XM_005096692.3	CGI_10007796	pink	sustained	CYP2U1
XP_005097141	XP_005097141.1	EKC34747	LOC101864383	XM_005097084	exostosin-2	CDS	XM_005097084.3	CGI_10021731	pink	sustained	EXT2
XP_005097286	XP_005097286.1	EKC34327	LOC101858179	XM_005097229	folliculin-interacting protein 1 isoform X2	CDS	XM_005097229.3	CGI_10023430	pink	sustained	FNIP2
XP_005097309	XP_005097309.2	EKC20769	LOC101862870	XM_005097252	cysteine-rich protein 1	CDS	XM_005097252.3	CGI_10005388	pink	sustained	CRIP1 CRIP CRP1
XP_005097971	XP_005097971.1	EKC24204	LOC101854949	XM_005097914	kinesin-like protein KIF23 isoform X3	CDS	XM_005097914.3	CGI_10011143	pink	sustained	KIF23
XP_005098150	XP_005098150.1	EKC39140	LOC101857874	XM_005098093	eukaryotic peptide chain release factor GTP-binding subunit ERF3A isoform X2	CDS	XM_005098093.3	CGI_10011160	pink	sustained	GSPT1 ERF3A
XP_005098486	XP_005098486.1	EKC26094	LOC101858027	XM_005098429	zinc metalloproteinase nas-13	CDS	XM_005098429.3	CGI_10012822	pink	sustained	MEP1A
XP_005099846	XP_005099846.1	EKC30444	LOC101858186	XM_005099789	ATP-dependent RNA helicase DEAH12, chloroplastic	CDS	XM_005099789.3	CGI_10021954	pink	sustained	DHX16 DBP2 DDX16 KIAA0577 PRP2
XP_005100512	XP_005100512.1	EKC40928	LOC101852326	XM_005100455	proteasome activator complex subunit 4B	CDS	XM_005100455.3	CGI_10028647	pink	sustained	PSME4 KIAA0077
XP_005100922	XP_005100922.1	EKC29816	LOC101849380	XM_005100865	cytochrome P450 2B4	CDS	XM_005100865.3	CGI_10007796	pink	sustained	CYP2D6
XP_005100962	XP_005100962.1	EKC21423	LOC101858560	XM_005100905	circularly permutated Ras protein 1 isoform X1	CDS	XM_005100905.3	CGI_10003945	pink	sustained	NRAS HRAS1
XP_005100963	XP_005100963.1	EKC21423	LOC101858560	XM_005100906	circularly permutated Ras protein 1 isoform X2	CDS	XM_005100906.3	CGI_10003945	pink	sustained	NRAS HRAS1
XP_005101820	XP_005101820.1	EKC30336	LOC101860506	XM_005101763	exportin-2 isoform X1	CDS	XM_005101763.3	CGI_10021808	pink	sustained	CSE1L CAS XPO2
XP_005101829	XP_005101829.2	EKC38753	LOC101862738	XM_005101772	adhesion G protein-coupled receptor L1	CDS	XM_005101772.3	CGI_10020428	pink	sustained	ADGRL3
XP_005102272	XP_005102272.1	EKC27332	LOC101846824	XM_005102215	angiopoietin-related protein 6	CDS	XM_005102215.3	CGI_10013829	pink	sustained	ANGPTL6 AGF ARP5 UNQ152/PRO178
XP_005102298	XP_005102298.1	EKC23074	LOC101852637	XM_005102241	putative aminopeptidase W07G4.4	CDS	XM_005102241.3	CGI_10000669	pink	sustained	NPEPL1 KIAA1974
XP_005103284	XP_005103284.1	EKC36037	LOC101859654	XM_005103227	DDB1- and CUL4-associated factor 13	CDS	XM_005103227.3	CGI_10012435	pink	sustained	DCAF13 WDSOF1 HSPC064
XP_005103884	XP_005103884.2	EKC21880	LOC101862289	XM_005103827	dihydropyrimidine dehydrogenase [NADP(+)]	CDS	XM_005103827.3	CGI_10003174	pink	sustained	DPYD
XP_005104127	XP_005104127.1	EKC34720	LOC101857043	XM_005104070	uncharacterized protein LOC101857043 isoform X1	CDS	XM_005104070.3	CGI_10026860	pink	sustained	BIRC8 ILP2
XP_005104130	XP_005104130.1	EKC34720	LOC101857043	XM_005104073	uncharacterized protein LOC101857043 isoform X1	CDS	XM_005104073.3	CGI_10026860	pink	sustained	BIRC8 ILP2
XP_005104133	XP_005104133.1	EKC34720	LOC101860034	XM_005104076	uncharacterized protein LOC101860034	CDS	XM_005104076.3	CGI_10026860	pink	sustained	BIRC7 KIAP LIVIN MLIAP RNF50 UNQ5800/PRO19607/PRO21344
XP_005104231	XP_005104231.2	EKC29816	LOC101861970	XM_005104174	cytochrome P450 2D26	CDS	XM_005104174.3	CGI_10007796	pink	sustained	CYP2U1
XP_005104240	XP_005104240.1	EKC18985	LOC101864000	XM_005104183	tuftelin-interacting protein 11	CDS	XM_005104183.3	CGI_10010148	pink	sustained	TFIP11 STIP HSPC006
XP_005104709	XP_005104709.2	EKC26094	LOC101853956	XM_005104652	zinc metalloproteinase nas-15	CDS	XM_005104652.3	CGI_10012822	pink	sustained	TLL2 KIAA0932
XP_005104780	XP_005104780.1	EKC38075	LOC101850271	XM_005104723	probable glutathione S-transferase 7	CDS	XM_005104723.3	CGI_10022749	pink	sustained	GSTA3
XP_005105124	XP_005105124.1	EKC21598	LOC101851139	XM_005105067	probable E3 ubiquitin-protein ligase HERC4 isoform X1	CDS	XM_005105067.3	CGI_10003635	pink	sustained	HERC4 KIAA1593
XP_005105161	XP_005105161.1	EKC31802	LOC101858656	XM_005105104	N-glycosidase Npun_R5314 isoform X1	CDS	XM_005105104.3	CGI_10010191	pink	sustained	NA
XP_005107041	XP_005107041.1	EKC39863	LOC101853028	XM_005106984	growth arrest and DNA damage-inducible protein GADD45 alpha	CDS	XM_005106984.3	CGI_10012922	pink	sustained	GADD45A DDIT1 GADD45
XP_005107468	XP_005107468.1	EKC20855	LOC101855902	XM_005107411	uncharacterized protein LOC101855902	CDS	XM_005107411.3	CGI_10005182	pink	sustained	ADAR
XP_005107470	XP_005107470.1	EKC20855	LOC101855902	XM_005107413	uncharacterized protein LOC101855902	CDS	XM_005107413.3	CGI_10005182	pink	sustained	ADAR
XP_005107661	XP_005107661.1	EKC30448	LOC101860768	XM_005107604	DNA-binding protein HEXBP isoform X1	CDS	XM_005107604.2	CGI_10010075	pink	sustained	CNBP RNF163 ZNF9
XP_005107662	XP_005107662.1	EKC30448	LOC101860768	XM_005107605	DNA-binding protein HEXBP isoform X2	CDS	XM_005107605.3	CGI_10010075	pink	sustained	CNBP RNF163 ZNF9
XP_005107942	XP_005107942.1	EKC18986	LOC101846990	XM_005107885	2-(3-amino-3-carboxypropyl)histidine synthase subunit 1	CDS	XM_005107885.2	CGI_10010149	pink	sustained	DPH1 DPH2L DPH2L1 OVCA1
XP_005108328	XP_005108328.2	EKC39202	LOC101857366	XM_005108271	ATP-dependent RNA helicase DHX8	CDS	XM_005108271.3	CGI_10024607	pink	sustained	DHX8 DDX8
XP_005110192	XP_005110192.1	EKC34911	LOC101856297	XM_005110135	uncharacterized protein LOC101856297	CDS	XM_005110135.3	CGI_10027620	pink	sustained	NA
XP_005110194	XP_005110194.1	EKC34911	LOC101856297	XM_005110137	uncharacterized protein LOC101856297	CDS	XM_005110137.3	CGI_10027620	pink	sustained	NA
XP_005110328	XP_005110328.1	EKC26205	LOC101847769	XM_005110271	uncharacterized protein LOC101847769	CDS	XM_005110271.3	CGI_10003270	pink	sustained	IRF5
XP_005110340	XP_005110340.2	EKC39974	LOC101850759	XM_005110283	scavenger receptor cysteine-rich domain superfamily protein	CDS	XM_005110283.3	CGI_10026985	pink	sustained	PRSS12
XP_005110548	XP_005110548.2	EKC24393	LOC101862906	XM_005110491	complement C3	CDS	XM_005110491.3	CGI_10014037	pink	sustained	CPAMD8 KIAA1283
XP_005110593	XP_005110593.1	EKC18396	LOC101854678	XM_005110536	decaprenyl-diphosphate synthase subunit 2	CDS	XM_005110536.3	CGI_10012760	pink	sustained	PDSS2 C6orf210 DLP1
XP_005111199	XP_005111199.1	EKC25653	LOC101845369	XM_005111142	transitional endoplasmic reticulum ATPase isoform X2	CDS	XM_005111142.3	CGI_10015152	pink	sustained	VCP
XP_005111804	XP_005111804.1	EKC32616	LOC101851908	XM_005111747	uncharacterized protein LOC101851908 isoform X3	CDS	XM_005111747.3	CGI_10019017	pink	sustained	BIRC3 API2 MIHC RNF49
XP_005111909	XP_005111909.1	EKC21819	LOC101857917	XM_005111852	uncharacterized protein LOC101857917	CDS	XM_005111852.3	CGI_10003267	pink	sustained	NA
XP_005112297	XP_005112297.1	EKC21565	LOC101847465	XM_005112240	interferon alpha-inducible protein 27-like protein 2A	CDS	XM_005112240.3	CGI_10003770	pink	sustained	NA
XP_005112661	XP_005112661.1	EKC26056	LOC101857083	XM_005112604	uncharacterized protein LOC101857083	CDS	XM_005112604.3	CGI_10023357	pink	sustained	ANKIB1 KIAA1386
XP_005113192	XP_005113192.2	EKC26094	LOC101858001	XM_005113135	uncharacterized protein LOC101858001	CDS	XM_005113135.2	CGI_10012822	pink	sustained	NA
XP_012935345	XP_012935345.2	EKC40460	LOC101854555	XM_013079891	ubiquitin carboxyl-terminal hydrolase calypso	CDS	XM_013079891.2	CGI_10008784	pink	sustained	BAP1 KIAA0272 hucep-6
XP_012935676	XP_012935676.1	EKC23465	LOC101859773	XM_013080222	cytochrome P450 3A41-like	CDS	XM_013080222.2	CGI_10012009	pink	sustained	CYP3A5
XP_012935958	XP_012935958.1	EKC18631	LOC101850946	XM_013080504	paired amphipathic helix protein Sin3a isoform X1	CDS	XM_013080504.2	CGI_10011723	pink	sustained	SIN3A
XP_012936515	XP_012936515.1	EKC34022	LOC101852760	XM_013081061	E3 ubiquitin-protein ligase XIAP isoform X1	CDS	XM_013081061.2	CGI_10021439	pink	sustained	BIRC2 API1 MIHB RNF48
XP_012936857	XP_012936857.1	EKC38806	LOC101853308	XM_013081403	M-phase phosphoprotein 8	CDS	XM_013081403.2	CGI_10026606	pink	sustained	CBX4
XP_012937980	XP_012937980.1	EKC26394	LOC101850333	XM_013082526	DNA mismatch repair protein Msh2	CDS	XM_013082526.2	CGI_10025856	pink	sustained	MSH2
XP_012938480	XP_012938480.1	EKC24107	LOC101845694	XM_013083026	scavenger receptor cysteine-rich domain superfamily protein	CDS	XM_013083026.1	CGI_10016651	pink	sustained	PRSS12
XP_012939361	XP_012939361.1	EKC32201	LOC101857190	XM_013083907	cell division control protein 42 homolog	CDS	XM_013083907.2	CGI_10014437	pink	sustained	RHOQ ARHQ RASL7A TC10
XP_012939750	XP_012939750.1	EKC34717	LOC106012180	XM_013084296	uncharacterized protein LOC106012180	CDS	XM_013084296.1	CGI_10026857	pink	sustained	NA
XP_012939974	XP_012939974.1	EKC36868	LOC101851508	XM_013084520	hepatocyte nuclear factor 4-gamma	CDS	XM_013084520.2	CGI_10027058	pink	sustained	HNF4A HNF4 NR2A1 TCF14
XP_012939982	XP_012939982.1	EKC33930	LOC101858418	XM_013084528	nuclear pore complex protein Nup133	CDS	XM_013084528.2	CGI_10017863	pink	sustained	NUP133
XP_012940895	XP_012940895.1	EKC23513	LOC101858288	XM_013085441	uncharacterized protein LOC101858288 isoform X1	CDS	XM_013085441.2	CGI_10006132	pink	sustained	NA
XP_012940906	XP_012940906.1	EKC24148	LOC101864238	XM_013085452	uncharacterized protein LOC101864238	CDS	XM_013085452.2	CGI_10018479	pink	sustained	COL12A1
XP_012941165	XP_012941165.1	EKC39267	LOC101856828	XM_013085711	leucine--tRNA ligase, cytoplasmic	CDS	XM_013085711.2	CGI_10017030	pink	sustained	LARS KIAA1352
XP_012941208	XP_012941208.1	EKC34720	LOC101857043	XM_013085754	uncharacterized protein LOC101857043 isoform X2	CDS	XM_013085754.2	CGI_10026860	pink	sustained	XIAP API3 BIRC4 IAP3
XP_012941451	XP_012941451.1	EKC33304	LOC106012595	XM_013085997	uncharacterized protein LOC106012595	CDS	XM_013085997.1	CGI_10008614	pink	sustained
XP_012941770	XP_012941770.1	EKC24579	LOC101855279	XM_013086316	carboxypeptidase Q	CDS	XM_013086316.2	CGI_10024363	pink	sustained	CPQ LCH1 PGCP
XP_012942328	XP_012942328.1	EKC29510	LOC101857669	XM_013086874	mitogen-activated protein kinase 14	CDS	XM_013086874.1	CGI_10004156	pink	sustained	MAPK14 CSBP CSBP1 CSBP2 CSPB1 MXI2 SAPK2A
XP_012942535	XP_012942535.1	EKC42615	LOC101859126	XM_013087081	dual oxidase 2	CDS	XM_013087081.2	CGI_10026683	pink	sustained	DUOX1 DUOX LNOX1 THOX1
XP_012942953	XP_012942953.1	EKC30956	LOC101862393	XM_013087499	E3 ubiquitin-protein ligase HECTD1 isoform X3	CDS	XM_013087499.2	CGI_10019756	pink	sustained	HECTD1
XP_012942971	XP_012942971.2	EKC23874	LOC101863295	XM_013087517	inter-alpha-trypsin inhibitor heavy chain H4	CDS	XM_013087517.2	CGI_10003572	pink	sustained	ITIH3
XP_012943483	XP_012943483.1	EKC42615	LOC101857144	XM_013088029	dual oxidase 2	CDS	XM_013088029.2	CGI_10026683	pink	sustained	DUOX1 DUOX LNOX1 THOX1
XP_012943779	XP_012943779.1	EKC33304	LOC106013216	XM_013088325	uncharacterized protein LOC106013216	CDS	XM_013088325.1	CGI_10008614	pink	sustained
XP_012944541	XP_012944541.1	EKC18290	LOC101852514	XM_013089087	probable peptidylglycine alpha-hydroxylating monooxygenase 1	CDS	XM_013089087.2	CGI_10013889	pink	sustained	PAM
XP_012944672	XP_012944672.1	EKC24393	LOC106013441	XM_013089218	complement C3	CDS	XM_013089218.1	CGI_10014037	pink	sustained	C5 CPAMD4
XP_012944839	XP_012944839.1	EKC39863	LOC101846541	XM_013089385	growth arrest and DNA damage-inducible protein GADD45 gamma	CDS	XM_013089385.2	CGI_10012922	pink	sustained	GADD45G
XP_012945504	XP_012945504.1	EKC23074	LOC106013681	XM_013090050	probable cytosol aminopeptidase	CDS	XM_013090050.1	CGI_10000669	pink	sustained	NA
XP_012946540	XP_012946540.1	EKC24597	LOC101850775	XM_013091086	papilin	CDS	XM_013091086.2	CGI_10024386	pink	sustained	PAPLN
XP_012946668	XP_012946668.1	EKC31057	LOC106014143	XM_013091214	multifunctional methyltransferase subunit TRM112 homolog A	CDS	XM_013091214.1	CGI_10020256	pink	sustained	TRMT112 AD-001 HSPC152 HSPC170
