# Supplementary material for: Co-expression analysis identifies neuro-inflammation as a driver of sensory neuron aging in Aplysia californica
Source: PLoS One. 2021 Jun 11;16(6):e0252647. doi: 10.1371/journal.pone.0252647 (PMC8195618; doi:10.1371/journal.pone.0252647)
Supplement: S4 Dataset — This file contains a list of genes upregulated genes in C. gigas immune respone to viral analogue poly(IC) as reported in Lafont et al. 2020 [37] that have orthologs with evalue of >1E-20 in Aplysia. Aplysia orthologs are annotated with transcript, protein, and gene RefSeq identifiers as well as neuron type-specific adjusted pvalues, expression cluster assignment, and expression cluster direction reported in our previous publication. Only two Aplysia orthologs were identified as significantly upregulated in aging sensory neurons. (XLSX) [file pone.0252647.s011.xlsx]

## Sheet: S4_Dataset Legend
S4 Dataset. Evaluation of shared, upregulated orthologs in C. gigas immune response and Aplysia sensory neuron aging.
This file contains a list of genes upregulated genes in C. gigas immune respone to viral analogue poly(IC) as reported in Lafont et al. 2020 that have orthologs with evalue of >1E-20 in Aplysia. Aplysia orthologs are annotated with transcript, protein, and gene RefSeq identifiers as well as neuron type-specific adjusted pvalues, expression cluster assignment, and expression cluster direction repo…

## Sheet: S4_dataset
LaFont et al 2020		RefSeq		BLAST+	RefSeq			Kron et al 2020
log2FC	p.value	C. gigas gene	G. gigas protein	evalue	A. californica protein	A. californica transcript	A. californica gene	p.adj in Buccal S cluster	Expression Cluster	Cluster Direction	p.adj in Pleural Ventral Cuadal Cluster	Expression Cluster	Cluster Direction	product
2.6517	2.4185e-207	CGI_10019612	EKC23395	0	XP_005090509	XM_005090452	LOC101857532	NS	NA	NA	NS	NA	NA		m	n	k	x	p
2.38086	3.8422e-120	CGI_10002181	EKC22494	0	XP_012943770	XM_013088316	LOC101864334	NS	NA	NA	NS	NA	NA		evalue < 1E-20	Up in Lafont et al 2020	Up in Kron et al 2020 PVC	Up in Both	phyper(q=x -1, m=m, n=n, k=k, lower.tail=FALSE)
2.12901	1.12216e-83	CGI_10021954	EKC30444	0	XP_005099846	XM_005099789	LOC101858186	NS	NA	NA	NS	NA	NA		8818	89	304	3	0.55
1.44411	1.70041e-46	CGI_10005182	EKC20855	0	XP_005107468	XM_005107411	LOC101855902	NS	NA	NA	NS	NA	NA		true orthologs	Up in Lafont et al 2020	Up in Kron et al 2020 PVC	Up in Both	phyper(q=x -1, m=m, n=n, k=k, lower.tail=FALSE)
1.32082	6.21836e-44	CGI_10019733	EKC29095	0	XP_012944356	XM_013088902	LOC101845656	NS	NA	NA	6.00731e-06	NA	NA	PREDICTED: Aplysia californica DIS3-like exonuclease 2 (LOC101845656)	8818	89	320	2	0.81
1.27411	3.37436e-42	CGI_10023358	EKC26057	0	XP_012942330	XM_013086876	LOC101858297	NS	NA	NA	NS	NA	NA
1.12759	3.60759e-41	CGI_10020563	EKC42534	0	XP_005092859	XM_005092802	LOC101853767	NS	NA	NA	NS	NA	NA
1.07547	2.68033e-40	CGI_10008963	EKC19303	0	XP_012942410	XM_013086956	LOC101864706	NS	NA	NA	NS	NA	NA
1.44091	5.24567e-40	CGI_10022697	EKC38106	0	XP_005107364	XM_005107307	LOC101849956	NS	NA	NA	NS	NA	NA
1.04458	1.54364e-31	CGI_10013984	EKC37533	0	XP_005092655	XM_005092598	LOC101845151	NS	NA	NA	NS	NA	NA
1.52013	1.18101e-29	CGI_10016399	EKC24433	0	XP_035828184	XM_035972291	LOC101853967	NS	NA	NA	NS	NA	NA
1.56786	1.25592e-29	CGI_10023856	EKC37384	0	XP_005091309	XM_005091252	LOC101856779	NS	NA	NA	NS	NA	NA
1.16561	9.36122e-29	CGI_10013977	EKC37526	0	XP_005107678	XM_005107621	LOC101864090	NS	NA	NA	0.000103737	NA	NA	Aplysia californica cap-specific mRNA (nucleoside-2'-O-)-methyltransferase 1 (LOC101864090)
1.39838	7.24448e-25	CGI_10011328	EKC18737	0	XP_005089080	XM_005089023	LOC101862226	NS	NA	NA	NS	NA	NA
1.00522	2.86186e-18	CGI_10016652	EKC24108	0	XP_005107202	XM_005107145	LOC101851669	NS	NA	NA	NS	NA	NA
1.19634	5.49725e-14	CGI_10018463	EKC34220	0	XP_005099433	XM_005099376	LOC101858185	NS	NA	NA	NS	NA	NA
1.1168	2.17168e-07	CGI_10026506	EKC40823	0	XP_005108438	XM_005108381	LOC101864332	NS	NA	NA	0.000183529	NA	NA	PREDICTED: Aplysia californica RNA helicase Mov10l1 (LOC101864332)
1.34605	3.2741e-31	CGI_10012866	EKC26681	9.02e-169	XP_005108860	XM_005108803	LOC101862611	NS	NA	NA	NS	NA	NA
1.54542	2.13126e-49	CGI_10007976	EKC29791	3.97e-158	XP_005107760	XM_005107703	LOC101862830	NS	NA	NA	NS	NA	NA
1.449	6.46406e-27	CGI_10027619	EKC34910	7.03e-154	XP_012943459	XM_013088005	LOC101846310	NS	NA	NA	0.0010882	NA	NA	Aplysia californica thymidine phosphorylase (LOC101846310)
1.12307	1.21011e-08	CGI_10005155	EKC25895	9.58e-150	XP_005097208	XM_005097151	LOC101859238	0.0075498	NA	NA	NS	NA	NA	PREDICTED: Aplysia californica uridine phosphorylase 1 (LOC101859238)
1.38568	1.07645e-27	CGI_10022882	EKC41121	8.3e-149	XP_005092650	XM_005092593	LOC101863959	NS	NA	NA	NS	NA	NA
1.92727	1.66655e-58	CGI_10012759	EKC18395	5.02e-147	XP_012944698	XM_013089244	LOC101855605	NS	NA	NA	NS	NA	NA
1.04792	6.89035e-08	CGI_10016751	EKC17993	1.86e-134	XP_005102659	XM_005102602	LOC101853396	NS	NA	NA	NS	NA	NA
1.01056	1.31861e-11	CGI_10024628	EKC42127	2.54e-134	XP_005103413	XM_005103356	LOC101849476	NS	NA	NA	0.00202184	NA	NA	PREDICTED: Aplysia californica organic cation transporter protein (LOC101849476)
1.45338	2.33458e-26	CGI_10015397	EKC34474	2.45e-128	XP_005106538	XM_005106481	LOC101858299	NS	NA	NA	NS	NA	NA
1.90661	1.10859e-42	CGI_10021896	EKC23740	2.71e-125	XP_005093181	XM_005093124	LOC101847862	NS	NA	NA	NS	NA	NA
1.0307	3.79666e-12	CGI_10005870	EKC20534	4.01e-123	XP_005101510	XM_005101453	LOC101848533	NS	NA	NA	NS	NA	NA
1.30067	7.00921e-21	CGI_10027910	EKC39505	4.66e-122	XP_005107028	XM_005106971	LOC101850594	NS	NA	NA	NS	NA	NA
1.01136	4.93708e-23	CGI_10020161	EKC27534	9.45e-122	XP_005094850	XM_005094793	LOC101864515	NS	NA	NA	NS	NA	NA
1.05697	6.40248e-10	CGI_10003813	EKC21497	9.48e-122	XP_005097350	XM_005097293	LOC101852688	NS	NA	NA	NS	NA	NA
3.07709	6.5314e-165	CGI_10003301	EKC27275	7.27e-111	XP_005097110	XM_005097053	LOC101857249	NS	NA	NA	0.00128424	NA	NA	PREDICTED: Aplysia californica NFX1-type zinc finger-containing protein 1 (LOC101857249)
1.06032	5.66136e-20	CGI_10026818	EKC34683	3.42e-105	XP_005105280	XM_005105223	LOC101845864	NS	NA	NA	NS	NA	NA
3.67043	7.1894e-221	CGI_10013924	EKC41909	2.46e-103	XP_012934653	XM_013079199	LOC101852216	NS	NA	NA	NS	NA	NA
1.31207	3.73718e-30	CGI_10008013	EKC19631	4.2e-96	XP_005103855	XM_005103798	LOC101855886	NS	NA	NA	NS	NA	NA
2.41436	3.0111e-104	CGI_10014307	EKC33316	1.35e-94	XP_005102046	XM_005101989	LOC101854731	NS	NA	NA	NS	NA	NA
1.58268	3.46007e-35	CGI_10016209	EKC34925	1.44e-94	XP_005094510	XM_005094453	LOC101848576	NS	NA	NA	NS	NA	NA
2.06349	5.38949e-97	CGI_10027104	EKC36911	2.56e-94	XP_005111467	XM_005111410	LOC101850049	2.51212e-05	B2	UP	NS	NA	NA	Aplysia californica cysteine--tRNA ligase, cytoplasmic (LOC101850049), transcript variant X1
1.37401	4.26954e-48	CGI_10009255	EKC19222	9.23e-94	XP_005109509	XM_005109452	LOC101856056	NS	NA	NA	NS	NA	NA
1.1465	0.000742887	CGI_10021600	EKC28296	1.93e-91	XP_035826228	XM_035970335	LOC101859249	NS	NA	NA	NS	NA	NA
1.64616	2.22946e-51	CGI_10023396	EKC34296	4.86e-85	XP_005105181	XM_005105124	LOC101862822	NS	NA	NA	NS	NA	NA
1.55158	5.96821e-26	CGI_10020752	EKC33722	2.16e-84	XP_005108875	XM_005108818	LOC101845957	NS	NA	NA	NS	NA	NA
1.59658	3.24367e-44	CGI_10006046	EKC20464	6.34e-84	XP_005093304	XM_005093247	LOC101854853	NS	NA	NA	NS	NA	NA
1.3697	5.35096e-08	CGI_10000713	EKC25613	1.95e-83	XP_005104823	XM_005104766	LOC101859658	NS	NA	NA	NS	NA	NA
1.05411	1.21773e-18	CGI_10021733	EKC34748	2.8e-83	XP_005111772	XM_005111715	LOC101864111	NS	NA	NA	NS	NA	NA
2.10326	1.37725e-67	CGI_10009732	EKC31502	1.46e-81	XP_012935162	XM_013079708	LOC106011128	NS	NA	NA	NS	NA	NA
1.58307	8.43532e-44	CGI_10028806	EKC31168	3.11e-77	XP_005089488	XM_005089431	LOC101853657	NS	NA	NA	NS	NA	NA
1.61139	4.80672e-42	CGI_10019949	EKC30714	5.36e-73	XP_005100347	XM_005100290	LOC101855425	NS	NA	NA	NS	NA	NA
2.02732	2.97644e-39	CGI_10018475	EKC24144	2.1e-69	XP_005090960	XM_005090903	LOC101859906	NS	NA	NA	NS	NA	NA
1.78716	1.01427e-77	CGI_10006248	EKC20330	1.31e-67	XP_035829468	XM_035973575	LOC101847084	NS	NA	NA	NS	NA	NA
2.87972	5.44802e-24	CGI_10023914	EKC42692	9.19e-66	XP_012945425	XM_013089971	LOC101845590	NS	NA	NA	NS	NA	NA
1.16229	0.000416844	CGI_10028310	EKC26770	6.03e-65	XP_005097664	XM_005097607	LOC101845542	NS	NA	NA	NS	NA	NA
1.48919	1.53823e-44	CGI_10008854	EKC23326	7.56e-65	XP_012939752	XM_013084298	LOC101847966	NS	NA	NA	NS	NA	NA
1.01109	3.34509e-06	CGI_10005094	EKC20906	5.26e-64	XP_012945731	XM_013090277	LOC106013736	NS	NA	NA	NS	NA	NA
1.02318	0.00903762	CGI_10017206	EKC32812	2.76e-63	XP_005090749	XM_005090692	LOC101853432	NS	NA	NA	NS	NA	NA
1.03028	6.6296e-14	CGI_10014162	EKC18231	1.55e-62	XP_005095989	XM_005095932	LOC101854787	NS	NA	NA	NS	NA	NA
1.94511	3.47097e-32	CGI_10013879	EKC18280	1.25e-61	XP_012943660	XM_013088206	LOC101854900	NS	NA	NA	NS	NA	NA
1.25376	4.72386e-54	CGI_10006196	EKC20348	9.57e-61	XP_005090722	XM_005090665	LOC101848260	NS	NA	NA	NS	NA	NA
1.25248	5.79996e-25	CGI_10010192	EKC31803	2.61e-60	XP_005110449	XM_005110392	LOC101857066	NS	NA	NA	NS	NA	NA
1.2748	4.37053e-17	CGI_10012697	EKC37745	3.36e-60	XP_005097674	XM_005097617	LOC101847819	NS	NA	NA	NS	NA	NA
2.92744	5.80352e-65	CGI_10019522	EKC37903	2.57e-55	XP_005101079	XM_005101022	LOC101846744	NS	NA	NA	NS	NA	NA
2.12199	1.0126e-97	CGI_10010459	EKC34573	9.5e-50	XP_005104367	XM_005104310	LOC101854034	NS	NA	NA	NS	NA	NA
1.48286	5.26262e-46	CGI_10015030	EKC18139	5.01e-49	XP_005112055	XM_005111998	LOC101851461	NS	NA	NA	NS	NA	NA
1.15701	2.33966e-36	CGI_10020126	EKC41216	2.15e-48	XP_012937713	XM_013082259	LOC106011710	NS	NA	NA	7.15266e-05	NA	NA	PREDICTED: Aplysia californica terminal uridylyltransferase 4 (LOC106011710)
1.11282	9.89714e-15	CGI_10018566	EKC37253	3.29e-44	XP_005098980	XM_005098923	LOC101850417	NS	NA	NA	NS	NA	NA
1.36714	6.10225e-43	CGI_10026230	EKC32242	8.77e-44	XP_012944489	XM_013089035	LOC101848389	NS	NA	NA	NS	NA	NA
2.5928	6.38354e-25	CGI_10025773	EKC34413	2.65e-43	XP_012941731	XM_013086277	LOC101847059	NS	NA	NA	NS	NA	NA
1.00333	2.53404e-12	CGI_10011554	EKC28333	1.33e-41	XP_005107871	XM_005107814	LOC101850202	NS	NA	NA	1.78605e-05	NA	NA	PREDICTED: Aplysia californica calcyclin-binding protein (LOC101850202)
2.13227	8.98595e-72	CGI_10002654	EKC22202	6.91e-41	XP_005094524	XM_005094467	LOC101851396	NS	NA	NA	NS	NA	NA
1.20835	5.44629e-14	CGI_10019930	EKC24548	1.29e-38	XP_005099589	XM_005099532	LOC101854330	NS	NA	NA	NS	NA	NA
1.10476	1.38119e-10	CGI_10005004	EKC39333	1.77e-38	XP_005103562	XM_005103505	LOC101845411	NS	NA	NA	NS	NA	NA
1.11093	3.63872e-35	CGI_10011562	EKC28340	2.47e-37	XP_012937553	XM_013082099	LOC101847336	NS	NA	NA	0.00371311	NA	NA	PREDICTED: Aplysia californica nuclear pore complex protein Nup214 (LOC101847336), mRNA
1.13044	0.00106137	CGI_10017233	EKC39593	4.48e-37	XP_005093103	XM_005093046	LOC101850148	NS	NA	NA	NS	NA	NA
1.22419	4.60323e-50	CGI_10028125	EKC38506	5.51e-37	XP_012942374	XM_013086920	LOC101862439	NS	NA	NA	NS	NA	NA
1.38511	3.73666e-47	CGI_10023394	EKC34294	2.34e-36	XP_012943074	XM_013087620	LOC101864176	NS	NA	NA	NS	NA	NA
1.57774	7.36963e-26	CGI_10000466	EKC17612	5.9e-36	XP_005106730	XM_005106673	LOC101861981	NS	NA	NA	NS	NA	NA
1.82261	6.46384e-07	CGI_10024001	EKC33100	7.47e-36	XP_012943818	XM_013088364	LOC106013227	NS	NA	NA	NS	NA	NA
1.2386	2.05819e-22	CGI_10022144	EKC35725	9.84e-35	XP_005108630	XM_005108573	LOC101849160	NS	NA	NA	NS	NA	NA
1.06795	3.73068e-25	CGI_10024733	EKC32942	5.68e-34	XP_035829618	XM_035973725	LOC106014045	NS	NA	NA	NS	NA	NA
1.15624	1.36236e-10	CGI_10005977	EKC20504	6.77e-32	XP_005096271	XM_005096214	LOC101859164	NS	NA	NA	NS	NA	NA
2.90589	2.11386e-87	CGI_10003823	EKC36547	1.08e-27	XP_005098094	XM_005098037	LOC101845771	NS	NA	NA	NS	NA	NA
1.27055	8.66524e-42	CGI_10003270	EKC26205	2.52e-27	XP_005088853	XM_005088796	LOC101852128	0.00853307	B2	UP	0.000211689	P1	UP	PREDICTED: Aplysia californica interferon regulatory factor 7 (LOC101852128)
3.16748	1.2839e-110	CGI_10019528	EKC24772	1.25e-26	XP_005092912	XM_005092855	LOC101845832	NS	NA	NA	NS	NA	NA
2.5472	2.74128e-62	CGI_10002396	EKC39151	3.37e-26	XP_012935234	XM_013079780	LOC106011146	0.00108371	B2	UP	3.53795e-05	P1	UP	Aplysia californica uncharacterized LOC106011146
2.93209	8.11789e-38	CGI_10026451	EKC41832	1.02e-25	XP_005103073	XM_005103016	LOC101850424	NS	NA	NA	NS	NA	NA
1.98472	6.52921e-59	CGI_10004027	EKC25534	1.62e-25	XP_012942231	XM_013086777	LOC101856370	NS	NA	NA	NS	NA	NA
1.06058	4.77923e-15	CGI_10016395	EKC34807	6.17e-25	XP_005100245	XM_005100188	LOC101851739	NS	NA	NA	NS	NA	NA
1.24782	1.13939e-22	CGI_10000338	EKC17690	3.99e-22	XP_035824826	XM_035968933	LOC101848507	NS	NA	NA	NS	NA	NA
2.1823	6.40678e-98	CGI_10024392	EKC24603	4.14e-21	XP_005104273	XM_005104216	LOC101852426	NS	NA	NA	NS	NA	NA
